# Supplementary material for: Single‐cell transcriptome analysis reveals evolving tumour microenvironment induced by immunochemotherapy in nasopharyngeal carcinoma
Source: Clin Transl Med. 2024 Oct 16;14(10):e70061. doi: 10.1002/ctm2.70061 (PMC11483602; doi:10.1002/ctm2.70061)
Supplement: Supplementary file 10 — Supporting Information [file CTM2-14-e70061-s006.xlsx]

## Sheet: Sheet1
Table S1: Clinical information of the six patients
Patient ID	Sample ID(pre-treatment)	Sample ID(on-treatment)	Gender	Age	Stage	EBV DNA	IC Response	On-treatment biopsy intervals (days)
P01	BT-01	NA	Male	38	T2N3M0(IVa)	346	CR	NA
P02	BT-02	On-02	Male	49	T3N3M0(IVa)	54000	PR	17
P03	BT-03	On-03	Male	35	T3N3M0(IVa)	9750	PR	20
P04	BT-04	On-04	Male	38	T3N3M0(IVa)	269	CR	19
P05	BT-05	On-05	Female	24	T3N3M0(IVa)	0	CR	15
P06	BT-06	On-06	Male	51	T4N3M0(IVa)	57500	PR	19
