# Supplementary material for: Single‐cell transcriptome analysis reveals evolving tumour microenvironment induced by immunochemotherapy in nasopharyngeal carcinoma
Source: Clin Transl Med. 2024 Oct 16;14(10):e70061. doi: 10.1002/ctm2.70061 (PMC11483602; doi:10.1002/ctm2.70061)
Supplement: Supplementary file 11 — Supporting Information [file CTM2-14-e70061-s005.xlsx]

## Sheet: Sheet1
Table S2-1:Cell number information of major clusters
Sample ID	T/NK	B	Myeloid	PlasmaB	Epi/Cancer	Fibroblasts	Endothelial	Mast	RBC	Total
Pre-01	6744	95	207	854	119	8	6	41	2	8076
Pre-02	8620	812	2160	342	333	99	21	29	0	12416
Pre-03	3929	1581	405	1299	228	14	6	9	0	7471
Pre-04	5406	2414	227	152	32	9	12	1	0	8253
Pre-05	4853	899	124	236	25	73	23	17	0	6250
Pre-06	3455	200	508	1769	462	151	81	198	1	6825
On-02	5638	326	198	29	2	249	344	27	30	6843
On-03	7277	2572	11	83	13	9	21	2	0	9988
On-04	6980	1536	129	245	55	49	97	20	0	9111
On-05	3149	727	74	34	511	99	57	17	0	4668
On-06	4338	2945	19	10	2	1	4	4	0	7323
Pre-treatment	33007	6001	3631	4652	1199	354	149	295	3	49291
On-treatment	27382	8106	431	401	583	407	523	70	30	37933
Total	60389	14107	4062	5053	1782	761	672	365	33	87224

## Sheet: Sheet2
Table S2-2:Cell number information of T and NK cells
Sample ID	CD8T_resting	CD8T_naive	CD8T_active	CD8T_ifn	CD8T_effector	CD8T_exhausted	CD4T_resting	CD4T_naive	CD4T_proliferating	CD4T_ifn	CD4T_exhausted	CD4T_memory	Treg_resting	Treg_proliferating	Treg_suppressive	NK_like	NK	Lowquality	Total
Pre-01	598	108	839	227	1046	1454	5	267	202	24	308	317	98	450	329	133	129	210	6744
Pre-02	536	208	689	746	797	1308	277	521	325	296	214	444	121	732	752	318	138	198	8620
Pre-03	117	6	225	241	214	956	1	78	82	36	276	94	53	656	768	17	22	87	3929
Pre-04	217	467	263	743	135	900	0	435	66	650	202	170	41	285	479	29	74	250	5406
Pre-05	368	59	675	149	472	1214	1	210	144	35	211	252	24	310	184	149	87	309	4853
Pre-06	120	0	158	159	190	486	2	12	269	36	226	105	50	619	771	85	29	138	3455
On-02	524	164	903	21	896	578	221	324	153	11	241	377	18	293	65	340	84	425	5638
On-03	582	1047	718	14	104	354	1	2011	124	111	549	953	15	440	52	43	49	110	7277
On-04	465	87	971	790	512	1187	2	395	178	302	492	423	31	570	268	72	75	160	6980
On-05	263	201	410	337	176	716	0	265	48	67	76	247	25	73	63	46	99	37	3149
On-06	134	977	190	6	16	77	1	1156	87	76	432	586	2	410	41	7	34	106	4338
Pre-treatment	1956	848	2849	2265	2854	6318	286	1523	1088	1077	1437	1382	387	3052	3283	731	479	1192	33007
On-treatment	1968	2476	3192	1168	1704	2912	225	4151	590	567	1790	2586	91	1786	489	508	341	838	27382
Total	3924	3324	6041	3433	4558	9230	511	5674	1678	1644	3227	3968	478	4838	3772	1239	820	2030	60389

## Sheet: Sheet3
Table S2-3:Cell number information of myeloid cells
Sample ID	Mac_C1_APOE	Mac_C2_CXCL10	DC_C1_TRAC	Mac_C3_FN1	Proliferating	Monocyte	DC_C2_FCER1A	DC_C3_MZB1	DC_C4_LILRA4	Mac_C4_CSTB	Total
Pre-01	38	1	63	8	46	13	5	29	3	1	207
Pre-02	645	427	198	399	243	81	94	37	16	20	2160
Pre-03	88	53	85	28	56	13	17	55	5	5	405
Pre-04	98	9	4	17	28	0	19	1	51	0	227
Pre-05	26	2	14	16	45	12	8	0	1	0	124
Pre-06	69	40	124	26	55	84	30	61	7	12	508
On-02	28	0	18	1	9	118	4	11	9	0	198
On-03	1	0	4	0	0	0	5	0	1	0	11
On-04	19	32	11	16	8	16	10	1	15	1	129
On-05	16	8	9	13	8	9	3	0	7	1	74
On-06	3	0	0	0	2	0	1	0	13	0	19
Pre-treatment	964	532	488	494	473	203	173	183	83	38	3631
On-treatment	67	40	42	30	27	143	23	12	45	2	431
Total	1031	572	530	524	500	346	196	195	128	40	4062

## Sheet: Sheet4
Table S2-4:Cell number information of endothelial cells
Sample ID	Endothelial_C1_CD36	Endothelial_C2_ACKR1	Endothelial_C3_IGFBP3	Endothelial_C4_CD27	Total
Pre-01	1	4	0	1	6
Pre-02	4	13	3	1	21
Pre-03	1	1	0	4	6
Pre-04	3	5	4	0	12
Pre-05	4	12	6	1	23
Pre-06	26	38	12	5	81
On-02	188	113	22	21	344
On-03	6	1	1	13	21
On-04	31	40	15	11	97
On-05	11	31	14	1	57
On-06	0	3	1	0	4
Pre-treatment	39	73	25	12	149
On-treatment	236	188	53	46	523
Total	275	261	78	58	672
