# Supplementary material for: Single‐cell transcriptome analysis reveals evolving tumour microenvironment induced by immunochemotherapy in nasopharyngeal carcinoma
Source: Clin Transl Med. 2024 Oct 16;14(10):e70061. doi: 10.1002/ctm2.70061 (PMC11483602; doi:10.1002/ctm2.70061)
Supplement: Supplementary file 12 — Supporting Information [file CTM2-14-e70061-s008.xlsx]

## Sheet: Major clusters
Table S3-1：Differentially expressed genes in major clusters
P_val	Avg_log2FC	Pct.1	Pct.2	P_val_adj	Cluster	Gene
0	2.89037	0.614	0.276	0	T/NK	CCL5
0	2.42841	0.517	0.184	0	T/NK	NKG7
0	2.42624	0.476	0.127	0	T/NK	GZMK
0	2.35023	0.94	0.304	0	T/NK	IL32
0	2.30271	0.514	0.123	0	T/NK	GZMA
0	2.26806	0.914	0.192	0	T/NK	CD3D
0	2.26239	0.897	0.193	0	T/NK	CD2
0	2.21597	0.598	0.146	0	T/NK	TRBC1
0	2.11925	0.493	0.281	0	T/NK	CCL4
0	2.11735	0.873	0.159	0	T/NK	CD3E
0	2.06347	0.889	0.31	0	T/NK	TRAC
0	2.04854	0.495	0.117	0	T/NK	IL7R
0	2.00884	0.84	0.149	0	T/NK	CD3G
0	1.98632	0.795	0.139	0	T/NK	BCL11B
0	1.88108	0.824	0.41	0	T/NK	TRBC2
0	1.86265	0.545	0.115	0	T/NK	CST7
0	1.68206	0.864	0.274	0	T/NK	FYB1
0	1.63778	0.332	0.077	0	T/NK	GZMH
0	1.58974	0.683	0.194	0	T/NK	GIMAP7
0	1.58398	0.404	0.08	0	T/NK	CD8A
0	1.53	0.273	0.065	0	T/NK	IFNG
0	1.50541	0.776	0.327	0	T/NK	HCST
0	1.44925	0.531	0.099	0	T/NK	CD7
0	1.42755	0.594	0.283	0	T/NK	ID2
0	1.41979	0.737	0.328	0	T/NK	ARL4C
0	1.40088	0.492	0.07	0	T/NK	GZMM
0	1.38269	0.681	0.186	0	T/NK	LCK
0	1.38116	0.347	0.063	0	T/NK	CD8B
0	1.36298	0.251	0.075	0	T/NK	GZMB
0	1.35567	0.7	0.308	0	T/NK	PLAAT4
0	1.34728	0.558	0.097	0	T/NK	CD247
0	1.30741	0.606	0.182	0	T/NK	FYN
0	1.30636	0.624	0.19	0	T/NK	AAK1
0	1.2855	0.417	0.088	0	T/NK	TIGIT
0	1.27452	0.663	0.214	0	T/NK	GIMAP4
0	1.25312	0.573	0.185	0	T/NK	ITM2A
0	1.23993	0.714	0.349	0	T/NK	SLFN5
0	1.22882	0.672	0.307	0	T/NK	SYNE2
0	1.21808	0.537	0.156	0	T/NK	SPOCK2
0	1.1896	0.718	0.446	0	T/NK	PPP2R5C
0	1.1742	0.38	0.129	0	T/NK	MAF
0	1.13558	0.527	0.328	0	T/NK	APOBEC3G
0	1.1249	0.353	0.085	0	T/NK	CTSW
0	1.1131	0.976	0.779	0	T/NK	PTPRC
0	1.09918	0.536	0.225	0	T/NK	RGCC
0	1.09683	0.363	0.126	0	T/NK	DUSP4
0	1.09554	0.383	0.055	0	T/NK	SH2D1A
0	1.08899	0.489	0.133	0	T/NK	RASGRP1
0	1.06876	0.44	0.095	0	T/NK	CD96
0	1.05638	0.776	0.475	0	T/NK	EVL
0	1.0555	0.409	0.096	0	T/NK	PYHIN1
0	1.04133	0.295	0.051	0	T/NK	PRF1
0	1.03642	0.505	0.233	0	T/NK	SLA
0	1.01858	0.502	0.144	0	T/NK	SKAP1
0	1.00909	0.409	0.126	0	T/NK	GPRIN3
0	0.996779	0.483	0.231	0	T/NK	CYTOR
0	0.945204	0.348	0.061	0	T/NK	IL2RB
0	0.943651	0.651	0.442	0	T/NK	DUSP2
0	0.940673	0.278	0.074	0	T/NK	LAG3
0	0.937638	0.899	0.775	0	T/NK	ZFP36L2
0	0.936071	0.468	0.164	0	T/NK	LCP2
0	0.934573	0.373	0.075	0	T/NK	CD6
0	0.925836	0.446	0.151	0	T/NK	GIMAP1
0	0.924841	0.474	0.216	0	T/NK	GBP5
0	0.924193	0.303	0.046	0	T/NK	SAMD3
0	0.921803	0.291	0.088	0	T/NK	TRG-AS1
0	0.913818	0.377	0.145	0	T/NK	TCF7
0	0.911481	0.359	0.114	0	T/NK	RORA
0	0.898697	0.313	0.042	0	T/NK	TRAT1
0	0.897896	0.473	0.277	0	T/NK	TNFAIP3
0	0.896878	0.835	0.643	0	T/NK	RNF213
0	0.893468	0.554	0.285	0	T/NK	CD27
0	0.8908	0.367	0.166	0	T/NK	BATF
0	0.888927	0.559	0.342	0	T/NK	RUNX3
0	0.887751	0.543	0.273	0	T/NK	LEPROTL1
0	0.884254	0.851	0.516	0	T/NK	SRGN
0	0.881658	0.375	0.082	0	T/NK	PRKCH
0	0.881003	0.282	0.039	0	T/NK	LINC00861
0	0.870147	0.568	0.316	0	T/NK	CCND2
0	0.84737	0.785	0.593	0	T/NK	RESF1
0	0.846504	0.675	0.416	0	T/NK	ETS1
0	0.843479	0.633	0.393	0	T/NK	IL2RG
0	0.830495	0.403	0.141	0	T/NK	DOK2
0	0.823272	0.29	0.083	0	T/NK	MIAT
0	0.817163	0.638	0.406	0	T/NK	PCED1B-AS1
0	0.815377	0.382	0.134	0	T/NK	SPN
0	0.814171	0.397	0.157	0	T/NK	DENND2D
0	0.810952	0.965	0.866	0	T/NK	CALM1
0	0.810485	0.459	0.202	0	T/NK	OPTN
0	0.803196	0.685	0.422	0	T/NK	CLEC2D
0	0.799686	0.754	0.498	0	T/NK	ACAP1
0	0.79622	0.411	0.232	0	T/NK	CLDND1
0	0.795656	0.29	0.062	0	T/NK	TC2N
0	0.794057	0.66	0.485	0	T/NK	LDHB
0	0.790601	0.288	0.051	0	T/NK	INPP4B
0	0.789055	0.996	0.956	0	T/NK	HLA-A
0	0.788286	0.401	0.162	0	T/NK	IQGAP2
0	0.783526	0.416	0.192	0	T/NK	ITGAL
0	0.778229	0.293	0.054	0	T/NK	GATA3
0	0.769046	0.309	0.121	0	T/NK	OASL
0	0.747155	0.302	0.196	0	T/NK	CMC1
0	0.740352	0.394	0.178	0	T/NK	DGKZ
0	0.740227	0.25	0.036	0	T/NK	THEMIS
0	0.735684	0.311	0.096	0	T/NK	CXCR3
0	0.727147	0.276	0.039	0	T/NK	ITK
0	0.722338	0.418	0.205	0	T/NK	PIK3IP1
0	0.720914	0.295	0.07	0	T/NK	OXNAD1
0	0.71648	0.731	0.537	0	T/NK	GMFG
0	0.710694	0.4	0.209	0	T/NK	PBXIP1
0	0.708727	0.667	0.55	0	T/NK	KLF6
0	0.708523	0.266	0.053	0	T/NK	CAMK4
0	0.705259	0.279	0.126	0	T/NK	SLF1
0	0.703399	0.659	0.473	0	T/NK	C12orf57
0	0.702866	0.555	0.336	0	T/NK	TBC1D10C
0	0.702382	0.553	0.359	0	T/NK	PTPN7
0	0.701292	0.938	0.822	0	T/NK	SH3BGRL3
0	0.701129	0.356	0.156	0	T/NK	TTC39C
0	0.698735	0.259	0.063	0	T/NK	PDE3B
0	0.696048	0.267	0.097	0	T/NK	GPR155
0	0.695421	0.663	0.523	0	T/NK	AC020916.1
0	0.695341	0.255	0.048	0	T/NK	TNFRSF25
0	0.69529	0.25	0.037	0	T/NK	CD28
0	0.695007	0.36	0.248	0	T/NK	LYST
0	0.694782	0.374	0.199	0	T/NK	ARAP2
0	0.692201	0.39	0.209	0	T/NK	AC008875.3
0	0.691209	0.635	0.436	0	T/NK	IKZF1
0	0.68959	0.53	0.339	0	T/NK	CKLF
0	0.688412	0.385	0.177	0	T/NK	SLC9A3R1
0	0.688277	0.605	0.472	0	T/NK	CFLAR
0	0.685182	0.393	0.245	0	T/NK	TNFRSF1B
0	0.680424	0.601	0.391	0	T/NK	TRAF3IP3
0	0.675447	0.39	0.273	0	T/NK	CORO1B
0	0.672453	0.505	0.329	0	T/NK	IFITM1
0	0.670418	0.354	0.174	0	T/NK	RAB27A
0	0.668125	0.392	0.201	0	T/NK	RCAN3
0	0.666951	0.885	0.76	0	T/NK	SRSF7
0	0.662547	0.438	0.247	0	T/NK	BIN2
0	0.662168	0.642	0.488	0	T/NK	DDIT4
0	0.661799	0.754	0.6	0	T/NK	DDX24
0	0.66073	0.402	0.238	0	T/NK	CD84
0	0.659854	0.314	0.132	0	T/NK	GPR174
0	0.659723	0.397	0.2	0	T/NK	CHD3
0	0.657903	0.425	0.242	0	T/NK	PAG1
0	0.65535	0.565	0.392	0	T/NK	BTN3A2
0	0.654681	0.711	0.548	0	T/NK	TLE5
0	0.65455	0.305	0.11	0	T/NK	SPATA13
0	0.651659	0.483	0.36	0	T/NK	VMP1
0	0.649416	0.463	0.291	0	T/NK	ABHD17A
0	0.64393	0.786	0.666	0	T/NK	SARAF
0	0.643672	0.349	0.177	0	T/NK	PTPN22
0	0.643594	0.265	0.08	0	T/NK	MLLT3
0	0.643026	0.257	0.044	0	T/NK	ZAP70
0	0.640124	0.438	0.254	0	T/NK	GBP2
0	0.638505	0.306	0.133	0	T/NK	HELB
0	0.629833	0.52	0.379	0	T/NK	CDKN1B
0	0.625465	0.394	0.2	0	T/NK	SIT1
0	0.62269	0.36	0.189	0	T/NK	CCSER2
0	0.620032	0.643	0.544	0	T/NK	DNAJB1
0	0.617061	0.395	0.252	0	T/NK	SYNE1
0	0.61621	0.453	0.291	0	T/NK	EPB41
0	0.614245	0.999	0.984	0	T/NK	MALAT1
0	0.612068	0.466	0.314	0	T/NK	PIK3R1
0	0.609361	0.35	0.177	0	T/NK	TSPAN14
0	0.60792	0.548	0.417	0	T/NK	PPP1R2
0	0.602136	0.453	0.27	0	T/NK	SEPTIN1
0	0.601567	0.637	0.502	0	T/NK	PRPF38B
0	0.598691	0.322	0.203	0	T/NK	CHST12
0	0.593527	0.391	0.253	0	T/NK	FAM118A
0	0.589876	0.311	0.131	0	T/NK	ATP2B4
0	0.589033	0.923	0.821	0	T/NK	MYL12A
0	0.586767	0.263	0.087	0	T/NK	SELPLG
0	0.58601	0.382	0.247	0	T/NK	IL10RA
0	0.584869	0.33	0.188	0	T/NK	PARP8
0	0.583274	0.271	0.102	0	T/NK	PSTPIP1
0	0.578837	0.354	0.201	0	T/NK	RBL2
0	0.57827	0.27	0.145	0	T/NK	LYAR
0	0.578173	0.701	0.565	0	T/NK	HLA-F
0	0.577879	0.436	0.299	0	T/NK	CLEC2B
0	0.577435	0.3	0.174	0	T/NK	FKBP5
0	0.57715	0.466	0.335	0	T/NK	CNOT6L
0	0.576085	0.453	0.286	0	T/NK	KIF2A
0	0.57362	0.656	0.521	0	T/NK	GCC2
0	0.572651	0.695	0.538	0	T/NK	CD44
0	0.569868	0.514	0.378	0	T/NK	CYLD
0	0.569165	0.539	0.396	0	T/NK	SYNRG
0	0.568902	0.413	0.282	0	T/NK	PAXX
0	0.567448	1	0.998	0	T/NK	B2M
0	0.565855	0.546	0.421	0	T/NK	MBP
0	0.564059	0.447	0.291	0	T/NK	H1FX
0	0.562289	0.848	0.749	0	T/NK	TMA7
0	0.561102	0.563	0.411	0	T/NK	CDC42SE2
0	0.560057	0.503	0.353	0	T/NK	EMB
0	0.559618	0.304	0.173	0	T/NK	ATXN1
0	0.555501	0.5	0.382	0	T/NK	WNK1
0	0.55305	0.702	0.575	0	T/NK	SOD1
0	0.550919	0.405	0.311	0	T/NK	RBPJ
0	0.550479	0.292	0.141	0	T/NK	GALM
0	0.549268	0.49	0.352	0	T/NK	NAP1L4
0	0.548717	0.319	0.153	0	T/NK	GNG2
0	0.547593	0.998	0.975	0	T/NK	TMSB4X
0	0.546992	0.369	0.246	0	T/NK	N4BP1
0	0.541589	0.402	0.257	0	T/NK	SUN2
0	0.537283	0.592	0.446	0	T/NK	AHNAK
0	0.536946	0.558	0.442	0	T/NK	HEXIM1
0	0.535441	0.577	0.445	0	T/NK	CELF2
0	0.534447	0.565	0.43	0	T/NK	VAMP2
0	0.534335	0.413	0.295	0	T/NK	PRMT2
0	0.53301	0.456	0.334	0	T/NK	ZBTB38
0	0.532977	0.755	0.614	0	T/NK	STK17B
0	0.532843	0.311	0.172	0	T/NK	NIBAN1
0	0.531494	0.362	0.209	0	T/NK	RASAL3
0	0.529336	0.504	0.371	0	T/NK	C9orf78
0	0.528082	0.425	0.3	0	T/NK	TOB1
0	0.527732	0.501	0.335	0	T/NK	OCIAD2
0	0.526042	0.63	0.477	0	T/NK	NDUFS5
0	0.525948	0.326	0.182	0	T/NK	SIGIRR
0	0.524513	0.992	0.963	0	T/NK	HLA-C
0	0.524459	0.849	0.724	0	T/NK	MYL12B
0	0.524223	0.434	0.275	0	T/NK	CRIP1
0	0.523383	0.283	0.152	0	T/NK	DIP2A
0	0.518678	0.884	0.709	0	T/NK	CORO1A
0	0.516702	0.396	0.262	0	T/NK	ODF2L
0	0.516317	0.427	0.3	0	T/NK	AKNA
0	0.515972	0.285	0.143	0	T/NK	SLC2A4RG
0	0.515276	0.558	0.431	0	T/NK	EML4
0	0.513358	0.309	0.161	0	T/NK	SUSD3
0	0.512955	0.259	0.143	0	T/NK	GOLGA8A
0	0.510942	0.277	0.149	0	T/NK	NFATC2
0	0.505541	0.546	0.341	0	T/NK	CTSC
0	0.504842	0.992	0.977	0	T/NK	RPS15A
0	0.503163	0.563	0.453	0	T/NK	ZC3HAV1
0	0.503062	0.523	0.395	0	T/NK	SH3KBP1
0	0.502283	0.368	0.242	0	T/NK	LPIN2
0	0.501912	0.429	0.32	0	T/NK	SMAD7
0	0.497674	0.591	0.498	0	T/NK	STAT3
0	0.495541	0.387	0.29	0	T/NK	MXD4
0	0.494689	0.606	0.495	0	T/NK	GSTK1
0	0.49398	0.583	0.48	0	T/NK	LINC01578
0	0.493816	0.422	0.293	0	T/NK	DIAPH1
0	0.493502	0.686	0.525	0	T/NK	CD99
0	0.489218	0.501	0.368	0	T/NK	ARHGEF1
0	0.488082	0.479	0.356	0	T/NK	ARHGAP30
0	0.487572	0.956	0.879	0	T/NK	PFN1
0	0.487501	0.377	0.236	0	T/NK	CCDC88C
0	0.487193	0.674	0.575	0	T/NK	ANKRD11
0	0.483478	0.405	0.278	0	T/NK	SEMA4D
0	0.482001	0.349	0.229	0	T/NK	BTN3A1
0	0.479757	0.324	0.214	0	T/NK	ADGRE5
0	0.476818	0.764	0.608	0	T/NK	LCP1
0	0.468493	0.276	0.145	0	T/NK	CMTM3
0	0.467047	0.467	0.338	0	T/NK	TUBA4A
0	0.46527	0.609	0.501	0	T/NK	TERF2IP
0	0.465076	0.379	0.268	0	T/NK	CASP8
0	0.465061	0.278	0.164	0	T/NK	PHACTR2
0	0.461788	0.73	0.634	0	T/NK	MBNL1
0	0.461741	0.414	0.294	0	T/NK	MLLT6
0	0.461474	0.264	0.156	0	T/NK	TBCC
0	0.460194	0.522	0.42	0	T/NK	WIPF1
0	0.458639	0.755	0.656	0	T/NK	ARL6IP5
0	0.454115	0.414	0.298	0	T/NK	SPTAN1
0	0.453393	0.911	0.824	0	T/NK	HSPA8
0	0.452262	0.803	0.73	0	T/NK	DDX3X
0	0.452258	0.762	0.672	0	T/NK	BRD2
0	0.450979	0.878	0.717	0	T/NK	CD52
0	0.450701	0.398	0.282	0	T/NK	NDFIP1
0	0.450693	0.794	0.709	0	T/NK	ANKRD12
0	0.447997	0.302	0.19	0	T/NK	RNF166
0	0.443149	0.972	0.906	0	T/NK	DDX5
0	0.442962	0.603	0.407	0	T/NK	ITGB2
0	0.439983	0.321	0.213	0	T/NK	SENP7
0	0.439486	0.461	0.359	0	T/NK	BUB3
0	0.433743	0.918	0.848	0	T/NK	JUNB
0	0.433205	0.262	0.144	0	T/NK	DGKA
0	0.43122	0.37	0.243	0	T/NK	RHOF
0	0.42964	0.519	0.415	0	T/NK	KMT2A
0	0.42899	0.648	0.572	0	T/NK	TPR
0	0.427955	0.99	0.972	0	T/NK	RPS3
0	0.427529	0.653	0.573	0	T/NK	MPHOSPH8
0	0.425718	0.99	0.968	0	T/NK	RPS29
0	0.425393	0.867	0.797	0	T/NK	RPL36AL
0	0.423176	0.299	0.189	0	T/NK	NLRC5
0	0.42311	0.406	0.297	0	T/NK	PIP4K2A
0	0.421923	0.305	0.192	0	T/NK	JAK3
0	0.421676	0.258	0.158	0	T/NK	ZNF276
0	0.41853	0.471	0.368	0	T/NK	CALM3
0	0.418503	0.608	0.52	0	T/NK	HP1BP3
0	0.417898	0.856	0.746	0	T/NK	ARHGDIB
0	0.417571	0.494	0.4	0	T/NK	MIER1
0	0.417096	0.698	0.596	0	T/NK	COTL1
0	0.416305	0.34	0.233	0	T/NK	STK10
0	0.41491	0.737	0.627	0	T/NK	STK4
0	0.413638	0.586	0.461	0	T/NK	APBB1IP
0	0.411712	0.41	0.256	0	T/NK	SAMHD1
0	0.410733	0.26	0.153	0	T/NK	SFXN1
0	0.410405	0.266	0.151	0	T/NK	TNRC6C
0	0.409941	0.314	0.193	0	T/NK	FAM102A
0	0.406312	0.703	0.635	0	T/NK	SNHG5
0	0.405058	0.773	0.671	0	T/NK	IFITM2
0	0.404256	0.635	0.556	0	T/NK	DRAP1
0	0.404001	0.289	0.179	0	T/NK	IL27RA
0	0.402869	0.586	0.479	0	T/NK	MYH9
0	0.401204	0.527	0.425	0	T/NK	GYPC
0	0.397459	0.274	0.16	0	T/NK	HIST1H1D
0	0.396636	0.892	0.795	0	T/NK	NEAT1
0	0.395685	0.682	0.592	0	T/NK	EMP3
0	0.395372	0.587	0.51	0	T/NK	NKTR
0	0.393264	0.565	0.486	0	T/NK	PPP1R12A
0	0.39097	0.52	0.425	0	T/NK	TMEM50A
0	0.390358	0.788	0.553	0	T/NK	S100A4
0	0.389186	0.82	0.688	0	T/NK	CD48
0	0.38851	0.253	0.15	0	T/NK	BCL9L
0	0.388093	0.732	0.652	0	T/NK	N4BP2L2
0	0.387655	0.801	0.666	0	T/NK	RAC2
0	0.387168	0.524	0.387	0	T/NK	SLC38A1
0	0.386509	0.932	0.85	0	T/NK	JUND
0	0.384714	0.829	0.756	0	T/NK	YWHAB
0	0.38436	0.349	0.246	0	T/NK	RASSF5
0	0.384174	0.74	0.66	0	T/NK	JAK1
0	0.381537	0.776	0.697	0	T/NK	PSMA7
0	0.380434	0.481	0.392	0	T/NK	SEPTIN9
0	0.378901	0.623	0.552	0	T/NK	PTP4A2
0	0.378436	0.939	0.892	0	T/NK	ATP5F1E
0	0.37825	0.432	0.254	0	T/NK	ANXA1
0	0.375038	0.48	0.363	0	T/NK	ABRACL
0	0.373904	0.997	0.982	0	T/NK	HLA-B
0	0.372529	0.517	0.339	0	T/NK	RGS10
0	0.370538	0.949	0.869	0	T/NK	CFL1
0	0.364695	0.77	0.694	0	T/NK	SKP1
0	0.363664	0.465	0.364	0	T/NK	PRDX2
0	0.362	0.641	0.553	0	T/NK	CIB1
0	0.358051	0.796	0.741	0	T/NK	PSME1
0	0.356788	0.533	0.443	0	T/NK	ICAM3
0	0.35464	0.992	0.984	0	T/NK	RPS12
0	0.354583	0.682	0.618	0	T/NK	SF3B1
0	0.34891	0.768	0.714	0	T/NK	OST4
0	0.347991	0.851	0.778	0	T/NK	SON
0	0.34774	0.724	0.657	0	T/NK	UBL5
0	0.341155	0.864	0.77	0	T/NK	RSRP1
0	0.340411	0.627	0.498	0	T/NK	LBH
0	0.338839	0.82	0.748	0	T/NK	PRRC2C
0	0.335625	0.803	0.735	0	T/NK	ATP5MG
0	0.330779	0.818	0.762	0	T/NK	HINT1
0	0.326479	0.717	0.549	0	T/NK	LDHA
0	0.325188	0.8	0.746	0	T/NK	UQCRB
0	0.322825	0.967	0.897	0	T/NK	ACTG1
0	0.31761	0.842	0.774	0	T/NK	SEPTIN7
0	0.309394	0.993	0.98	0	T/NK	RPS27
0	0.303099	0.697	0.566	0	T/NK	STK17A
0	0.302991	0.828	0.764	0	T/NK	RBM39
0	0.297221	0.963	0.922	0	T/NK	UBC
0	0.292231	0.976	0.946	0	T/NK	RPS25
0	0.290485	0.88	0.823	0	T/NK	HNRNPA1
0	0.287492	0.783	0.697	0	T/NK	IRF1
0	0.28616	0.827	0.793	0	T/NK	TOMM7
0	0.284407	0.916	0.868	0	T/NK	MYL6
0	0.283032	0.877	0.798	0	T/NK	FUS
0	0.268354	0.979	0.948	0	T/NK	RPL14
0	0.264525	0.967	0.876	0	T/NK	BTG1
0	0.250352	0.98	0.965	0	T/NK	RPL6
9.58538e-308	0.304252	0.661	0.582	5.81094e-303	T/NK	GUK1
9.63431e-308	0.393373	0.36	0.258	5.84061e-303	T/NK	CCND3
1.47135e-306	0.504939	0.42	0.317	8.91977e-302	T/NK	TSPYL2
7.52445e-306	0.36714	0.708	0.653	4.56155e-301	T/NK	RPS4Y1
2.53255e-305	0.341683	0.616	0.546	1.53531e-300	T/NK	RAP1B
8.59407e-303	0.423517	0.362	0.269	5.20998e-298	T/NK	MRPS6
3.43501e-302	0.295189	0.72	0.674	2.0824e-297	T/NK	TRIR
1.90551e-301	0.408447	0.268	0.168	1.15518e-296	T/NK	DYRK2
1.08764e-300	0.372262	0.574	0.496	6.59362e-296	T/NK	PDCD4
1.45003e-299	0.31033	0.647	0.587	8.79054e-295	T/NK	APRT
7.23876e-297	0.360728	0.407	0.306	4.38835e-292	T/NK	LBR
1.77979e-295	0.751698	0.418	0.31	1.07896e-290	T/NK	RGS1
2.48754e-295	0.372215	0.473	0.391	1.50802e-290	T/NK	MZT2A
2.42178e-293	0.360492	0.699	0.603	1.46815e-288	T/NK	LY6E
6.01451e-292	0.449713	0.288	0.189	3.64618e-287	T/NK	SLC5A3
1.1162e-290	0.424815	0.403	0.305	6.76672e-286	T/NK	CARD16
2.86398e-287	0.404397	0.369	0.268	1.73623e-282	T/NK	SOCS1
9.01881e-285	0.476687	0.505	0.416	5.46748e-280	T/NK	SAMD9
2.33015e-283	0.373493	0.33	0.235	1.41261e-278	T/NK	DEF6
9.54109e-281	0.347274	0.519	0.434	5.7841e-276	T/NK	PSIP1
9.63561e-281	0.3713	0.35	0.25	5.84139e-276	T/NK	BIN1
1.66823e-279	0.334658	0.683	0.625	1.01133e-274	T/NK	PPP1R10
1.79968e-278	0.399898	0.317	0.224	1.09102e-273	T/NK	CCDC66
1.39315e-277	0.27799	0.776	0.724	8.44569e-273	T/NK	COMMD6
6.94821e-273	0.371477	0.562	0.502	4.21221e-268	T/NK	NCOR1
2.59391e-266	0.338705	0.535	0.454	1.57251e-261	T/NK	CYTIP
2.85381e-266	0.404485	0.538	0.462	1.73007e-261	T/NK	MACF1
2.657e-264	0.31303	0.613	0.536	1.61075e-259	T/NK	LSP1
5.36689e-264	0.394786	0.487	0.4	3.25357e-259	T/NK	PCSK7
3.74255e-263	0.418202	0.286	0.196	2.26885e-258	T/NK	MYO1F
3.17466e-256	0.406022	0.813	0.763	1.92457e-251	T/NK	JUN
5.09239e-256	0.312284	0.577	0.505	3.08716e-251	T/NK	FNBP1
2.99344e-255	0.375288	0.506	0.442	1.81471e-250	T/NK	C9orf16
4.99918e-255	0.386816	0.312	0.226	3.03065e-250	T/NK	ANKRD13D
6.47975e-255	0.385296	0.412	0.32	3.92822e-250	T/NK	APOL6
9.33587e-252	0.401968	0.34	0.259	5.65969e-247	T/NK	FAM89B
7.95071e-249	0.394454	0.254	0.167	4.81996e-244	T/NK	GLIPR2
1.02066e-248	0.309208	0.622	0.569	6.18752e-244	T/NK	PARK7
1.07476e-248	0.508432	0.393	0.304	6.51552e-244	T/NK	GABPB1-AS1
3.92721e-247	0.388253	0.414	0.341	2.38079e-242	T/NK	ACTN4
8.04057e-247	0.383565	0.337	0.253	4.87443e-242	T/NK	TRAPPC10
1.12438e-246	0.374014	0.345	0.261	6.81631e-242	T/NK	WDR82
3.27587e-245	0.352503	0.457	0.392	1.98593e-240	T/NK	PSMA5
6.5145e-245	0.28033	0.661	0.616	3.94928e-240	T/NK	SNRPD2
7.79879e-245	0.42299	0.452	0.369	4.72786e-240	T/NK	ALOX5AP
1.54605e-244	0.289289	0.281	0.183	9.37263e-240	T/NK	C12orf75
2.1246e-244	0.283465	0.658	0.604	1.28799e-239	T/NK	UQCR11
2.46153e-244	0.375137	0.424	0.346	1.49225e-239	T/NK	REST
2.53769e-243	0.42946	0.254	0.165	1.53842e-238	T/NK	CEMIP2
5.09092e-242	0.432154	0.298	0.211	3.08627e-237	T/NK	KDM5B
7.31979e-241	0.369348	0.263	0.174	4.43748e-236	T/NK	ANKRD36C
3.63803e-240	0.376908	0.252	0.169	2.20548e-235	T/NK	ARID5A
4.31981e-240	0.276152	0.638	0.592	2.6188e-235	T/NK	MZT2B
5.65174e-239	0.331184	0.41	0.323	3.42625e-234	T/NK	FLNA
1.20332e-238	0.357981	0.357	0.273	7.29491e-234	T/NK	ARHGAP45
3.06068e-232	0.337324	0.382	0.302	1.85548e-227	T/NK	SNRPN
3.86534e-232	0.250177	0.751	0.704	2.34328e-227	T/NK	CDC42
5.07023e-230	0.326926	0.556	0.501	3.07372e-225	T/NK	TAX1BP1
8.89013e-228	0.332898	0.45	0.386	5.38947e-223	T/NK	COPS9
9.98708e-228	0.445685	0.319	0.224	6.05447e-223	T/NK	PTMS
4.51381e-227	0.314903	0.329	0.235	2.73641e-222	T/NK	CYFIP2
9.49817e-227	0.28586	0.578	0.505	5.75807e-222	T/NK	HCLS1
1.52811e-226	0.256505	0.756	0.714	9.26383e-222	T/NK	EIF3K
8.23781e-226	0.348379	0.423	0.351	4.99401e-221	T/NK	KANSL1
1.34907e-225	0.406753	0.276	0.19	8.17847e-221	T/NK	LINC00342
1.3888e-225	0.257585	0.726	0.686	8.41934e-221	T/NK	HNRNPC
1.48315e-224	0.352135	0.358	0.279	8.99132e-220	T/NK	RSBN1
3.91752e-224	0.332869	0.516	0.457	2.37492e-219	T/NK	KLF13
1.6103e-223	0.313528	0.253	0.168	9.76209e-219	T/NK	NCK2
1.43856e-221	0.380339	0.466	0.398	8.72098e-217	T/NK	PLP2
5.12601e-220	0.336637	0.545	0.475	3.10754e-215	T/NK	UBE2S
1.71155e-218	0.309641	0.633	0.583	1.03759e-213	T/NK	MCL1
1.21217e-217	0.330862	0.286	0.202	7.34856e-213	T/NK	TMC8
5.66922e-217	0.305517	0.615	0.559	3.43685e-212	T/NK	ARID4B
4.15081e-215	0.379854	0.354	0.265	2.51634e-210	T/NK	GVINP1
1.48081e-214	0.342899	0.455	0.395	8.97714e-210	T/NK	ORMDL1
2.73809e-212	0.27249	0.663	0.632	1.65991e-207	T/NK	SSR2
8.70004e-210	0.27733	0.507	0.439	5.27423e-205	T/NK	PPDPF
1.36514e-209	0.353375	0.435	0.378	8.27587e-205	T/NK	PPM1G
1.03496e-208	0.33192	0.312	0.233	6.27423e-204	T/NK	CAPN2
6.53094e-208	0.479266	0.331	0.256	3.95925e-203	T/NK	IER5L
7.17481e-208	0.257822	0.681	0.634	4.34958e-203	T/NK	ARGLU1
1.05008e-207	0.331091	0.29	0.209	6.36592e-203	T/NK	PRKACB
1.26119e-207	0.354166	0.305	0.223	7.64573e-203	T/NK	MSI2
1.73153e-207	0.375437	0.386	0.312	1.0497e-202	T/NK	TLE4
2.10041e-205	0.34454	0.26	0.178	1.27333e-200	T/NK	AC092683.1
1.00866e-204	0.374505	0.402	0.333	6.11481e-200	T/NK	DNAJB14
1.24869e-203	0.265206	0.689	0.651	7.56991e-199	T/NK	RBM25
1.45027e-203	0.34312	0.368	0.299	8.79194e-199	T/NK	MAZ
1.3727e-201	0.2798	0.606	0.569	8.32173e-197	T/NK	EIF3G
4.16054e-201	0.25387	0.773	0.724	2.52224e-196	T/NK	PSMB9
1.93166e-200	0.323566	0.494	0.445	1.17103e-195	T/NK	IK
6.2679e-200	0.340134	0.434	0.376	3.79979e-195	T/NK	FGFR1OP2
1.36224e-198	0.357831	0.288	0.208	8.2583e-194	T/NK	IL6ST
3.61706e-198	0.357465	0.318	0.243	2.19277e-193	T/NK	RPS6KA3
3.65354e-198	0.331337	0.326	0.247	2.21489e-193	T/NK	RASA2
7.41141e-198	0.315065	0.531	0.478	4.49302e-193	T/NK	DDX6
2.63872e-197	0.372378	0.5	0.438	1.59967e-192	T/NK	LINC-PINT
7.01345e-197	0.33877	0.331	0.259	4.25176e-192	T/NK	CMC2
1.17584e-194	0.323001	0.506	0.457	7.12827e-190	T/NK	DHX36
1.52888e-194	0.277707	0.395	0.314	9.26851e-190	T/NK	SAMSN1
5.28634e-194	0.36378	0.305	0.231	3.20474e-189	T/NK	PREX1
2.74593e-193	0.311097	0.506	0.458	1.66466e-188	T/NK	RAP1A
1.88154e-189	0.315961	0.394	0.329	1.14064e-184	T/NK	URI1
8.226e-189	0.282472	0.635	0.605	4.98685e-184	T/NK	SNHG6
1.63573e-187	0.264646	0.559	0.5	9.91631e-183	T/NK	CAPZB
3.97169e-187	0.287685	0.533	0.491	2.40776e-182	T/NK	BZW1
8.19489e-186	0.313757	0.484	0.435	4.96799e-181	T/NK	G3BP2
1.54326e-184	0.315944	0.369	0.3	9.3557e-180	T/NK	DNMT1
5.37847e-184	0.272597	0.659	0.612	3.26059e-179	T/NK	SMCHD1
1.56036e-183	0.297057	0.516	0.475	9.45936e-179	T/NK	NDUFB8
1.67856e-182	0.359987	0.261	0.191	1.0176e-177	T/NK	OTULIN
2.77647e-178	0.277595	0.514	0.464	1.68318e-173	T/NK	SNX6
1.3767e-177	0.331127	0.373	0.312	8.34594e-173	T/NK	CCDC107
1.60594e-176	0.30328	0.539	0.499	9.73569e-172	T/NK	DDX46
1.05945e-175	0.296427	0.423	0.367	6.42273e-171	T/NK	ANXA11
1.07858e-172	0.315945	0.414	0.35	6.53866e-168	T/NK	ASXL1
1.82901e-172	0.30348	0.578	0.541	1.1088e-167	T/NK	IQGAP1
1.43829e-171	0.34606	0.288	0.219	8.71935e-167	T/NK	TMX4
5.29477e-170	0.34968	0.387	0.331	3.20985e-165	T/NK	CDK2AP2
1.37247e-169	0.300502	0.48	0.436	8.32035e-165	T/NK	CHURC1
1.50595e-168	0.480545	0.55	0.484	9.12954e-164	T/NK	ISG15
2.63555e-167	0.256837	0.61	0.57	1.59775e-162	T/NK	MSN
2.05709e-166	0.333126	0.518	0.474	1.24707e-161	T/NK	ZBTB7A
9.47261e-165	0.294197	0.447	0.387	5.74258e-160	T/NK	CNN2
3.5194e-164	0.339477	0.32	0.258	2.13356e-159	T/NK	DNAJC1
8.64282e-164	0.26811	0.553	0.501	5.23954e-159	T/NK	PCM1
4.19782e-162	0.300626	0.258	0.188	2.54484e-157	T/NK	AGO2
1.12309e-160	0.389317	0.713	0.672	6.80853e-156	T/NK	GADD45B
1.42299e-160	0.336622	0.369	0.315	8.6266e-156	T/NK	IRF3
2.09125e-160	0.364816	0.316	0.255	1.26778e-155	T/NK	C5orf56
1.07783e-159	0.302986	0.464	0.413	6.53412e-155	T/NK	TAP1
6.06677e-159	0.266363	0.601	0.572	3.67786e-154	T/NK	SRSF11
2.39117e-156	0.27173	0.479	0.432	1.4496e-151	T/NK	PA2G4
2.1888e-153	0.315298	0.302	0.244	1.32691e-148	T/NK	RNPEPL1
4.71184e-152	0.338607	0.321	0.26	2.85646e-147	T/NK	KAT6B
5.68394e-152	0.312716	0.308	0.245	3.44578e-147	T/NK	RBMS1
9.82718e-151	0.262684	0.434	0.377	5.95753e-146	T/NK	JPT1
5.9609e-150	0.33323	0.315	0.257	3.61367e-145	T/NK	CLIP1
1.82661e-148	0.265691	0.547	0.519	1.10734e-143	T/NK	ATP5IF1
6.28566e-148	0.379709	0.303	0.249	3.81055e-143	T/NK	NOSIP
1.59689e-147	0.30326	0.299	0.24	9.68082e-143	T/NK	FAM177A1
1.80127e-147	0.325282	0.553	0.482	1.09198e-142	T/NK	IKZF3
2.87714e-147	0.281441	0.557	0.516	1.74421e-142	T/NK	YME1L1
4.30466e-146	0.253568	0.49	0.448	2.60961e-141	T/NK	RAD21
2.54779e-144	0.304851	0.251	0.19	1.54454e-139	T/NK	RNF167
2.61309e-144	0.293873	0.277	0.218	1.58413e-139	T/NK	CAB39
3.43734e-144	0.295563	0.444	0.4	2.08382e-139	T/NK	ARPC5L
2.43545e-143	0.303372	0.378	0.323	1.47644e-138	T/NK	FMNL1
6.76019e-143	0.349467	0.423	0.371	4.09823e-138	T/NK	CITED2
1.07151e-140	0.295828	0.352	0.299	6.49583e-136	T/NK	POLR3GL
3.4001e-139	0.306939	0.386	0.334	2.06124e-134	T/NK	KAT6A
8.7281e-139	0.306798	0.546	0.507	5.29123e-134	T/NK	ATM
1.6977e-138	0.287165	0.47	0.428	1.0292e-133	T/NK	EPC1
2.96919e-138	0.28269	0.341	0.286	1.80001e-133	T/NK	AKIRIN1
7.1753e-138	0.308592	0.35	0.298	4.34988e-133	T/NK	SHISA5
1.23566e-135	0.257303	0.485	0.449	7.49094e-131	T/NK	CUTA
2.42467e-135	0.26184	0.508	0.475	1.46991e-130	T/NK	ARF6
4.90119e-135	0.264095	0.467	0.431	2.97125e-130	T/NK	DYNLRB1
7.96031e-134	0.303541	0.405	0.348	4.82578e-129	T/NK	AC245297.3
8.13343e-134	0.271271	0.484	0.45	4.93073e-129	T/NK	RSBN1L
1.30534e-133	0.285412	0.432	0.397	7.91335e-129	T/NK	REX1BD
5.03991e-133	0.284097	0.33	0.276	3.05534e-128	T/NK	TECR
3.03477e-132	0.294614	0.38	0.331	1.83977e-127	T/NK	DHRS7
9.05286e-132	0.254459	0.474	0.436	5.48812e-127	T/NK	CCDC85B
2.01973e-131	0.295292	0.406	0.368	1.22442e-126	T/NK	ARHGDIA
6.25266e-130	0.489127	0.272	0.216	3.79055e-125	T/NK	CREM
1.70568e-129	0.341734	0.288	0.223	1.03403e-124	T/NK	CCR7
3.3005e-128	0.292945	0.366	0.317	2.00086e-123	T/NK	SNRNP200
6.89511e-128	0.311512	0.27	0.21	4.18002e-123	T/NK	MGAT4A
1.5704e-124	0.326294	0.317	0.267	9.52024e-120	T/NK	SHFL
9.58585e-124	0.271615	0.639	0.613	5.81123e-119	T/NK	FXYD5
2.52346e-123	0.396348	0.353	0.31	1.5298e-118	T/NK	APOBEC3C
2.61666e-123	0.264667	0.484	0.449	1.5863e-118	T/NK	SMARCA5
1.12584e-121	0.26959	0.278	0.228	6.82517e-117	T/NK	CLPP
4.11092e-121	0.303956	0.295	0.242	2.49216e-116	T/NK	MDFIC
1.02842e-120	0.286982	0.299	0.249	6.23458e-116	T/NK	TSC22D4
3.42598e-120	0.41515	0.286	0.221	2.07693e-115	T/NK	TTN
2.47437e-119	0.26572	0.37	0.329	1.50004e-114	T/NK	MRPL41
4.00305e-119	0.268553	0.519	0.482	2.42677e-114	T/NK	MIDN
2.04169e-118	0.266982	0.531	0.502	1.23774e-113	T/NK	USP15
3.02062e-118	0.299444	0.369	0.322	1.83119e-113	T/NK	POLR2A
6.17355e-118	0.304077	0.3	0.25	3.74259e-113	T/NK	PLEC
1.02312e-116	0.288633	0.295	0.244	6.20246e-112	T/NK	PTPRA
1.42742e-116	0.283624	0.299	0.253	8.65346e-112	T/NK	PIN1
2.35713e-116	0.266506	0.259	0.202	1.42896e-111	T/NK	CDC42EP3
4.14963e-116	0.289364	0.445	0.41	2.51563e-111	T/NK	DYNC1H1
1.95607e-115	0.372465	0.573	0.521	1.18583e-110	T/NK	HSPA1A
1.16844e-113	0.264711	0.427	0.388	7.08341e-109	T/NK	CLK1
3.3488e-113	0.259441	0.382	0.337	2.03014e-108	T/NK	THUMPD1
2.33711e-112	0.268707	0.405	0.371	1.41683e-107	T/NK	TMCO1
8.17635e-111	0.274527	0.388	0.345	4.95675e-106	T/NK	PURA
2.6808e-108	0.325434	0.275	0.222	1.62518e-103	T/NK	RPAP2
1.83013e-107	0.28117	0.252	0.206	1.10948e-102	T/NK	COMMD7
1.88147e-107	0.26529	0.288	0.234	1.1406e-102	T/NK	ARHGAP9
4.27229e-107	0.280067	0.319	0.272	2.58999e-102	T/NK	DDX39B
2.19952e-106	0.261896	0.404	0.366	1.33342e-101	T/NK	SMC3
2.91444e-106	0.251133	0.357	0.313	1.76682e-101	T/NK	TAF15
1.14576e-105	0.257465	0.444	0.41	6.94596e-101	T/NK	YTHDC1
3.60752e-105	0.274248	0.394	0.361	2.18699e-100	T/NK	USP16
4.17037e-104	0.47944	0.327	0.276	2.5282e-99	T/NK	ITM2C
1.13251e-103	0.265837	0.296	0.248	6.86561e-99	T/NK	MECP2
5.404e-103	0.265539	0.365	0.332	3.27607e-98	T/NK	AIP
1.73699e-99	0.271111	0.396	0.358	1.05302e-94	T/NK	XRN1
7.52474e-99	0.269141	0.365	0.325	4.56173e-94	T/NK	PRRC2B
6.26368e-98	0.262681	0.275	0.227	3.79723e-93	T/NK	HCP5
5.9396e-96	0.254624	0.3	0.254	3.60077e-91	T/NK	TMC6
2.16593e-95	0.319257	0.439	0.416	1.31305e-90	T/NK	NR3C1
4.84014e-95	0.258969	0.404	0.374	2.93424e-90	T/NK	RWDD1
8.02263e-95	0.25888	0.31	0.268	4.86356e-90	T/NK	IDH2
8.78349e-95	0.284762	0.257	0.212	5.32482e-90	T/NK	JMJD6
8.88957e-94	0.268924	0.266	0.223	5.38912e-89	T/NK	SIRT7
3.49154e-93	0.28777	0.324	0.281	2.11668e-88	T/NK	TRIM69
1.81615e-92	0.289792	0.272	0.227	1.101e-87	T/NK	SLC4A7
1.60446e-91	0.293627	0.316	0.277	9.72671e-87	T/NK	DNPH1
3.66577e-88	0.272747	0.278	0.237	2.2223e-83	T/NK	BIRC2
3.45136e-87	0.259378	0.388	0.358	2.09232e-82	T/NK	TLK1
1.05944e-85	0.263022	0.412	0.384	6.42262e-81	T/NK	ZC3H13
3.37349e-84	0.275044	0.33	0.285	2.04511e-79	T/NK	SOCS3
1.58725e-82	0.263682	0.308	0.275	9.62237e-78	T/NK	HSPB11
9.3914e-82	0.300662	0.359	0.334	5.69335e-77	T/NK	UGP2
1.30808e-78	0.273627	0.388	0.367	7.93e-74	T/NK	TANK
5.0236e-76	0.256831	0.272	0.234	3.04546e-71	T/NK	OGT
7.72626e-76	0.256971	0.368	0.334	4.68389e-71	T/NK	ZBTB1
2.35697e-74	0.255171	0.252	0.215	1.42887e-69	T/NK	MIA2
4.38524e-72	0.284376	0.436	0.418	2.65847e-67	T/NK	RNF19A
3.44713e-69	0.297442	0.399	0.383	2.08975e-64	T/NK	BAX
1.86464e-53	0.252373	0.399	0.384	1.1304e-48	T/NK	TRIM8
4.57349e-27	0.348152	0.298	0.297	2.77259e-22	T/NK	NEU1
0	3.77771	0.969	0.049	0	B	MS4A1
0	3.32494	0.961	0.082	0	B	CD79A
0	2.96566	0.907	0.019	0	B	BANK1
0	2.79194	0.998	0.484	0	B	HLA-DRA
0	2.45285	0.788	0.024	0	B	BCL11A
0	2.43881	0.998	0.778	0	B	CD74
0	2.37906	0.868	0.142	0	B	CD79B
0	2.35658	0.775	0.126	0	B	CD83
0	2.3553	0.843	0.076	0	B	MEF2C
0	2.22054	0.781	0.044	0	B	RALGPS2
0	2.21811	0.476	0.006	0	B	IGHD
0	2.17939	0.958	0.374	0	B	HLA-DQB1
0	2.09233	0.938	0.321	0	B	HLA-DQA1
0	2.07965	0.647	0.013	0	B	VPREB3
0	2.06677	0.865	0.239	0	B	POU2F2
0	1.99215	0.708	0.088	0	B	SMIM14
0	1.97794	0.391	0.008	0	B	TCL1A
0	1.90761	0.695	0.05	0	B	HVCN1
0	1.89512	0.985	0.717	0	B	CD37
0	1.87893	0.719	0.067	0	B	BASP1
0	1.86158	0.72	0.062	0	B	SWAP70
0	1.84503	0.989	0.591	0	B	HLA-DPB1
0	1.82233	0.716	0.069	0	B	TCF4
0	1.79371	0.726	0.142	0	B	STX7
0	1.75021	0.661	0.117	0	B	IGHM
0	1.74231	0.668	0.027	0	B	TNFRSF13C
0	1.72436	0.614	0.014	0	B	SPIB
0	1.70779	0.571	0.009	0	B	CD22
0	1.70178	0.758	0.129	0	B	HLA-DMB
0	1.67749	0.602	0.006	0	B	PAX5
0	1.66316	0.645	0.05	0	B	CD40
0	1.65572	0.626	0.034	0	B	NAPSB
0	1.65059	0.983	0.552	0	B	HLA-DPA1
0	1.54437	0.544	0.098	0	B	MIR29B2CHG
0	1.54171	0.606	0.05	0	B	IRF8
0	1.53578	0.596	0.048	0	B	2022-03-01
0	1.52228	0.586	0.049	0	B	ADAM28
0	1.49653	0.823	0.265	0	B	HLA-DMA
0	1.4876	0.975	0.553	0	B	HLA-DRB1
0	1.45818	0.704	0.274	0	B	HLA-DRB5
0	1.43096	0.547	0.066	0	B	CIITA
0	1.41342	0.497	0.046	0	B	PHACTR1
0	1.38522	0.518	0.025	0	B	AFF3
0	1.36352	0.576	0.068	0	B	LYL1
0	1.36234	0.574	0.042	0	B	LY86
0	1.34513	0.362	0.004	0	B	FCER2
0	1.34475	0.444	0.005	0	B	LINC02397
0	1.3036	0.562	0.064	0	B	LYN
0	1.28932	0.505	0.028	0	B	GAPT
0	1.28288	0.495	0.024	0	B	CD24
0	1.26606	0.696	0.216	0	B	SNX2
0	1.26176	0.609	0.167	0	B	PALM2-AKAP2
0	1.25873	0.474	0.013	0	B	TLR10
0	1.2332	0.397	0.026	0	B	CD72
0	1.2218	0.788	0.513	0	B	CD69
0	1.21979	0.469	0.01	0	B	CD19
0	1.18648	0.359	0.018	0	B	TNFRSF13B
0	1.1721	0.451	0.076	0	B	IFI30
0	1.16889	0.541	0.139	0	B	CCDC50
0	1.16281	0.467	0.046	0	B	SYK
0	1.1295	0.574	0.059	0	B	CYBB
0	1.12552	0.457	0.022	0	B	BLNK
0	1.12018	0.253	0.063	0	B	HLA-DQA2
0	1.12004	0.405	0.006	0	B	FCRL1
0	1.1043	0.647	0.231	0	B	CD55
0	1.10141	0.575	0.16	0	B	ORAI2
0	1.0984	0.491	0.067	0	B	LAT2
0	1.08541	0.539	0.151	0	B	PLAC8
0	1.07722	0.806	0.409	0	B	REL
0	1.07143	0.424	0.029	0	B	HHEX
0	1.0669	0.412	0.009	0	B	FCRLA
0	1.04375	0.443	0.035	0	B	BTK
0	1.0423	0.578	0.217	0	B	ID3
0	1.02956	0.412	0.019	0	B	HLA-DOB
0	1.0283	0.383	0.062	0	B	AIM2
0	1.02708	0.413	0.022	0	B	PKIG
0	1.02468	0.346	0.026	0	B	SCIMP
0	1.0208	0.36	0.008	0	B	LINC00926
0	1.01859	0.515	0.139	0	B	FCHSD2
0	1.01024	0.689	0.294	0	B	FCMR
0	1.00176	0.464	0.135	0	B	RASGEF1B
0	0.999199	0.39	0.006	0	B	BLK
0	0.990824	0.369	0.08	0	B	LRMP
0	0.984118	0.547	0.12	0	B	CTSH
0	0.982553	0.493	0.198	0	B	MARCKSL1
0	0.98173	0.439	0.066	0	B	CXXC5
0	0.974941	0.344	0.006	0	B	NIBAN3
0	0.968845	0.34	0.009	0	B	FCRL2
0	0.95829	0.585	0.202	0	B	SYPL1
0	0.95608	0.375	0.016	0	B	STAP1
0	0.946811	0.489	0.117	0	B	STRBP
0	0.945585	0.788	0.55	0	B	HERPUD1
0	0.942697	0.488	0.111	0	B	BCAS4
0	0.937029	0.305	0.018	0	B	FAM30A
0	0.932964	0.747	0.46	0	B	PARP14
0	0.930645	0.717	0.387	0	B	TRIM38
0	0.927958	0.53	0.194	0	B	TCOF1
0	0.925295	0.368	0.042	0	B	EAF2
0	0.92214	0.751	0.394	0	B	RIPOR2
0	0.918366	0.346	0.023	0	B	ARHGAP24
0	0.912568	0.277	0.027	0	B	FCRL5
0	0.911026	0.376	0.032	0	B	FGD2
0	0.907873	0.67	0.288	0	B	SELL
0	0.904454	0.493	0.138	0	B	SKAP2
0	0.898178	0.367	0.028	0	B	POU2AF1
0	0.894187	0.393	0.054	0	B	PLCG2
0	0.889138	0.568	0.237	0	B	NFKBID
0	0.887256	0.327	0.024	0	B	COBLL1
0	0.886945	0.715	0.383	0	B	PPM1K
0	0.886634	0.427	0.05	0	B	PDLIM1
0	0.868128	0.578	0.228	0	B	SYNGR2
0	0.864296	0.314	0.134	0	B	RGS16
0	0.861992	0.599	0.268	0	B	NCOA3
0	0.861708	0.428	0.1	0	B	CYB561A3
0	0.857388	0.48	0.134	0	B	TMEM154
0	0.856605	0.665	0.368	0	B	SKIL
0	0.853434	0.339	0.024	0	B	GNG7
0	0.836321	0.408	0.086	0	B	CHD7
0	0.832558	0.424	0.098	0	B	PLEKHF2
0	0.825059	0.729	0.413	0	B	MTPN
0	0.822763	0.46	0.131	0	B	DAPP1
0	0.822438	0.329	0.022	0	B	PAWR
0	0.821712	0.297	0.054	0	B	BACH2
0	0.818415	0.905	0.684	0	B	CXCR4
0	0.815494	0.621	0.294	0	B	PTPN6
0	0.813736	0.797	0.509	0	B	SP110
0	0.809187	0.372	0.062	0	B	PIK3AP1
0	0.809161	0.497	0.199	0	B	ITPR1
0	0.804794	0.506	0.181	0	B	GGA2
0	0.801168	0.319	0.026	0	B	USP6NL
0	0.79803	0.996	0.955	0	B	RPS11
0	0.797518	0.561	0.248	0	B	ATP2B1
0	0.795011	0.333	0.043	0	B	MICAL3
0	0.791962	0.914	0.683	0	B	LAPTM5
0	0.785294	0.455	0.129	0	B	NCF1C
0	0.777416	0.373	0.071	0	B	QRSL1
0	0.776646	0.304	0.012	0	B	WDFY4
0	0.772315	0.409	0.1	0	B	TPD52
0	0.772014	0.545	0.245	0	B	MBD4
0	0.770987	0.384	0.105	0	B	SNX29
0	0.767923	0.575	0.259	0	B	PRKCB
0	0.763153	0.388	0.14	0	B	EGR3
0	0.761883	0.403	0.091	0	B	MARCKS
0	0.76182	0.363	0.091	0	B	CHI3L2
0	0.758439	0.327	0.031	0	B	TSPAN33
0	0.753624	0.46	0.188	0	B	PLEKHA2
0	0.748059	0.331	0.065	0	B	RAB30
0	0.736445	0.597	0.279	0	B	PLEKHO1
0	0.734618	0.679	0.393	0	B	KDM6B
0	0.734582	0.328	0.043	0	B	CXCR5
0	0.73444	0.303	0.033	0	B	CDCA7L
0	0.733885	0.465	0.165	0	B	UVRAG
0	0.724845	0.299	0.039	0	B	RASGRP3
0	0.724618	0.531	0.319	0	B	AC027290.2
0	0.724244	0.443	0.155	0	B	PARP15
0	0.716809	0.636	0.238	0	B	CTSZ
0	0.709726	0.403	0.134	0	B	TMEM131L
0	0.706277	0.668	0.435	0	B	SETX
0	0.703218	0.999	0.98	0	B	RPS23
0	0.700915	0.997	0.971	0	B	RPL8
0	0.697435	0.616	0.356	0	B	PRDM2
0	0.694058	0.264	0.015	0	B	CD180
0	0.691038	0.414	0.148	0	B	SEL1L3
0	0.687964	0.354	0.089	0	B	PXK
0	0.683546	0.659	0.479	0	B	SLC2A3
0	0.683484	0.412	0.133	0	B	RASGRP2
0	0.682998	0.424	0.155	0	B	WASHC4
0	0.681498	0.353	0.09	0	B	RHOQ
0	0.681079	0.553	0.266	0	B	SP140
0	0.680138	0.268	0.013	0	B	EBF1
0	0.676815	0.412	0.166	0	B	DNAJC10
0	0.676499	0.731	0.462	0	B	PARP1
0	0.675858	0.272	0.025	0	B	TSPAN13
0	0.675563	0.517	0.255	0	B	MAP4K4
0	0.674063	0.322	0.079	0	B	BMP2K
0	0.668662	0.397	0.147	0	B	ZCCHC7
0	0.666139	0.998	0.982	0	B	RPS8
0	0.665659	0.749	0.391	0	B	KLF2
0	0.663824	0.764	0.49	0	B	GRB2
0	0.663478	0.978	0.88	0	B	EEF1B2
0	0.662748	0.639	0.377	0	B	JMJD1C
0	0.660686	0.372	0.152	0	B	CDKN1A
0	0.659851	0.266	0.03	0	B	OSBPL10
0	0.656266	0.368	0.147	0	B	UBE2J1
0	0.655163	0.992	0.947	0	B	RPS5
0	0.654412	0.454	0.187	0	B	MAP3K1
0	0.653159	0.33	0.088	0	B	MGAT5
0	0.650852	0.276	0.035	0	B	HLA-DOA
0	0.650523	0.475	0.203	0	B	SH3BP5
0	0.64426	0.694	0.448	0	B	ARID1B
0	0.643374	0.548	0.263	0	B	TMEM243
0	0.641682	0.377	0.158	0	B	LY9
0	0.637855	0.896	0.59	0	B	LTB
0	0.636049	0.676	0.399	0	B	SNX3
0	0.633377	0.642	0.366	0	B	NR4A1
0	0.632087	0.488	0.22	0	B	INPP5D
0	0.631016	0.409	0.151	0	B	DRAM2
0	0.630403	0.427	0.176	0	B	ST6GAL1
0	0.62625	0.382	0.134	0	B	ANKRD13A
0	0.621816	0.333	0.102	0	B	DGKD
0	0.621343	0.351	0.046	0	B	FCGR2B
0	0.619034	0.335	0.102	0	B	DMXL1
0	0.611807	0.787	0.559	0	B	CD53
0	0.606484	0.277	0.05	0	B	GRK3
0	0.605111	0.626	0.378	0	B	RCSD1
0	0.603178	0.408	0.171	0	B	RERE
0	0.601801	0.332	0.097	0	B	CAMK1D
0	0.6005	0.768	0.541	0	B	PPP1R15A
0	0.598921	0.424	0.181	0	B	PPP3CA
0	0.598852	0.356	0.109	0	B	TMEM156
0	0.596969	0.997	0.976	0	B	RPL18A
0	0.596696	0.786	0.559	0	B	BOD1L1
0	0.596472	0.258	0.03	0	B	PLEKHG1
0	0.594891	0.281	0.051	0	B	SETBP1
0	0.590808	0.585	0.331	0	B	CHCHD10
0	0.586807	0.267	0.078	0	B	ZBTB10
0	0.582734	0.366	0.139	0	B	TMEM131
0	0.575288	0.252	0.051	0	B	P2RX5
0	0.574655	0.666	0.421	0	B	MOB1A
0	0.573649	0.928	0.759	0	B	ZFAS1
0	0.571524	0.329	0.108	0	B	KDM4B
0	0.565764	0.518	0.284	0	B	ZNF791
0	0.565581	0.549	0.298	0	B	RGS19
0	0.564466	0.354	0.144	0	B	SMC6
0	0.560973	0.614	0.383	0	B	MDM4
0	0.559135	0.307	0.079	0	B	RHBDF2
0	0.557995	0.587	0.348	0	B	SNHG7
0	0.557947	0.372	0.147	0	B	SMARCB1
0	0.556728	0.408	0.177	0	B	MEF2A
0	0.55639	0.808	0.592	0	B	EZR
0	0.555909	0.303	0.112	0	B	ADK
0	0.552111	0.295	0.076	0	B	CYSLTR1
0	0.550485	0.379	0.166	0	B	ZNF107
0	0.549687	0.361	0.136	0	B	HSH2D
0	0.548305	0.28	0.059	0	B	TFEB
0	0.545513	0.52	0.268	0	B	AC004687.1
0	0.543856	0.613	0.405	0	B	RHOH
0	0.543434	0.518	0.28	0	B	MKNK2
0	0.537888	0.721	0.486	0	B	SMAP2
0	0.534621	0.996	0.967	0	B	RPS9
0	0.533324	0.28	0.064	0	B	RABEP2
0	0.529618	0.442	0.201	0	B	SESN3
0	0.528559	0.313	0.107	0	B	AL121944.1
0	0.528443	0.597	0.392	0	B	FOXP1
0	0.527609	0.996	0.965	0	B	RPL12
0	0.526834	0.997	0.971	0	B	RPS6
0	0.526353	0.3	0.089	0	B	ARHGAP17
0	0.524821	0.29	0.084	0	B	UNC93B1
0	0.523295	0.442	0.221	0	B	APPL1
0	0.523246	0.525	0.284	0	B	RAB11FIP1
0	0.522932	0.999	0.988	0	B	RPS18
0	0.522684	0.727	0.494	0	B	WSB1
0	0.52259	0.337	0.119	0	B	TSPAN3
0	0.522131	0.308	0.096	0	B	RASSF2
0	0.520692	0.436	0.219	0	B	KIAA0040
0	0.518165	0.473	0.248	0	B	ODC1
0	0.515512	0.995	0.963	0	B	RPL29
0	0.514067	0.992	0.943	0	B	RPSA
0	0.511708	0.3	0.13	0	B	IFIT2
0	0.509089	0.795	0.596	0	B	MYCBP2
0	0.507021	0.992	0.93	0	B	RPS20
0	0.505015	0.275	0.094	0	B	IFT57
0	0.504232	0.744	0.504	0	B	BIRC3
0	0.501508	0.696	0.52	0	B	FAM107B
0	0.501443	0.997	0.97	0	B	RPL21
0	0.497919	0.988	0.913	0	B	RPL23
0	0.495807	0.387	0.18	0	B	EBLN3P
0	0.495696	0.357	0.156	0	B	RB1
0	0.49461	0.257	0.096	0	B	FAM126A
0	0.494546	0.998	0.98	0	B	RPL13A
0	0.491345	0.544	0.335	0	B	ITSN2
0	0.490608	0.334	0.135	0	B	GNB5
0	0.48744	0.267	0.083	0	B	ZDHHC21
0	0.478984	0.973	0.895	0	B	HSP90AB1
0	0.478044	0.842	0.675	0	B	INTS6
0	0.477893	0.905	0.745	0	B	EEF2
0	0.473293	0.301	0.117	0	B	FAM3C
0	0.473148	0.548	0.355	0	B	GDI2
0	0.472763	0.686	0.484	0	B	NASP
0	0.471363	0.481	0.285	0	B	MIS18BP1
0	0.470504	0.312	0.108	0	B	ADAM19
0	0.468136	0.998	0.981	0	B	RPL32
0	0.465245	0.999	0.984	0	B	RPL11
0	0.46066	0.749	0.466	0	B	RNASET2
0	0.460103	0.271	0.089	0	B	PRKD3
0	0.45703	0.999	0.987	0	B	RPS2
0	0.456967	0.615	0.423	0	B	YPEL5
0	0.456032	0.565	0.352	0	B	VASP
0	0.454889	0.998	0.976	0	B	RPL18
0	0.454675	0.995	0.967	0	B	RPL15
0	0.453859	0.395	0.201	0	B	AFTPH
0	0.451547	0.669	0.497	0	B	NR4A2
0	0.451146	0.571	0.34	0	B	TRAF5
0	0.450868	0.508	0.28	0	B	TNF
0	0.450694	0.773	0.595	0	B	SCAF11
0	0.450627	0.257	0.085	0	B	VAV3
0	0.450308	0.468	0.248	0	B	LYSMD2
0	0.449892	0.449	0.257	0	B	RBM38
0	0.449777	0.456	0.245	0	B	CNPY3
0	0.44898	0.395	0.194	0	B	DCK
0	0.448099	0.998	0.983	0	B	RPL19
0	0.446032	0.304	0.114	0	B	BCL2A1
0	0.445823	0.765	0.574	0	B	ATP6V1G1
0	0.445442	0.291	0.118	0	B	PIKFYVE
0	0.444748	0.997	0.973	0	B	RPL39
0	0.439622	0.643	0.444	0	B	LSM7
0	0.438798	0.481	0.284	0	B	DBNL
0	0.438574	0.997	0.989	0	B	MT-CO3
0	0.436541	0.458	0.272	0	B	PDE4B
0	0.436194	0.383	0.189	0	B	UGCG
0	0.434712	0.293	0.088	0	B	IFNGR2
0	0.434598	0.882	0.732	0	B	FOSB
0	0.432585	0.277	0.109	0	B	CEP170
0	0.431341	0.933	0.799	0	B	ARPC3
0	0.430756	0.447	0.258	0	B	TRIM44
0	0.429533	0.695	0.48	0	B	TNFAIP8
0	0.429113	0.456	0.289	0	B	PTPN1
0	0.426967	0.703	0.505	0	B	SMDT1
0	0.426785	0.317	0.147	0	B	FMNL3
0	0.425911	0.984	0.93	0	B	BTG1
0	0.424683	0.306	0.131	0	B	NIPA2
0	0.42384	0.442	0.265	0	B	TOB2
0	0.423212	0.947	0.792	0	B	PABPC1
0	0.422872	0.532	0.324	0	B	CMTM6
0	0.421693	0.994	0.953	0	B	RPL10A
0	0.416699	0.869	0.698	0	B	NOP53
0	0.411909	0.634	0.438	0	B	EVI2B
0	0.411698	0.345	0.162	0	B	CCNG2
0	0.40895	0.5	0.33	0	B	SPEN
0	0.408168	0.677	0.501	0	B	SELENOH
0	0.407937	0.307	0.128	0	B	NCF4
0	0.407622	0.288	0.106	0	B	ENTPD1
0	0.404776	0.991	0.949	0	B	RACK1
0	0.403782	0.997	0.977	0	B	FAU
0	0.402653	0.515	0.333	0	B	SERTAD1
0	0.400964	0.301	0.13	0	B	POLD4
0	0.399771	0.997	0.99	0	B	MT-CO2
0	0.398248	0.698	0.541	0	B	SEC62
0	0.398186	0.251	0.051	0	B	SPI1
0	0.398163	0.983	0.919	0	B	RPLP0
0	0.397462	0.994	0.964	0	B	RPS13
0	0.396379	0.393	0.228	0	B	NT5C3A
0	0.396099	0.378	0.205	0	B	SYS1
0	0.394834	0.807	0.638	0	B	LIMD2
0	0.394767	0.306	0.159	0	B	CAMK2D
0	0.394312	0.997	0.974	0	B	RPL3
0	0.393342	0.679	0.489	0	B	CD47
0	0.392518	0.307	0.147	0	B	MARF1
0	0.391091	0.261	0.103	0	B	TCF3
0	0.389412	0.29	0.129	0	B	DENND4A
0	0.386536	0.31	0.157	0	B	EPN1
0	0.385986	0.343	0.145	0	B	SNX10
0	0.383287	0.997	0.977	0	B	RPLP2
0	0.382205	0.44	0.261	0	B	CHD9
0	0.381978	0.997	0.971	0	B	RPS3A
0	0.378726	0.303	0.137	0	B	STAT6
0	0.378123	0.346	0.181	0	B	SNAP23
0	0.37565	0.291	0.142	0	B	SIPA1L1
0	0.374584	0.865	0.676	0	B	BTG2
0	0.373552	0.625	0.434	0	B	AC243919.1
0	0.368972	0.949	0.869	0	B	IER2
0	0.368952	0.281	0.147	0	B	AREG
0	0.366732	0.831	0.664	0	B	SP100
0	0.366006	0.533	0.367	0	B	RPL22L1
0	0.365715	0.289	0.142	0	B	IQSEC1
0	0.365153	0.483	0.318	0	B	CNTRL
0	0.362866	0.842	0.645	0	B	SAT1
0	0.362788	0.335	0.174	0	B	FAM13B
0	0.362027	0.371	0.215	0	B	FAM214A
0	0.361593	0.99	0.937	0	B	RPS10
0	0.361162	0.516	0.33	0	B	CDC40
0	0.360766	0.256	0.105	0	B	ZNF581
0	0.360065	0.996	0.98	0	B	RPL7A
0	0.358859	0.795	0.63	0	B	STK17A
0	0.357859	0.353	0.176	0	B	ZEB2
0	0.357439	0.362	0.2	0	B	ELMSAN1
0	0.356676	0.547	0.377	0	B	EIF2S3
0	0.352879	0.755	0.585	0	B	ERP29
0	0.350985	0.994	0.955	0	B	RPL27A
0	0.350165	0.312	0.162	0	B	OSER1
0	0.348931	0.997	0.972	0	B	RPL26
0	0.348785	0.994	0.959	0	B	RPS21
0	0.34659	0.266	0.128	0	B	ZNF92
0	0.345972	0.375	0.209	0	B	SINHCAF
0	0.344899	0.992	0.953	0	B	RPL5
0	0.343656	0.367	0.193	0	B	ATP2A3
0	0.343328	0.71	0.408	0	B	CTSS
0	0.34157	0.424	0.265	0	B	ZFAND6
0	0.339251	0.284	0.15	0	B	AIDA
0	0.339246	0.996	0.971	0	B	RPL23A
0	0.338932	0.999	0.994	0	B	RPL13
0	0.338318	0.949	0.843	0	B	RPL4
0	0.337687	0.927	0.799	0	B	ZFP36L1
0	0.337621	0.997	0.973	0	B	RPL37
0	0.337534	0.996	0.971	0	B	RPS16
0	0.334821	0.997	0.978	0	B	RPL34
0	0.334652	0.999	0.987	0	B	RPS27
0	0.334433	0.962	0.803	0	B	CD52
0	0.334271	0.993	0.957	0	B	RPL9
0	0.331636	0.993	0.976	0	B	MT-ND3
0	0.331263	0.422	0.235	0	B	PMAIP1
0	0.329157	0.266	0.138	0	B	USF3
0	0.32629	0.271	0.131	0	B	TBC1D5
0	0.324847	0.316	0.174	0	B	EIF4G3
0	0.323676	0.335	0.183	0	B	LMO4
0	0.323346	0.956	0.845	0	B	RPL31
0	0.321418	0.305	0.16	0	B	DCLRE1C
0	0.319891	0.308	0.17	0	B	AKAP11
0	0.317987	0.349	0.198	0	B	SSH2
0	0.317173	0.776	0.605	0	B	SERP1
0	0.316771	0.266	0.125	0	B	DDAH2
0	0.315822	0.955	0.85	0	B	RPL22
0	0.315174	0.998	0.985	0	B	RPL30
0	0.311284	0.935	0.835	0	B	H3F3A
0	0.310856	0.32	0.173	0	B	AC025164.1
0	0.309586	0.994	0.958	0	B	RPL37A
0	0.308303	0.988	0.946	0	B	RPL35
0	0.307998	0.999	0.995	0	B	RPLP1
0	0.306276	0.998	0.985	0	B	RPS27A
0	0.301591	0.374	0.218	0	B	PTK2B
0	0.299663	0.29	0.155	0	B	TBC1D22A
0	0.297728	0.341	0.194	0	B	PHKB
0	0.295299	0.8	0.611	0	B	TSC22D3
0	0.294772	0.838	0.676	0	B	GAS5
0	0.292892	0.282	0.152	0	B	UTP6
0	0.290474	0.999	0.993	0	B	EEF1A1
0	0.289585	0.994	0.958	0	B	RPL36
0	0.284333	0.255	0.129	0	B	AC009950.1
0	0.283353	0.717	0.495	0	B	IKZF3
0	0.280744	0.966	0.89	0	B	PFDN5
0	0.278694	0.999	0.993	0	B	RPL10
0	0.265374	0.963	0.886	0	B	CYBA
0	0.262154	0.994	0.962	0	B	RPS25
0	0.259256	0.994	0.984	0	B	MT-ND4
0	0.257315	0.997	0.981	0	B	RPS28
0	0.257118	0.992	0.951	0	B	UBA52
2.07647e-307	0.307334	0.357	0.211	1.25882e-302	B	ECHDC1
2.11998e-307	0.295139	0.344	0.198	1.2852e-302	B	SIPA1
3.23651e-306	0.365917	0.518	0.348	1.96207e-301	B	IER5
3.79122e-304	0.308992	0.311	0.177	2.29835e-299	B	CIAO2A
6.63675e-303	0.754624	0.375	0.237	4.0234e-298	B	ILF3-DT
9.76918e-303	0.321771	0.305	0.17	5.92237e-298	B	TSC22D2
2.35029e-299	0.359041	0.725	0.568	1.42481e-294	B	TNRC6B
2.71815e-294	0.348116	0.519	0.354	1.64782e-289	B	BBX
1.55794e-293	0.283375	0.303	0.169	9.4447e-289	B	MOB3A
1.59127e-293	0.315515	0.754	0.581	9.64674e-289	B	DUSP1
4.4301e-293	0.394052	0.531	0.371	2.68566e-288	B	USP8
1.47909e-292	0.352068	0.279	0.152	8.96671e-288	B	ZNF141
2.63287e-290	0.312314	0.339	0.201	1.59612e-285	B	ATP6V0D1
1.36539e-288	0.302869	0.372	0.226	8.27738e-284	B	GTF2I
9.92255e-288	0.282009	0.927	0.838	6.01535e-283	B	FUS
6.81267e-286	0.319495	0.329	0.193	4.13005e-281	B	RABEP1
3.06057e-283	0.422825	0.624	0.467	1.85541e-278	B	TRIM22
9.75102e-283	0.294222	0.348	0.208	5.91136e-278	B	SHOC2
2.30303e-280	0.3306	0.421	0.273	1.39617e-275	B	SNX5
7.53476e-277	0.327909	0.329	0.195	4.56779e-272	B	EIF1AY
3.53315e-275	0.320545	0.36	0.221	2.1419e-270	B	BLOC1S2
4.98396e-275	0.289578	0.287	0.16	3.02142e-270	B	FAM53C
2.40028e-272	0.266588	0.302	0.171	1.45512e-267	B	MAPRE2
1.83206e-271	0.270982	0.282	0.158	1.11065e-266	B	CCDC32
1.39099e-268	0.300131	0.37	0.231	8.43261e-264	B	ACBD3
3.46788e-267	0.297508	0.712	0.549	2.10233e-262	B	SEPTIN6
3.66303e-265	0.307365	0.355	0.22	2.22064e-260	B	MED13L
6.45134e-265	0.336426	0.365	0.228	3.911e-260	B	ELK4
5.21195e-260	0.306378	0.549	0.389	3.15964e-255	B	CSK
2.33885e-259	0.254024	0.286	0.162	1.41788e-254	B	LPGAT1
1.35347e-258	0.301746	0.402	0.262	8.20514e-254	B	APEX1
1.74155e-258	0.296011	0.345	0.211	1.05578e-253	B	C1GALT1
2.68888e-258	0.278348	0.258	0.142	1.63008e-253	B	PGGT1B
2.99295e-257	0.290326	0.328	0.197	1.81441e-252	B	ZBED5
2.24493e-256	0.308061	0.403	0.261	1.36095e-251	B	HIF1A
5.48546e-253	0.286592	0.27	0.152	3.32545e-248	B	RPS6KA5
1.67072e-252	0.255508	0.307	0.178	1.01284e-247	B	LGALS9
2.15376e-252	0.288301	0.264	0.148	1.30567e-247	B	ARRDC2
8.28541e-252	0.263086	0.335	0.202	5.02286e-247	B	NGLY1
9.69138e-252	0.29686	0.418	0.273	5.87521e-247	B	SP140L
1.82329e-251	0.269188	0.319	0.191	1.10533e-246	B	LMBRD1
3.64755e-250	0.26312	0.354	0.215	2.21126e-245	B	PARVG
3.84253e-250	0.307972	0.589	0.427	2.32946e-245	B	ANKRD44
9.2399e-250	0.287241	0.682	0.516	5.60151e-245	B	GPSM3
1.82138e-249	0.305879	0.453	0.302	1.10417e-244	B	TGFBR2
3.50654e-248	0.295585	0.757	0.612	2.12577e-243	B	EIF5
7.85645e-246	0.281721	0.251	0.141	4.76282e-241	B	BACH1
2.3468e-244	0.291934	0.675	0.522	1.4227e-239	B	TAF1D
8.00328e-244	0.28416	0.357	0.226	4.85183e-239	B	LSM10
4.86527e-241	0.282542	0.283	0.164	2.94947e-236	B	DDIT3
8.76616e-241	0.282251	0.385	0.247	5.31431e-236	B	MALT1
1.57688e-240	0.288088	0.819	0.682	9.5595e-236	B	NAP1L1
8.77262e-240	0.300146	0.562	0.405	5.31823e-235	B	THUMPD3-AS1
3.57742e-239	0.270804	0.25	0.139	2.16874e-234	B	SIRT1
1.34123e-238	0.284188	0.783	0.627	8.13095e-234	B	ZFP36
1.97615e-237	0.496822	0.454	0.321	1.198e-232	B	IFI44L
1.28888e-236	0.30383	0.561	0.409	7.81358e-232	B	TUT4
1.32573e-236	0.25998	0.274	0.159	8.03697e-232	B	BCL10
1.36914e-235	0.280263	0.682	0.524	8.30015e-231	B	RPS17
5.16313e-234	0.276233	0.301	0.181	3.13004e-229	B	ACADM
1.36637e-233	0.31127	0.546	0.396	8.28334e-229	B	PCF11
4.63232e-230	0.261051	0.262	0.15	2.80825e-225	B	PHF6
5.57015e-229	0.292718	0.471	0.326	3.37679e-224	B	IDI1
5.96205e-227	0.28141	0.329	0.207	3.61437e-222	B	PNPLA8
4.00887e-226	0.318553	0.323	0.204	2.4303e-221	B	BLOC1S6
4.93942e-223	0.259628	0.306	0.186	2.99442e-218	B	GPCPD1
1.42531e-222	0.329127	0.563	0.417	8.64066e-218	B	LNPEP
2.63031e-222	0.395263	0.417	0.287	1.59457e-217	B	CHMP1B
1.30063e-221	0.294753	0.437	0.296	7.88484e-217	B	NIN
2.57094e-220	0.288835	0.271	0.16	1.55858e-215	B	SECISBP2L
1.60027e-218	0.270039	0.45	0.309	9.70131e-214	B	MAT2A
1.63507e-218	0.316486	0.598	0.453	9.91228e-214	B	VPS13C
2.58111e-218	0.252101	0.26	0.152	1.56475e-213	B	RCC2
1.22999e-217	0.293101	0.773	0.63	7.45654e-213	B	IFI16
3.73339e-216	0.259673	0.453	0.308	2.26329e-211	B	OFD1
4.69334e-215	0.263469	0.321	0.201	2.84524e-210	B	ELK3
9.35846e-214	0.269581	0.433	0.296	5.67338e-209	B	CYTH1
6.44829e-212	0.285776	0.337	0.213	3.90915e-207	B	TRANK1
5.35386e-207	0.338638	0.426	0.296	3.24567e-202	B	ZBTB20
3.45252e-204	0.272678	0.468	0.332	2.09302e-199	B	ACAP2
4.01752e-202	0.266138	0.324	0.207	2.43554e-197	B	ZMYND8
1.35346e-201	0.279571	0.352	0.23	8.20507e-197	B	LCOR
5.87292e-197	0.306778	0.539	0.405	3.56034e-192	B	CHD1
1.69749e-195	0.25863	0.836	0.723	1.02907e-190	B	SET
1.70542e-195	0.26385	0.53	0.391	1.03387e-190	B	EIF1B
2.12314e-194	0.277979	0.469	0.337	1.28711e-189	B	UBE2N
1.54838e-192	0.292863	0.496	0.363	9.38676e-188	B	HSPH1
1.78877e-191	0.270814	0.486	0.349	1.0844e-186	B	CREBRF
1.19499e-190	0.250305	0.443	0.312	7.24438e-186	B	RBM6
1.05974e-189	0.256535	0.349	0.233	6.42446e-185	B	HSPA4
2.09713e-188	0.265621	0.427	0.299	1.27134e-183	B	MORC3
4.20857e-184	0.256675	0.731	0.598	2.55136e-179	B	ACTR2
5.29956e-182	0.265402	0.291	0.185	3.21275e-177	B	CKS2
1.51426e-181	0.300664	0.56	0.431	9.17992e-177	B	TCEA1
1.27425e-178	0.294783	0.723	0.603	7.72491e-174	B	ISG20
5.12565e-178	0.251464	0.262	0.163	3.10732e-173	B	EEA1
2.57269e-175	0.316598	0.517	0.384	1.55964e-170	B	MX1
5.48862e-174	0.252099	0.842	0.735	3.32736e-169	B	DNAJA1
1.75957e-160	0.350824	0.273	0.177	1.06671e-155	B	IFIT3
4.46575e-159	0.250536	0.745	0.626	2.70727e-154	B	UQCRH
1.01989e-156	0.251317	0.504	0.381	6.18286e-152	B	DDX21
3.22892e-154	0.28633	0.532	0.411	1.95747e-149	B	ATF7IP
1.53682e-146	0.256875	0.437	0.322	9.31667e-142	B	SECISBP2
1.09112e-131	0.408729	0.388	0.292	6.61468e-127	B	AL499604.1
1.53433e-129	0.295135	0.363	0.263	9.30156e-125	B	MX2
6.3988e-74	0.253433	0.577	0.5	3.87914e-69	B	XAF1
3.46118e-57	0.282093	0.254	0.196	2.09827e-52	B	LPP
0	5.6502	0.844	0.086	0	Myeloid	LYZ
0	5.40345	0.478	0.051	0	Myeloid	SPP1
0	4.98174	0.497	0.085	0	Myeloid	APOE
0	4.67084	0.674	0.037	0	Myeloid	S100A9
0	4.17621	0.61	0.022	0	Myeloid	S100A8
0	4.16726	0.872	0.096	0	Myeloid	CST3
0	4.06403	0.88	0.07	0	Myeloid	TYROBP
0	3.87459	0.486	0.041	0	Myeloid	APOC1
0	3.84969	0.387	0.033	0	Myeloid	C1QA
0	3.80356	0.381	0.033	0	Myeloid	C1QB
0	3.74672	0.843	0.044	0	Myeloid	FCER1G
0	3.45642	0.845	0.106	0	Myeloid	AIF1
0	3.38958	0.995	0.953	0	Myeloid	FTL
0	3.28629	0.734	0.017	0	Myeloid	CD14
0	3.28163	0.392	0.02	0	Myeloid	CXCL10
0	3.13142	0.355	0.018	0	Myeloid	C1QC
0	3.04604	0.647	0.035	0	Myeloid	FCGR3A
0	2.96583	0.812	0.127	0	Myeloid	GRN
0	2.95476	0.887	0.327	0	Myeloid	PSAP
0	2.89825	0.575	0.024	0	Myeloid	C15orf48
0	2.80545	0.999	0.96	0	Myeloid	FTH1
0	2.75696	0.844	0.243	0	Myeloid	NPC2
0	2.741	0.838	0.319	0	Myeloid	HLA-DRB5
0	2.73379	0.781	0.151	0	Myeloid	IFITM3
0	2.71311	0.718	0.016	0	Myeloid	MS4A6A
0	2.68314	0.959	0.605	0	Myeloid	HLA-DRB1
0	2.65152	0.87	0.42	0	Myeloid	GPX1
0	2.6275	0.722	0.014	0	Myeloid	SERPINA1
0	2.62692	0.736	0.044	0	Myeloid	MNDA
0	2.6112	0.906	0.435	0	Myeloid	CTSS
0	2.57502	0.354	0.013	0	Myeloid	CXCL8
0	2.57055	0.966	0.599	0	Myeloid	S100A11
0	2.53268	0.629	0.223	0	Myeloid	PLIN2
0	2.52188	0.45	0.003	0	Myeloid	RETN
0	2.5157	0.968	0.548	0	Myeloid	HLA-DRA
0	2.50253	0.734	0.061	0	Myeloid	FGL2
0	2.46558	0.856	0.363	0	Myeloid	CTSD
0	2.45953	0.703	0.176	0	Myeloid	IER3
0	2.43548	0.769	0.102	0	Myeloid	FCGRT
0	2.41989	0.444	0.015	0	Myeloid	VCAN
0	2.41651	0.44	0.007	0	Myeloid	IL1B
0	2.38328	0.784	0.077	0	Myeloid	LST1
0	2.34944	0.809	0.231	0	Myeloid	CTSB
0	2.34728	0.718	0.016	0	Myeloid	IGSF6
0	2.32911	0.419	0.004	0	Myeloid	FCN1
0	2.30602	0.937	0.606	0	Myeloid	HLA-DPA1
0	2.2593	0.845	0.4	0	Myeloid	HLA-DQA1
0	2.25056	0.84	0.276	0	Myeloid	CTSZ
0	2.24284	0.903	0.469	0	Myeloid	TYMP
0	2.24221	0.766	0.112	0	Myeloid	CYBB
0	2.19562	0.751	0.136	0	Myeloid	GLUL
0	2.17451	0.673	0.116	0	Myeloid	MARCKS
0	2.13512	0.851	0.281	0	Myeloid	BRI3
0	2.13384	0.363	0.022	0	Myeloid	NUPR1
0	2.08058	0.385	0.026	0	Myeloid	FN1
0	2.04819	0.766	0.243	0	Myeloid	SOD2
0	2.03368	0.492	0.022	0	Myeloid	IL4I1
0	2.02234	0.818	0.496	0	Myeloid	RNASET2
0	2.01652	0.755	0.162	0	Myeloid	CTSH
0	2.01376	0.489	0.016	0	Myeloid	TMEM176B
0	1.98729	0.605	0.036	0	Myeloid	MS4A7
0	1.9603	0.642	0.036	0	Myeloid	CALHM6
0	1.94917	0.793	0.202	0	Myeloid	CAPG
0	1.93443	0.483	0.077	0	Myeloid	FCGR2B
0	1.92899	0.891	0.39	0	Myeloid	LGALS1
0	1.91415	0.887	0.594	0	Myeloid	S100A10
0	1.89196	0.929	0.642	0	Myeloid	HLA-DPB1
0	1.88783	0.449	0.012	0	Myeloid	GPNMB
0	1.87272	0.904	0.447	0	Myeloid	HLA-DQB1
0	1.85821	0.977	0.806	0	Myeloid	CD74
0	1.8506	0.726	0.09	0	Myeloid	TNFSF13B
0	1.84234	0.663	0.033	0	Myeloid	ALDH2
0	1.83912	0.589	0.006	0	Myeloid	CPVL
0	1.83713	0.803	0.287	0	Myeloid	LGALS3
0	1.82969	0.626	0.029	0	Myeloid	CFD
0	1.81262	0.557	0.136	0	Myeloid	SLC25A37
0	1.81191	0.768	0.223	0	Myeloid	FTH1P10
0	1.79951	0.6	0.015	0	Myeloid	MAFB
0	1.78122	0.63	0.018	0	Myeloid	NCF2
0	1.78099	0.765	0.258	0	Myeloid	YWHAH
0	1.78074	0.887	0.466	0	Myeloid	CD63
0	1.78063	0.637	0.036	0	Myeloid	PLAUR
0	1.76702	0.648	0.074	0	Myeloid	CEBPD
0	1.75792	0.701	0.053	0	Myeloid	SPI1
0	1.75404	0.647	0.01	0	Myeloid	FCGR2A
0	1.74003	0.647	0.014	0	Myeloid	TGFBI
0	1.73292	0.496	0.075	0	Myeloid	CTSL
0	1.72992	0.721	0.169	0	Myeloid	ASAH1
0	1.65923	0.674	0.142	0	Myeloid	C1orf162
0	1.65803	0.566	0.004	0	Myeloid	FCGR1A
0	1.65631	0.504	0.121	0	Myeloid	CCL3
0	1.64753	0.668	0.344	0	Myeloid	MT2A
0	1.61376	0.934	0.665	0	Myeloid	SAT1
0	1.61267	0.771	0.235	0	Myeloid	LAP3
0	1.61232	0.618	0.012	0	Myeloid	PLXDC2
0	1.60094	0.975	0.885	0	Myeloid	VIM
0	1.59497	0.684	0.05	0	Myeloid	RNF130
0	1.5912	0.601	0.136	0	Myeloid	TIMP1
0	1.56586	0.29	0.016	0	Myeloid	CCL2
0	1.54778	0.671	0.181	0	Myeloid	CEBPB
0	1.51468	0.938	0.774	0	Myeloid	S100A6
0	1.51019	0.645	0.039	0	Myeloid	TIMP2
0	1.49965	0.536	0.062	0	Myeloid	ATF5
0	1.49243	0.431	0.007	0	Myeloid	C3
0	1.48627	0.62	0.024	0	Myeloid	CLEC7A
0	1.46908	0.655	0.095	0	Myeloid	IFNGR2
0	1.45901	0.486	0.023	0	Myeloid	HMOX1
0	1.45142	0.565	0.004	0	Myeloid	CSF1R
0	1.45136	0.552	0.003	0	Myeloid	FPR1
0	1.44332	0.726	0.201	0	Myeloid	APLP2
0	1.44002	0.817	0.333	0	Myeloid	HLA-DMA
0	1.43199	0.959	0.836	0	Myeloid	ITM2B
0	1.43049	0.566	0.027	0	Myeloid	RASSF4
0	1.42624	0.343	0.047	0	Myeloid	LGMN
0	1.41579	0.65	0.093	0	Myeloid	SLC16A3
0	1.41026	0.56	0.022	0	Myeloid	TNFAIP2
0	1.40092	0.528	0.126	0	Myeloid	BCL2A1
0	1.38701	0.562	0.004	0	Myeloid	LILRB4
0	1.38332	0.567	0.008	0	Myeloid	SLC8A1
0	1.37564	0.692	0.152	0	Myeloid	SNX10
0	1.37259	0.767	0.299	0	Myeloid	TKT
0	1.37113	0.811	0.299	0	Myeloid	PYCARD
0	1.34875	0.594	0.045	0	Myeloid	DSE
0	1.34799	0.627	0.046	0	Myeloid	CD86
0	1.34559	0.862	0.386	0	Myeloid	ANXA5
0	1.34368	0.445	0.002	0	Myeloid	OLR1
0	1.33492	0.577	0.03	0	Myeloid	KCTD12
0	1.33286	0.58	0.061	0	Myeloid	GSN
0	1.32932	0.391	0.005	0	Myeloid	LGALS2
0	1.32821	0.737	0.23	0	Myeloid	PLEK
0	1.31525	0.368	0.012	0	Myeloid	TMEM176A
0	1.31467	0.727	0.179	0	Myeloid	ZEB2
0	1.31071	0.571	0.014	0	Myeloid	RAB32
0	1.30968	0.762	0.27	0	Myeloid	SDCBP
0	1.30236	0.703	0.239	0	Myeloid	BNIP3L
0	1.30162	0.802	0.374	0	Myeloid	ATP6V1F
0	1.29738	0.57	0.01	0	Myeloid	PILRA
0	1.28743	0.811	0.305	0	Myeloid	H2AFY
0	1.28557	0.974	0.906	0	Myeloid	GAPDH
0	1.28248	0.468	0.018	0	Myeloid	FBP1
0	1.28248	0.673	0.173	0	Myeloid	ATOX1
0	1.26827	0.838	0.5	0	Myeloid	CSTB
0	1.25902	0.458	0.008	0	Myeloid	SLC11A1
0	1.24798	0.503	0.004	0	Myeloid	CSF3R
0	1.24765	0.517	0.02	0	Myeloid	SERPING1
0	1.24711	0.587	0.083	0	Myeloid	BLVRB
0	1.24625	0.865	0.457	0	Myeloid	GSTP1
0	1.24486	0.619	0.104	0	Myeloid	LY96
0	1.24027	0.789	0.296	0	Myeloid	GSTO1
0	1.23599	0.577	0.131	0	Myeloid	STXBP2
0	1.22831	0.721	0.206	0	Myeloid	HLA-DMB
0	1.22155	0.855	0.656	0	Myeloid	LDHA
0	1.2155	0.822	0.618	0	Myeloid	CD81
0	1.21391	0.814	0.348	0	Myeloid	ANXA2
0	1.21385	0.438	0.003	0	Myeloid	FPR3
0	1.21327	0.412	0.014	0	Myeloid	DAB2
0	1.2116	0.807	0.467	0	Myeloid	CTSC
0	1.20879	0.825	0.365	0	Myeloid	ATP6V0B
0	1.1984	0.625	0.185	0	Myeloid	NAMPT
0	1.19834	0.728	0.334	0	Myeloid	TNFSF10
0	1.19725	0.897	0.509	0	Myeloid	RAC1
0	1.18977	0.57	0.022	0	Myeloid	CSTA
0	1.18116	0.584	0.115	0	Myeloid	IFI30
0	1.16468	0.514	0.05	0	Myeloid	CREG1
0	1.16405	0.494	0.118	0	Myeloid	PLD3
0	1.1633	0.372	0.002	0	Myeloid	CD163
0	1.16084	0.425	0.074	0	Myeloid	ATF3
0	1.16006	0.439	0.011	0	Myeloid	IL18
0	1.15863	0.494	0.012	0	Myeloid	ADAP2
0	1.15283	0.859	0.515	0	Myeloid	GPX4
0	1.15259	0.425	0.021	0	Myeloid	SERPINF1
0	1.14963	0.546	0.018	0	Myeloid	TFEC
0	1.1489	0.344	0.003	0	Myeloid	MS4A4A
0	1.14761	0.508	0.14	0	Myeloid	IFIT2
0	1.14641	0.54	0.041	0	Myeloid	CD300A
0	1.14619	0.852	0.551	0	Myeloid	PGK1
0	1.135	0.533	0.01	0	Myeloid	SLC7A7
0	1.13214	0.392	0.002	0	Myeloid	MSR1
0	1.13184	0.624	0.165	0	Myeloid	AP1S2
0	1.1294	0.33	0.007	0	Myeloid	IL1RN
0	1.12767	0.647	0.112	0	Myeloid	2022-03-01
0	1.12583	0.566	0.046	0	Myeloid	SMCO4
0	1.12341	0.556	0.044	0	Myeloid	RAB31
0	1.12169	0.885	0.616	0	Myeloid	ENO1
0	1.11958	0.411	0.023	0	Myeloid	MPEG1
0	1.11541	0.852	0.492	0	Myeloid	PKM
0	1.11261	0.558	0.137	0	Myeloid	DNASE2
0	1.10532	0.579	0.082	0	Myeloid	CCDC88A
0	1.10048	0.546	0.123	0	Myeloid	P4HA1
0	1.09793	0.627	0.259	0	Myeloid	RGS2
0	1.08804	0.693	0.305	0	Myeloid	VAMP5
0	1.08567	0.769	0.375	0	Myeloid	IFI6
0	1.0845	0.687	0.349	0	Myeloid	GBP1
0	1.08153	0.828	0.48	0	Myeloid	TSPO
0	1.07806	0.366	0.087	0	Myeloid	CCL3L1
0	1.07109	0.632	0.121	0	Myeloid	LYN
0	1.06846	0.486	0.008	0	Myeloid	PLBD1
0	1.06598	0.496	0.007	0	Myeloid	HNMT
0	1.06552	0.857	0.527	0	Myeloid	ITGB2
0	1.05776	0.846	0.518	0	Myeloid	VAMP8
0	1.05389	0.8	0.319	0	Myeloid	EFHD2
0	1.0532	0.795	0.314	0	Myeloid	AP2S1
0	1.05127	0.838	0.566	0	Myeloid	PRDX1
0	1.03815	0.746	0.31	0	Myeloid	GLRX
0	1.03739	0.707	0.208	0	Myeloid	PLSCR1
0	1.03423	0.889	0.659	0	Myeloid	TPI1
0	1.03399	0.634	0.145	0	Myeloid	PPT1
0	1.01869	0.587	0.081	0	Myeloid	ATP6V1B2
0	1.00964	0.696	0.229	0	Myeloid	QKI
0	1.00026	0.525	0.129	0	Myeloid	SGK1
0	0.997928	0.355	0.004	0	Myeloid	C5AR1
0	0.990416	0.608	0.12	0	Myeloid	LACTB
0	0.988236	0.471	0.013	0	Myeloid	PTAFR
0	0.986847	0.573	0.092	0	Myeloid	HEXB
0	0.983577	0.792	0.446	0	Myeloid	RGS10
0	0.980133	0.348	0.002	0	Myeloid	SMIM25
0	0.979443	0.559	0.174	0	Myeloid	IFIT3
0	0.976934	0.462	0.051	0	Myeloid	RNASE6
0	0.974908	0.267	0.002	0	Myeloid	F13A1
0	0.974791	0.759	0.343	0	Myeloid	SAMHD1
0	0.971713	0.549	0.1	0	Myeloid	GCA
0	0.970901	0.352	0.008	0	Myeloid	ANKRD22
0	0.968343	0.34	0.018	0	Myeloid	ADM
0	0.964929	0.471	0.008	0	Myeloid	HCK
0	0.961801	0.923	0.71	0	Myeloid	LAPTM5
0	0.960735	0.64	0.185	0	Myeloid	ARHGAP18
0	0.958568	0.656	0.174	0	Myeloid	NAGK
0	0.954567	0.445	0.029	0	Myeloid	C3AR1
0	0.945652	0.77	0.36	0	Myeloid	SERPINB1
0	0.9409	0.97	0.895	0	Myeloid	CYBA
0	0.938149	0.365	0.036	0	Myeloid	VEGFA
0	0.937014	0.977	0.912	0	Myeloid	OAZ1
0	0.935573	0.524	0.105	0	Myeloid	NINJ1
0	0.933263	0.637	0.198	0	Myeloid	AKR1A1
0	0.927534	0.255	0.001	0	Myeloid	TREM2
0	0.919473	0.632	0.186	0	Myeloid	IFNGR1
0	0.91697	0.604	0.153	0	Myeloid	FLOT1
0	0.915189	0.742	0.319	0	Myeloid	TALDO1
0	0.914424	0.95	0.814	0	Myeloid	ARPC3
0	0.910741	0.733	0.306	0	Myeloid	LIMS1
0	0.909762	0.479	0.029	0	Myeloid	IL13RA1
0	0.909717	0.872	0.614	0	Myeloid	PSME2
0	0.906534	0.993	0.982	0	Myeloid	TMSB10
0	0.904568	0.564	0.106	0	Myeloid	LY86
0	0.901924	0.513	0.098	0	Myeloid	CD9
0	0.900166	0.788	0.433	0	Myeloid	TXN
0	0.899834	0.673	0.315	0	Myeloid	PPA1
0	0.894958	0.494	0.069	0	Myeloid	LAIR1
0	0.893621	0.445	0.029	0	Myeloid	SLC43A2
0	0.892121	0.498	0.066	0	Myeloid	OGFRL1
0	0.886928	0.835	0.52	0	Myeloid	GRB2
0	0.885371	0.511	0.08	0	Myeloid	MFSD1
0	0.87938	0.498	0.166	0	Myeloid	NCF1C
0	0.876457	0.891	0.599	0	Myeloid	ARPC5
0	0.87629	0.302	0.006	0	Myeloid	GGTA1P
0	0.871054	0.944	0.738	0	Myeloid	SRGN
0	0.869938	0.417	0.018	0	Myeloid	CXCL16
0	0.869169	0.608	0.244	0	Myeloid	IRF7
0	0.86716	0.917	0.706	0	Myeloid	S100A4
0	0.86627	0.442	0.011	0	Myeloid	LRP1
0	0.864627	0.376	0.032	0	Myeloid	KLF4
0	0.86449	0.373	0.01	0	Myeloid	DMXL2
0	0.863812	0.484	0.048	0	Myeloid	LMO2
0	0.863684	0.343	0.002	0	Myeloid	CLEC4E
0	0.862895	0.819	0.427	0	Myeloid	POMP
0	0.860154	0.397	0.083	0	Myeloid	LGALS3BP
0	0.856621	0.389	0.004	0	Myeloid	ASGR1
0	0.854059	0.64	0.192	0	Myeloid	PTTG1IP
0	0.850105	0.285	0.002	0	Myeloid	SDS
0	0.845089	0.433	0.019	0	Myeloid	LILRB3
0	0.833682	0.34	0.008	0	Myeloid	CD36
0	0.832786	0.601	0.167	0	Myeloid	LAMP2
0	0.832647	0.27	0.007	0	Myeloid	EGLN3
0	0.832376	0.489	0.053	0	Myeloid	GNB4
0	0.823768	0.677	0.204	0	Myeloid	HSBP1
0	0.823536	0.458	0.035	0	Myeloid	GAA
0	0.820505	0.563	0.152	0	Myeloid	HEXA
0	0.816736	0.468	0.102	0	Myeloid	PHACTR1
0	0.815031	0.8	0.473	0	Myeloid	PRELID1
0	0.810873	0.54	0.091	0	Myeloid	DPYSL2
0	0.804319	0.875	0.656	0	Myeloid	COTL1
0	0.802138	0.445	0.053	0	Myeloid	LILRB1
0	0.799847	0.431	0.023	0	Myeloid	TBXAS1
0	0.799488	0.483	0.084	0	Myeloid	PEA15
0	0.798015	0.576	0.223	0	Myeloid	RALA
0	0.797291	0.468	0.043	0	Myeloid	ALOX5
0	0.796665	0.412	0.004	0	Myeloid	LRRC25
0	0.795999	0.884	0.623	0	Myeloid	ARPC1B
0	0.795847	0.718	0.312	0	Myeloid	PLEKHO1
0	0.79521	0.41	0.004	0	Myeloid	TLR2
0	0.794511	0.316	0.002	0	Myeloid	P2RY13
0	0.793886	0.327	0.011	0	Myeloid	CLEC12A
0	0.793648	0.571	0.141	0	Myeloid	PDXK
0	0.791883	0.531	0.105	0	Myeloid	ADA2
0	0.789015	0.389	0.007	0	Myeloid	SHTN1
0	0.788836	0.412	0.017	0	Myeloid	RBM47
0	0.787383	0.732	0.327	0	Myeloid	RHOG
0	0.785571	0.693	0.302	0	Myeloid	ATP6AP2
0	0.783478	0.326	0.007	0	Myeloid	AXL
0	0.783454	0.461	0.052	0	Myeloid	PAK1
0	0.780894	0.818	0.536	0	Myeloid	C4orf3
0	0.778929	0.348	0.002	0	Myeloid	LILRB2
0	0.778326	0.387	0.065	0	Myeloid	WARS
0	0.777426	0.591	0.192	0	Myeloid	VSIR
0	0.775336	0.263	0.002	0	Myeloid	PLA2G7
0	0.765441	0.388	0.004	0	Myeloid	TMEM51
0	0.765095	0.387	0.021	0	Myeloid	VASH1
0	0.765045	0.533	0.094	0	Myeloid	SYK
0	0.760119	0.386	0.029	0	Myeloid	PSTPIP2
0	0.757208	0.642	0.217	0	Myeloid	DYNLT1
0	0.755696	0.516	0.131	0	Myeloid	NUP214
0	0.755047	0.579	0.152	0	Myeloid	YBX3
0	0.754063	0.648	0.223	0	Myeloid	ATG3
0	0.751764	0.47	0.086	0	Myeloid	SCPEP1
0	0.749024	0.389	0.01	0	Myeloid	LPCAT2
0	0.747928	0.336	0.002	0	Myeloid	LINC01094
0	0.747916	0.346	0.001	0	Myeloid	FCGR1B
0	0.747877	0.575	0.162	0	Myeloid	RNF13
0	0.746773	0.369	0.004	0	Myeloid	RGS18
0	0.746094	0.639	0.229	0	Myeloid	CASP1
0	0.745968	0.894	0.665	0	Myeloid	GNAI2
0	0.74593	0.713	0.378	0	Myeloid	LITAF
0	0.744558	0.571	0.149	0	Myeloid	SQOR
0	0.743651	0.269	0.001	0	Myeloid	CD300E
0	0.742038	0.399	0.01	0	Myeloid	EPB41L3
0	0.73915	0.45	0.175	0	Myeloid	ATP2B1-AS1
0	0.736981	0.406	0.084	0	Myeloid	LIPA
0	0.736285	0.52	0.098	0	Myeloid	UNC93B1
0	0.734981	0.378	0.023	0	Myeloid	CD302
0	0.734937	0.484	0.108	0	Myeloid	TENT5A
0	0.734367	0.496	0.1	0	Myeloid	BMP2K
0	0.732646	0.673	0.257	0	Myeloid	RNF181
0	0.730872	0.839	0.539	0	Myeloid	BST2
0	0.730549	0.461	0.081	0	Myeloid	SCARB2
0	0.728908	0.488	0.086	0	Myeloid	GRINA
0	0.72847	0.436	0.114	0	Myeloid	NAPSB
0	0.727459	0.342	0.039	0	Myeloid	LRRK2
0	0.726157	0.501	0.08	0	Myeloid	BLVRA
0	0.72466	0.594	0.196	0	Myeloid	MEF2A
0	0.723395	0.429	0.035	0	Myeloid	ITPRIPL2
0	0.723251	0.748	0.408	0	Myeloid	EPSTI1
0	0.723153	0.499	0.095	0	Myeloid	EIF4EBP1
0	0.721888	0.4	0.012	0	Myeloid	ZNF385A
0	0.720349	0.545	0.207	0	Myeloid	PTPRE
0	0.718905	0.352	0.011	0	Myeloid	LHFPL2
0	0.717759	0.899	0.657	0	Myeloid	RHOA
0	0.717606	0.331	0.009	0	Myeloid	FCGR2C
0	0.715436	0.598	0.216	0	Myeloid	CTSA
0	0.715326	0.358	0.017	0	Myeloid	IRAK3
0	0.712148	0.376	0.049	0	Myeloid	ABCA1
0	0.71092	0.339	0.007	0	Myeloid	TLR4
0	0.710168	0.97	0.916	0	Myeloid	SERF2
0	0.709861	0.483	0.078	0	Myeloid	AOAH
0	0.705441	0.294	0.016	0	Myeloid	HK2
0	0.705323	0.588	0.168	0	Myeloid	GABARAP
0	0.705253	0.591	0.18	0	Myeloid	LGALS9
0	0.703449	0.269	0.003	0	Myeloid	SLCO2B1
0	0.70091	0.679	0.286	0	Myeloid	RNH1
0	0.700223	0.367	0.014	0	Myeloid	ST14
0	0.695466	0.379	0.017	0	Myeloid	SLC31A2
0	0.693919	0.537	0.123	0	Myeloid	SERPINB6
0	0.692574	0.483	0.169	0	Myeloid	ERO1A
0	0.691951	0.76	0.376	0	Myeloid	CLTA
0	0.691916	0.307	0.014	0	Myeloid	NPL
0	0.690933	0.425	0.064	0	Myeloid	PLXNC1
0	0.688324	0.574	0.161	0	Myeloid	ARRB2
0	0.685846	0.574	0.157	0	Myeloid	TPP1
0	0.685556	0.524	0.126	0	Myeloid	SPINT2
0	0.683986	0.544	0.167	0	Myeloid	HSD17B11
0	0.683295	0.447	0.068	0	Myeloid	GNAQ
0	0.681848	0.406	0.042	0	Myeloid	KYNU
0	0.68166	0.386	0.03	0	Myeloid	MPP1
0	0.677974	0.399	0.038	0	Myeloid	CYFIP1
0	0.67787	0.724	0.332	0	Myeloid	LAMTOR1
0	0.67654	0.749	0.367	0	Myeloid	RTN4
0	0.676224	0.384	0.137	0	Myeloid	AC109326.1
0	0.674854	0.468	0.124	0	Myeloid	IRF8
0	0.674439	0.334	0.009	0	Myeloid	HSPA6
0	0.673095	0.66	0.273	0	Myeloid	LAPTM4A
0	0.672941	0.788	0.413	0	Myeloid	BLOC1S1
0	0.672184	0.782	0.427	0	Myeloid	SNX3
0	0.671429	0.393	0.041	0	Myeloid	RXRA
0	0.671344	0.676	0.26	0	Myeloid	CNPY3
0	0.671191	0.378	0.008	0	Myeloid	SIRPA
0	0.670821	0.454	0.102	0	Myeloid	PPIF
0	0.670734	0.437	0.056	0	Myeloid	CCR1
0	0.670331	0.673	0.257	0	Myeloid	RAB5C
0	0.669826	0.39	0.025	0	Myeloid	SLC15A3
0	0.669353	0.919	0.79	0	Myeloid	YBX1
0	0.666646	0.327	0.013	0	Myeloid	CD93
0	0.666408	0.331	0.023	0	Myeloid	FGR
0	0.666268	0.472	0.181	0	Myeloid	ACP5
0	0.665128	0.611	0.222	0	Myeloid	COMT
0	0.663699	0.724	0.349	0	Myeloid	P4HB
0	0.660457	0.429	0.055	0	Myeloid	THEMIS2
0	0.659459	0.347	0.016	0	Myeloid	CEBPA
0	0.657856	0.305	0.009	0	Myeloid	SLAMF8
0	0.655799	0.487	0.141	0	Myeloid	UPP1
0	0.653636	0.584	0.176	0	Myeloid	SKAP2
0	0.653094	0.399	0.072	0	Myeloid	FNDC3B
0	0.650502	0.328	0.002	0	Myeloid	CSF2RA
0	0.649803	0.315	0.024	0	Myeloid	TSPAN4
0	0.649711	0.521	0.179	0	Myeloid	NCOA4
0	0.647664	0.423	0.121	0	Myeloid	ADAM8
0	0.646395	0.72	0.359	0	Myeloid	PGAM1
0	0.646297	0.253	0.006	0	Myeloid	STAB1
0	0.646173	0.331	0.008	0	Myeloid	DOCK4
0	0.644267	0.491	0.142	0	Myeloid	BACH1
0	0.640937	0.732	0.37	0	Myeloid	CANX
0	0.640464	0.735	0.364	0	Myeloid	PSMA4
0	0.639211	0.669	0.263	0	Myeloid	CAPZA2
0	0.637848	0.342	0.081	0	Myeloid	MXD1
0	0.637774	0.565	0.166	0	Myeloid	RTN3
0	0.633786	0.418	0.049	0	Myeloid	GNS
0	0.632904	0.747	0.368	0	Myeloid	GDI2
0	0.632554	0.527	0.197	0	Myeloid	SORL1
0	0.631037	0.794	0.455	0	Myeloid	FAM49B
0	0.630677	0.645	0.279	0	Myeloid	RNF149
0	0.625369	0.461	0.092	0	Myeloid	PTPN12
0	0.624829	0.381	0.035	0	Myeloid	EMILIN2
0	0.624526	0.951	0.846	0	Myeloid	H3F3A
0	0.624285	0.638	0.247	0	Myeloid	MGAT1
0	0.623915	0.32	0.013	0	Myeloid	ITGAX
0	0.622922	0.376	0.033	0	Myeloid	MGST2
0	0.617386	0.345	0.011	0	Myeloid	SECTM1
0	0.613275	0.674	0.286	0	Myeloid	TMEM219
0	0.612353	0.304	0.021	0	Myeloid	FCHO2
0	0.604672	0.328	0.001	0	Myeloid	OSCAR
0	0.603834	0.342	0.04	0	Myeloid	CPPED1
0	0.602087	0.47	0.116	0	Myeloid	RHOQ
0	0.600099	0.481	0.136	0	Myeloid	AGTRAP
0	0.5992	0.59	0.206	0	Myeloid	ATP6V0D1
0	0.598418	0.494	0.112	0	Myeloid	NANS
0	0.59814	0.504	0.13	0	Myeloid	ATP6AP1
0	0.596615	0.584	0.21	0	Myeloid	OAS1
0	0.596286	0.41	0.068	0	Myeloid	MSRB2
0	0.593171	0.325	0.085	0	Myeloid	DUSP6
0	0.592183	0.827	0.533	0	Myeloid	UQCR10
0	0.590532	0.768	0.359	0	Myeloid	ANXA1
0	0.586066	0.768	0.438	0	Myeloid	SH3BGRL
0	0.583207	0.643	0.253	0	Myeloid	GNG5
0	0.580928	0.288	0.019	0	Myeloid	QPCT
0	0.579347	0.345	0.03	0	Myeloid	CTNND1
0	0.578546	0.27	0.003	0	Myeloid	ANPEP
0	0.573975	0.717	0.356	0	Myeloid	CARD16
0	0.573902	0.342	0.053	0	Myeloid	GK
0	0.572168	0.432	0.087	0	Myeloid	HSD17B4
0	0.57195	0.461	0.1	0	Myeloid	OTULINL
0	0.569389	0.391	0.078	0	Myeloid	PHC2
0	0.568136	0.549	0.187	0	Myeloid	CNDP2
0	0.568109	0.587	0.212	0	Myeloid	NMI
0	0.565909	0.289	0.031	0	Myeloid	SIGLEC10
0	0.565446	0.484	0.119	0	Myeloid	LAT2
0	0.564733	0.676	0.337	0	Myeloid	MGST3
0	0.562594	0.335	0.041	0	Myeloid	ITGAV
0	0.558934	0.386	0.052	0	Myeloid	CORO1C
0	0.558775	0.648	0.292	0	Myeloid	PGLS
0	0.558213	0.337	0.039	0	Myeloid	CXorf21
0	0.557117	0.458	0.092	0	Myeloid	TNFRSF1A
0	0.556245	0.264	0.014	0	Myeloid	NRP2
0	0.554086	0.281	0.006	0	Myeloid	ADGRE2
0	0.553118	0.308	0.018	0	Myeloid	MYOF
0	0.552971	0.602	0.269	0	Myeloid	SYNGR2
0	0.552073	0.408	0.153	0	Myeloid	IFIT1
0	0.550187	0.635	0.294	0	Myeloid	LRPAP1
0	0.550105	0.785	0.482	0	Myeloid	COX7B
0	0.546395	0.488	0.14	0	Myeloid	NCF4
0	0.546091	0.342	0.057	0	Myeloid	GM2A
0	0.54537	0.393	0.073	0	Myeloid	NAIP
0	0.544313	0.296	0.001	0	Myeloid	SIGLEC1
0	0.54287	0.325	0.031	0	Myeloid	RAB13
0	0.541476	0.305	0.013	0	Myeloid	C19orf38
0	0.538262	0.491	0.161	0	Myeloid	CD4
0	0.537765	0.373	0.054	0	Myeloid	ODF3B
0	0.537028	0.444	0.122	0	Myeloid	UBE2D1
0	0.535596	0.365	0.059	0	Myeloid	ABHD12
0	0.530898	0.453	0.111	0	Myeloid	PLIN3
0	0.53002	0.494	0.191	0	Myeloid	JAML
0	0.528495	0.477	0.116	0	Myeloid	ANXA4
0	0.527959	0.373	0.092	0	Myeloid	GAPT
0	0.526782	0.355	0.043	0	Myeloid	TLR1
0	0.526031	0.31	0.105	0	Myeloid	MXI1
0	0.522571	0.363	0.075	0	Myeloid	ACTN1
0	0.521248	0.585	0.232	0	Myeloid	LAMTOR2
0	0.519903	0.455	0.14	0	Myeloid	BID
0	0.517338	0.549	0.178	0	Myeloid	LEPROT
0	0.512677	0.597	0.239	0	Myeloid	ERP44
0	0.51233	0.572	0.267	0	Myeloid	LAMP1
0	0.512062	0.349	0.066	0	Myeloid	CYSTM1
0	0.509418	0.263	0.011	0	Myeloid	FMNL2
0	0.50898	0.758	0.426	0	Myeloid	ATP5PD
0	0.508638	0.342	0.06	0	Myeloid	LPAR6
0	0.507783	0.391	0.123	0	Myeloid	LTA4H
0	0.505349	0.326	0.061	0	Myeloid	DENND3
0	0.504352	0.57	0.224	0	Myeloid	TMEM14C
0	0.503868	0.303	0.011	0	Myeloid	ASCL2
0	0.503394	0.281	0.004	0	Myeloid	SDSL
0	0.501356	0.333	0.052	0	Myeloid	FHL3
0	0.499647	0.418	0.101	0	Myeloid	DPYD
0	0.499214	0.465	0.101	0	Myeloid	HAVCR2
0	0.498712	0.403	0.096	0	Myeloid	STX11
0	0.495615	0.32	0.031	0	Myeloid	GNA15
0	0.492947	0.61	0.258	0	Myeloid	ATP1B3
0	0.49245	0.502	0.161	0	Myeloid	ETV6
0	0.491892	0.291	0.005	0	Myeloid	CD33
0	0.491209	0.272	0.014	0	Myeloid	ITGAM
0	0.489635	0.337	0.12	0	Myeloid	BNIP3
0	0.489438	0.337	0.034	0	Myeloid	RAB34
0	0.489199	0.505	0.148	0	Myeloid	TCIRG1
0	0.488932	0.387	0.087	0	Myeloid	JAK2
0	0.488875	0.519	0.207	0	Myeloid	RAP2B
0	0.488785	0.688	0.35	0	Myeloid	UBE2L6
0	0.488745	0.276	0.002	0	Myeloid	CD300LF
0	0.488535	0.279	0.013	0	Myeloid	HOMER3
0	0.486642	0.655	0.323	0	Myeloid	RGS19
0	0.485656	0.618	0.286	0	Myeloid	MAP3K2
0	0.48317	0.591	0.261	0	Myeloid	MYDGF
0	0.48226	0.374	0.059	0	Myeloid	KIAA0930
0	0.48045	0.453	0.141	0	Myeloid	TET2
0	0.478323	0.429	0.112	0	Myeloid	CRTAP
0	0.478131	0.42	0.102	0	Myeloid	2022-03-02
0	0.475276	0.448	0.129	0	Myeloid	METRNL
0	0.474555	0.294	0.016	0	Myeloid	NECTIN2
0	0.472138	0.534	0.202	0	Myeloid	SAT2
0	0.471271	0.698	0.346	0	Myeloid	SSR3
0	0.46986	0.576	0.222	0	Myeloid	OS9
0	0.468397	0.371	0.063	0	Myeloid	SCIMP
0	0.468216	0.345	0.05	0	Myeloid	TNFAIP8L2
0	0.467775	0.357	0.05	0	Myeloid	ENG
0	0.466673	0.318	0.052	0	Myeloid	PGD
0	0.466614	0.483	0.192	0	Myeloid	GPCPD1
0	0.466316	0.293	0.042	0	Myeloid	HRH2
0	0.465716	0.491	0.159	0	Myeloid	ACADVL
0	0.464682	0.968	0.923	0	Myeloid	ATP5F1E
0	0.464623	0.286	0.019	0	Myeloid	PLXNB2
0	0.463509	0.278	0.033	0	Myeloid	APOBR
0	0.463064	0.43	0.098	0	Myeloid	FKBP15
0	0.462105	0.639	0.277	0	Myeloid	SNX2
0	0.46209	0.314	0.059	0	Myeloid	SLC25A19
0	0.460128	0.642	0.308	0	Myeloid	M6PR
0	0.45729	0.556	0.207	0	Myeloid	RRBP1
0	0.457116	0.392	0.092	0	Myeloid	FUOM
0	0.45667	0.412	0.105	0	Myeloid	CUX1
0	0.456321	0.402	0.098	0	Myeloid	PIK3AP1
0	0.456293	0.355	0.056	0	Myeloid	BCKDK
0	0.455872	0.449	0.159	0	Myeloid	BASP1
0	0.454463	0.288	0.02	0	Myeloid	JDP2
0	0.45324	0.286	0.014	0	Myeloid	LTBR
0	0.453227	0.401	0.145	0	Myeloid	NDRG1
0	0.452802	0.291	0.047	0	Myeloid	RNF19B
0	0.45184	0.618	0.275	0	Myeloid	RAB7A
0	0.451726	0.488	0.175	0	Myeloid	SCO2
0	0.450394	0.489	0.206	0	Myeloid	VEGFB
0	0.4499	0.411	0.114	0	Myeloid	SAP30
0	0.446994	0.484	0.158	0	Myeloid	RPL10P9
0	0.445896	0.481	0.164	0	Myeloid	H2AFJ
0	0.445838	0.28	0.007	0	Myeloid	TM6SF1
0	0.445631	0.308	0.047	0	Myeloid	ALCAM
0	0.445303	0.404	0.119	0	Myeloid	IL17RA
0	0.445297	0.294	0.039	0	Myeloid	CAMK1
0	0.444616	0.433	0.108	0	Myeloid	CTNNA1
0	0.443812	0.61	0.261	0	Myeloid	KDELR1
0	0.442756	0.583	0.235	0	Myeloid	NUCB1
0	0.439187	0.294	0.022	0	Myeloid	DUSP3
0	0.438169	0.539	0.212	0	Myeloid	GLIPR2
0	0.436605	0.346	0.061	0	Myeloid	FUCA2
0	0.435654	0.323	0.033	0	Myeloid	NAGA
0	0.435625	0.403	0.105	0	Myeloid	STX6
0	0.435604	0.307	0.063	0	Myeloid	ICAM1
0	0.435394	0.425	0.109	0	Myeloid	AGPAT2
0	0.435258	0.585	0.25	0	Myeloid	IFI35
0	0.434251	0.359	0.07	0	Myeloid	PRKCD
0	0.433218	0.503	0.173	0	Myeloid	CISD2
0	0.431182	0.574	0.237	0	Myeloid	SUMO3
0	0.429229	0.659	0.313	0	Myeloid	RAB8A
0	0.429159	0.484	0.17	0	Myeloid	VKORC1
0	0.427576	0.445	0.176	0	Myeloid	RB1
0	0.426459	0.485	0.18	0	Myeloid	PICALM
0	0.424845	0.571	0.227	0	Myeloid	TMEM167A
0	0.423742	0.532	0.191	0	Myeloid	TIMM8B
0	0.421921	0.585	0.266	0	Myeloid	RAB10
0	0.420666	0.615	0.284	0	Myeloid	VPS35
0	0.419411	0.472	0.152	0	Myeloid	EIF4E2
0	0.418672	0.374	0.095	0	Myeloid	TGFBR1
0	0.41694	0.552	0.216	0	Myeloid	C4orf48
0	0.4169	0.259	0.024	0	Myeloid	TLR7
0	0.416771	0.361	0.088	0	Myeloid	ATP6V1A
0	0.416144	0.342	0.083	0	Myeloid	GNPDA1
0	0.415369	0.373	0.084	0	Myeloid	MFSD12
0	0.413666	0.381	0.138	0	Myeloid	TMEM70
0	0.413414	0.447	0.143	0	Myeloid	ARL8B
0	0.412252	0.293	0.032	0	Myeloid	SPECC1
0	0.4119	0.404	0.105	0	Myeloid	SGK3
0	0.411376	0.593	0.242	0	Myeloid	MYO1F
0	0.409119	0.306	0.076	0	Myeloid	SULF2
0	0.408963	0.444	0.114	0	Myeloid	PECAM1
0	0.40809	0.318	0.049	0	Myeloid	HEBP1
0	0.406752	0.405	0.123	0	Myeloid	CEP170
0	0.405641	0.352	0.091	0	Myeloid	ZMIZ1
0	0.40398	0.598	0.26	0	Myeloid	TXNDC17
0	0.402855	0.415	0.118	0	Myeloid	PITPNA
0	0.402823	0.258	0.065	0	Myeloid	MEGF9
0	0.402225	0.282	0.029	0	Myeloid	PLXND1
0	0.401481	0.289	0.034	0	Myeloid	NEK6
0	0.400246	0.392	0.11	0	Myeloid	TMEM205
0	0.40017	0.252	0.031	0	Myeloid	LTC4S
0	0.398778	0.483	0.174	0	Myeloid	PRDX3
0	0.398545	0.252	0.037	0	Myeloid	GAS6
0	0.397118	0.483	0.178	0	Myeloid	ABI3
0	0.396827	0.324	0.072	0	Myeloid	C9orf72
0	0.39673	0.498	0.203	0	Myeloid	EVI2A
0	0.396303	0.273	0.029	0	Myeloid	ZFHX3
0	0.395762	0.431	0.122	0	Myeloid	CAT
0	0.394639	0.491	0.179	0	Myeloid	AL450405.1
0	0.39455	0.281	0.05	0	Myeloid	FAM49A
0	0.393829	0.492	0.184	0	Myeloid	SDHB
0	0.392793	0.27	0.036	0	Myeloid	TTYH3
0	0.390627	0.525	0.226	0	Myeloid	IFNAR1
0	0.387925	0.553	0.225	0	Myeloid	TMEM179B
0	0.385474	0.404	0.123	0	Myeloid	CBR1
0	0.384877	0.328	0.075	0	Myeloid	GRK3
0	0.384775	0.534	0.217	0	Myeloid	ZYX
0	0.384018	0.278	0.037	0	Myeloid	SLC43A3
0	0.382673	0.372	0.14	0	Myeloid	AKR1B1
0	0.382178	0.381	0.112	0	Myeloid	OAZ2
0	0.378906	0.258	0.022	0	Myeloid	MCTP1
0	0.377338	0.481	0.173	0	Myeloid	STX10
0	0.377065	0.365	0.088	0	Myeloid	COMMD9
0	0.376284	0.48	0.179	0	Myeloid	DRAM2
0	0.374064	0.263	0.03	0	Myeloid	SLC31A1
0	0.37282	0.271	0.046	0	Myeloid	MCOLN1
0	0.37106	0.292	0.07	0	Myeloid	MBOAT7
0	0.370762	0.45	0.14	0	Myeloid	ERCC1
0	0.369757	0.468	0.16	0	Myeloid	ADPGK
0	0.369289	0.534	0.224	0	Myeloid	RHEB
0	0.367391	0.481	0.179	0	Myeloid	PLEKHB2
0	0.367027	0.343	0.077	0	Myeloid	RRAS
0	0.365659	0.359	0.087	0	Myeloid	VAMP3
0	0.363827	0.284	0.043	0	Myeloid	DOK3
0	0.363457	0.273	0.046	0	Myeloid	RCBTB2
0	0.361917	0.272	0.052	0	Myeloid	MSRB1
0	0.36159	0.286	0.058	0	Myeloid	STK38L
0	0.361119	0.334	0.076	0	Myeloid	FGD2
0	0.360299	0.351	0.083	0	Myeloid	PRCP
0	0.358855	0.451	0.171	0	Myeloid	DAPP1
0	0.358329	0.267	0.04	0	Myeloid	P2RX7
0	0.357378	0.291	0.065	0	Myeloid	ARHGAP24
0	0.357196	0.521	0.207	0	Myeloid	CYC1
0	0.356017	0.43	0.155	0	Myeloid	MTHFD2
0	0.355859	0.339	0.12	0	Myeloid	RASSF2
0	0.355675	0.274	0.052	0	Myeloid	SH2B3
0	0.355463	0.373	0.119	0	Myeloid	ARL5A
0	0.355405	0.342	0.069	0	Myeloid	RNPEP
0	0.354018	0.267	0.044	0	Myeloid	ALPK1
0	0.353375	0.492	0.2	0	Myeloid	STAT2
0	0.351051	0.42	0.138	0	Myeloid	SVBP
0	0.350545	0.399	0.135	0	Myeloid	MYD88
0	0.349348	0.489	0.184	0	Myeloid	CIAO2A
0	0.34832	0.31	0.072	0	Myeloid	NADK
0	0.347774	0.374	0.103	0	Myeloid	GUSB
0	0.345878	0.321	0.071	0	Myeloid	NAPRT
0	0.345168	0.309	0.071	0	Myeloid	ETS2
0	0.344932	0.318	0.082	0	Myeloid	NOTCH2
0	0.343273	0.264	0.038	0	Myeloid	ACER3
0	0.341109	0.289	0.052	0	Myeloid	ZSWIM6
0	0.33962	0.43	0.142	0	Myeloid	UQCRC1
0	0.339008	0.302	0.062	0	Myeloid	GLA
0	0.338678	0.383	0.124	0	Myeloid	PEPD
0	0.338324	0.297	0.064	0	Myeloid	PLEKHO2
0	0.338221	0.494	0.197	0	Myeloid	HADHB
0	0.337404	0.351	0.098	0	Myeloid	PCBD1
0	0.337046	0.376	0.112	0	Myeloid	UBAC1
0	0.335781	0.41	0.137	0	Myeloid	ARF3
0	0.33486	0.273	0.047	0	Myeloid	CCDC112
0	0.332964	0.447	0.164	0	Myeloid	SRA1
0	0.332765	0.371	0.111	0	Myeloid	SPG21
0	0.332072	0.278	0.049	0	Myeloid	RPS6KA4
0	0.330627	0.377	0.115	0	Myeloid	FEZ2
0	0.330221	0.312	0.064	0	Myeloid	GLB1
0	0.329974	0.479	0.196	0	Myeloid	BTF3L4
0	0.329238	0.408	0.135	0	Myeloid	DDAH2
0	0.327873	0.29	0.053	0	Myeloid	NUDT16
0	0.327213	0.512	0.21	0	Myeloid	SLIRP
0	0.324081	0.29	0.082	0	Myeloid	PIK3CB
0	0.323597	0.323	0.079	0	Myeloid	SPART
0	0.318902	0.405	0.139	0	Myeloid	UBE2E1
0	0.316317	0.396	0.136	0	Myeloid	SDCCAG8
0	0.313278	0.385	0.117	0	Myeloid	UBE2F
0	0.312692	0.304	0.073	0	Myeloid	DNTTIP1
0	0.312247	0.409	0.131	0	Myeloid	CIITA
0	0.312104	0.389	0.143	0	Myeloid	ZFYVE16
0	0.311848	0.447	0.162	0	Myeloid	RTCB
0	0.31116	0.44	0.165	0	Myeloid	RAB1A
0	0.309918	0.466	0.173	0	Myeloid	ILK
0	0.309644	0.297	0.091	0	Myeloid	AHR
0	0.308069	0.29	0.079	0	Myeloid	CREBL2
0	0.307849	0.409	0.142	0	Myeloid	PFKL
0	0.306496	0.298	0.07	0	Myeloid	GALK1
0	0.306492	0.291	0.063	0	Myeloid	RELT
0	0.306113	0.253	0.039	0	Myeloid	ARL11
0	0.306077	0.447	0.168	0	Myeloid	ACAA1
0	0.306019	0.358	0.088	0	Myeloid	BTK
0	0.305494	0.392	0.131	0	Myeloid	OSBPL11
0	0.30268	0.384	0.117	0	Myeloid	DUSP23
0	0.302129	0.273	0.078	0	Myeloid	TMEM140
0	0.300291	0.263	0.058	0	Myeloid	ATP6V0A1
0	0.296731	0.371	0.122	0	Myeloid	MIF4GD
0	0.296221	0.392	0.138	0	Myeloid	SPTLC2
0	0.296207	0.288	0.067	0	Myeloid	P2RX4
0	0.295904	0.421	0.159	0	Myeloid	MMP24OS
0	0.293792	0.253	0.055	0	Myeloid	SEMA4A
0	0.293611	0.29	0.07	0	Myeloid	ARAP1
0	0.29279	0.272	0.058	0	Myeloid	MANBA
0	0.291618	0.264	0.058	0	Myeloid	EVA1B
0	0.290094	0.441	0.17	0	Myeloid	SMS
0	0.289475	0.365	0.122	0	Myeloid	CBWD1
0	0.288499	0.55	0.183	0	Myeloid	MEF2C
0	0.287688	0.32	0.099	0	Myeloid	NRIP1
0	0.287116	0.382	0.134	0	Myeloid	NUDT3
0	0.282851	0.298	0.087	0	Myeloid	AP1B1
0	0.279791	0.301	0.084	0	Myeloid	GIMAP8
0	0.279691	0.314	0.089	0	Myeloid	FBXO6
0	0.27899	0.309	0.087	0	Myeloid	NQO2
0	0.278907	0.258	0.078	0	Myeloid	APP
0	0.278306	0.379	0.134	0	Myeloid	AZI2
0	0.27732	0.343	0.112	0	Myeloid	SH3BP2
0	0.277013	0.343	0.111	0	Myeloid	SNX27
0	0.276392	0.311	0.089	0	Myeloid	RALB
0	0.273334	0.396	0.14	0	Myeloid	JOSD2
0	0.273029	0.388	0.13	0	Myeloid	LINC00963
0	0.272496	0.41	0.15	0	Myeloid	CAMTA1
0	0.271608	0.252	0.051	0	Myeloid	COLGALT1
0	0.269737	0.381	0.135	0	Myeloid	SLC25A24
0	0.26971	0.257	0.078	0	Myeloid	FRAT2
0	0.267029	0.277	0.071	0	Myeloid	IMPDH1
0	0.266328	0.333	0.109	0	Myeloid	MAP3K8
0	0.265978	0.292	0.072	0	Myeloid	TPMT
0	0.2643	0.268	0.068	0	Myeloid	ITPRID2
0	0.262978	0.292	0.085	0	Myeloid	NFKBIE
0	0.260054	0.309	0.086	0	Myeloid	DHRS4L2
0	0.258068	0.297	0.081	0	Myeloid	CD151
0	0.257939	0.387	0.139	0	Myeloid	ADCY7
0	0.256239	0.346	0.116	0	Myeloid	NIPSNAP2
0	0.254043	0.362	0.126	0	Myeloid	NPTN
0	0.25	0.257	0.077	0	Myeloid	MCRIP2
6.84153e-307	0.449531	0.664	0.329	4.14754e-302	Myeloid	VDAC1
3.21144e-306	0.359263	0.577	0.255	1.94687e-301	Myeloid	TWF2
4.93376e-306	0.542148	0.921	0.786	2.991e-301	Myeloid	CLIC1
6.4944e-306	0.355702	0.564	0.246	3.9371e-301	Myeloid	KDELR2
2.85099e-305	0.261316	0.365	0.131	1.72835e-300	Myeloid	KLF3
4.78892e-305	0.525458	0.859	0.609	2.90319e-300	Myeloid	COX5B
1.68457e-304	0.465073	0.96	0.898	1.02124e-299	Myeloid	MYL6
3.63366e-304	0.546336	0.519	0.239	2.20284e-299	Myeloid	FAM162A
4.17705e-304	0.550664	0.855	0.594	2.53225e-299	Myeloid	COX8A
4.40638e-303	0.298405	0.428	0.167	2.67128e-298	Myeloid	EHBP1L1
1.61459e-301	0.444379	0.719	0.369	9.7881e-297	Myeloid	YWHAE
4.15727e-300	0.506066	0.726	0.392	2.52026e-295	Myeloid	FKBP1A
3.98622e-299	0.273193	0.404	0.154	2.41657e-294	Myeloid	RPN1
5.17165e-299	0.512518	0.784	0.475	3.13521e-294	Myeloid	RBX1
1.10699e-297	0.530623	0.893	0.715	6.71092e-293	Myeloid	TMBIM6
4.2871e-297	0.451978	0.679	0.337	2.59897e-292	Myeloid	CHMP2A
4.5962e-297	0.374012	0.582	0.263	2.78635e-292	Myeloid	SPPL2A
1.31674e-296	0.378812	0.525	0.229	7.98247e-292	Myeloid	UBE2R2
1.0727e-295	0.386518	0.597	0.275	6.50305e-291	Myeloid	HM13
9.55994e-295	0.26782	0.256	0.08	5.79552e-290	Myeloid	GCH1
1.2533e-290	0.595541	0.858	0.622	7.59786e-286	Myeloid	SERP1
1.38017e-290	0.385616	0.555	0.249	8.367e-286	Myeloid	RAB5IF
2.6339e-288	0.394445	0.524	0.235	1.59675e-283	Myeloid	GPI
8.96389e-287	0.251127	0.367	0.137	5.43418e-282	Myeloid	OAS3
4.20741e-285	0.264106	0.427	0.169	2.55066e-280	Myeloid	NDUFV3
8.81545e-285	0.784372	0.836	0.627	5.34419e-280	Myeloid	CALR
1.15408e-284	0.301197	0.398	0.155	6.99636e-280	Myeloid	PRNP
2.86309e-284	0.405145	0.623	0.302	1.73569e-279	Myeloid	MIS18BP1
5.84408e-283	0.357429	0.485	0.209	3.54286e-278	Myeloid	TNFSF12
3.88539e-281	0.411585	0.666	0.334	2.35544e-276	Myeloid	CHMP5
8.92121e-281	0.275221	0.407	0.16	5.40831e-276	Myeloid	ACSL4
4.00429e-279	0.534389	0.682	0.372	2.42752e-274	Myeloid	VASP
5.49346e-279	0.29671	0.444	0.182	3.3303e-274	Myeloid	TIMM13
1.31568e-278	0.279583	0.505	0.215	7.97602e-274	Myeloid	IDH3G
2.40384e-278	0.273563	0.366	0.138	1.45728e-273	Myeloid	NUMB
2.31018e-277	0.327179	0.55	0.245	1.4005e-272	Myeloid	EIF6
4.69738e-277	0.256596	0.387	0.15	2.84769e-272	Myeloid	CNIH4
1.21261e-275	0.277392	0.432	0.175	7.35123e-271	Myeloid	BAZ2B
1.39604e-275	0.519435	0.879	0.68	8.46319e-271	Myeloid	ATP6V0E1
2.2889e-275	0.312139	0.425	0.17	1.3876e-270	Myeloid	SEC14L1
1.28115e-272	0.418219	0.713	0.375	7.7667e-268	Myeloid	ENY2
4.15441e-272	0.412469	0.667	0.343	2.51853e-267	Myeloid	VPS29
6.26261e-272	0.347452	0.45	0.19	3.79658e-267	Myeloid	IFIH1
6.72997e-272	0.554919	0.777	0.507	4.07991e-267	Myeloid	SLC25A5
3.46763e-269	0.404249	0.678	0.343	2.10218e-264	Myeloid	ANAPC11
8.91429e-268	0.441543	0.617	0.31	5.40411e-263	Myeloid	NFE2L2
2.86689e-267	0.506693	0.706	0.379	1.738e-262	Myeloid	CLEC2B
1.19053e-265	0.372873	0.699	0.36	7.21735e-261	Myeloid	RBPJ
4.91064e-263	0.519096	0.605	0.315	2.97698e-258	Myeloid	GBP4
7.93768e-263	0.515193	0.998	0.979	4.81206e-258	Myeloid	ACTB
5.6615e-262	0.37362	0.577	0.276	3.43217e-257	Myeloid	CHD9
2.40443e-261	0.404842	0.615	0.303	1.45764e-256	Myeloid	GLIPR1
6.14874e-261	0.270385	0.251	0.082	3.72755e-256	Myeloid	SLC15A4
3.82615e-260	0.346053	0.639	0.328	2.31953e-255	Myeloid	IFI44L
7.35373e-260	0.467747	0.776	0.463	4.45805e-255	Myeloid	ATP5MF
2.18379e-258	0.361879	0.666	0.332	1.32388e-253	Myeloid	TNFRSF1B
5.542e-258	0.603765	0.806	0.563	3.35972e-253	Myeloid	PDIA3
5.65426e-258	0.434315	0.713	0.39	3.42778e-253	Myeloid	ATP5F1C
2.77991e-256	0.666781	0.947	0.858	1.68526e-251	Myeloid	NEAT1
7.74591e-256	0.46419	0.877	0.653	4.6958e-251	Myeloid	COX6B1
5.02196e-255	0.334943	0.52	0.238	3.04446e-250	Myeloid	MGAT4A
4.21688e-253	0.25289	0.343	0.131	2.5564e-248	Myeloid	IL6R
1.96244e-251	0.316957	0.472	0.22	1.18969e-246	Myeloid	CD83
4.92856e-251	0.461013	0.787	0.478	2.98784e-246	Myeloid	PSMB3
1.01189e-250	0.446588	0.751	0.438	6.13438e-246	Myeloid	SEC11A
6.28138e-250	0.263219	0.484	0.212	3.80796e-245	Myeloid	NARS
1.5616e-249	0.256495	0.398	0.163	9.46686e-245	Myeloid	CUL1
3.78787e-249	0.356051	0.41	0.177	2.29632e-244	Myeloid	CDKN1A
8.10608e-249	0.476546	0.686	0.38	4.91415e-244	Myeloid	CASP4
2.24461e-244	0.254044	0.504	0.224	1.36075e-239	Myeloid	FAM50A
5.10101e-242	0.324874	0.501	0.229	3.09239e-237	Myeloid	DNAJC3
2.64214e-241	0.823996	0.422	0.203	1.60175e-236	Myeloid	PLAC8
2.80069e-241	0.373934	0.463	0.212	1.69786e-236	Myeloid	ITPR2
1.24601e-240	0.282615	0.514	0.232	7.5537e-236	Myeloid	ESD
2.40897e-240	0.499858	0.809	0.531	1.46039e-235	Myeloid	STAT1
3.13213e-238	0.335847	0.64	0.322	1.89879e-233	Myeloid	SCAND1
3.65348e-238	0.335107	0.601	0.295	2.21485e-233	Myeloid	NDUFB5
3.34572e-236	0.507844	0.801	0.52	2.02828e-231	Myeloid	LAMTOR4
4.87669e-236	0.335004	0.31	0.121	2.95639e-231	Myeloid	LMNB1
1.14336e-234	0.280819	0.339	0.134	6.93137e-230	Myeloid	FBXL5
3.45745e-234	0.292304	0.556	0.262	2.09601e-229	Myeloid	RTF2
9.08442e-234	0.530702	0.756	0.458	5.50725e-229	Myeloid	CKLF
9.91039e-234	0.331655	0.622	0.313	6.00798e-229	Myeloid	DNAJC15
1.61402e-233	0.347305	0.594	0.295	9.78465e-229	Myeloid	ZNF106
2.3644e-233	0.366818	0.659	0.343	1.43337e-228	Myeloid	CMTM6
2.74261e-231	0.352002	0.673	0.355	1.66266e-226	Myeloid	UQCRQ
1.04722e-230	0.271616	0.473	0.211	6.34856e-226	Myeloid	NRBF2
7.25481e-229	0.251064	0.441	0.193	4.39808e-224	Myeloid	ME2
2.07623e-228	0.324128	0.759	0.43	1.25867e-223	Myeloid	VMP1
7.89311e-228	0.374803	0.569	0.284	4.78504e-223	Myeloid	IDH2
2.41697e-226	0.308608	0.533	0.253	1.46524e-221	Myeloid	C1orf43
6.94564e-226	0.400663	0.997	0.992	4.21065e-221	Myeloid	HLA-B
3.5228e-225	0.323991	0.602	0.302	2.13562e-220	Myeloid	DBNL
8.76864e-223	0.310299	0.472	0.218	5.31581e-218	Myeloid	GPR65
1.78171e-222	0.296204	0.583	0.285	1.08012e-217	Myeloid	CAPNS1
1.99429e-221	0.479438	0.781	0.51	1.209e-216	Myeloid	DBI
6.4802e-221	0.297295	0.597	0.294	3.92849e-216	Myeloid	LSM3
7.37649e-220	0.316136	0.477	0.222	4.47185e-215	Myeloid	TUBA1C
2.47232e-219	0.258434	0.423	0.185	1.49879e-214	Myeloid	NUDT1
1.15949e-218	0.384826	0.949	0.867	7.02918e-214	Myeloid	ARPC2
6.6493e-213	0.344147	0.597	0.308	4.03101e-208	Myeloid	TMED9
1.40617e-212	0.335128	0.621	0.32	8.52464e-208	Myeloid	FERMT3
9.16333e-211	0.311352	0.522	0.254	5.55509e-206	Myeloid	CLTC
5.08551e-209	0.439347	0.796	0.526	3.08299e-204	Myeloid	ATP5MC3
7.65633e-205	1.03944	0.263	0.107	4.64149e-200	Myeloid	IFI27
8.92955e-205	0.517994	0.741	0.456	5.41336e-200	Myeloid	EVI2B
4.95751e-204	0.473018	0.967	0.899	3.00539e-199	Myeloid	SH3BGRL3
2.21022e-200	0.269784	0.496	0.237	1.3399e-195	Myeloid	SDHD
6.51326e-200	0.322523	0.644	0.342	3.94854e-195	Myeloid	GNB2
2.96973e-199	0.30831	0.654	0.349	1.80034e-194	Myeloid	AP2M1
1.05348e-196	0.379749	0.747	0.439	6.3865e-192	Myeloid	NOP10
2.19435e-195	0.375771	0.637	0.359	1.33028e-190	Myeloid	CHCHD10
3.01918e-195	0.267721	0.549	0.275	1.83032e-190	Myeloid	ALKBH7
3.7073e-195	0.285106	0.62	0.325	2.24747e-190	Myeloid	PHPT1
3.84302e-195	0.424607	0.785	0.527	2.32976e-190	Myeloid	NDUFB2
1.2809e-194	0.499869	0.859	0.673	7.76518e-190	Myeloid	PPIB
2.56314e-193	0.373462	1	0.999	1.55385e-188	Myeloid	B2M
8.03035e-193	0.278161	0.37	0.166	4.86824e-188	Myeloid	RSAD2
9.26807e-192	0.395758	0.985	0.983	5.61858e-187	Myeloid	HLA-C
6.93002e-191	0.389071	0.73	0.448	4.20119e-186	Myeloid	MOB1A
9.66867e-191	0.274602	0.544	0.275	5.86144e-186	Myeloid	MLEC
8.18874e-189	0.435474	0.784	0.52	4.96426e-184	Myeloid	WSB1
[truncated: 4,734 more rows]

## Sheet: T and NK cells
Table S3-2：Differentially expressed genes in T and NK cells
P_val	Avg_log2FC	Pct.1	Pct.2	P_val_adj	Cluster	Gene
0	1.65266	0.975	0.42	0	CD8T_active	GZMK
0	1.11651	0.891	0.506	0	CD8T_active	CST7
0	1.08376	0.933	0.467	0	CD8T_active	GZMA
0	1.0034	0.349	0.121	0	CD8T_active	KLRG1
0	1.00326	0.502	0.28	0	CD8T_active	CMC1
0	0.942474	0.576	0.3	0	CD8T_active	ITM2C
0	0.942146	0.989	0.572	0	CD8T_active	CCL5
0	0.873825	0.665	0.472	0	CD8T_active	GZMM
0	0.768015	0.631	0.379	0	CD8T_active	CD8A
0	0.734781	0.76	0.605	0	CD8T_active	CD81
0	0.731761	0.407	0.187	0	CD8T_active	PLEK
0	0.711673	0.417	0.19	0	CD8T_active	EOMES
0	0.602034	0.896	0.474	0	CD8T_active	NKG7
0	0.432968	0.999	0.999	0	CD8T_active	MT-RNR2
1.86767e-292	0.526777	0.857	0.767	1.13224e-287	CD8T_active	HCST
4.39186e-261	0.560459	0.793	0.671	2.66248e-256	CD8T_active	GIMAP7
1.26172e-256	0.669871	0.496	0.322	7.64893e-252	CD8T_active	7SK.4
1.10348e-249	0.642492	0.525	0.367	6.68961e-245	CD8T_active	SH2D1A
7.8054e-237	0.508084	0.856	0.755	4.73187e-232	CD8T_active	CD74
4.77015e-229	0.394723	0.925	0.891	2.89181e-224	CD8T_active	CYBA
3.32729e-219	0.464204	0.789	0.69	2.01711e-214	CD8T_active	PLAAT4
3.70064e-211	0.486884	0.677	0.511	2.24344e-206	CD8T_active	APOBEC3G
3.8512e-208	0.477681	0.721	0.576	2.33471e-203	CD8T_active	HLA-DPB1
1.80661e-206	0.28878	0.995	0.991	1.09522e-201	CD8T_active	HLA-C
4.66801e-203	0.491785	0.266	0.126	2.82989e-198	CD8T_active	DTHD1
2.58367e-202	0.573564	0.442	0.287	1.5663e-197	CD8T_active	SAMD3
9.01937e-200	0.366648	0.995	0.997	5.46781e-195	CD8T_active	MT-RNR1
1.67376e-175	0.524607	0.503	0.329	1.01468e-170	CD8T_active	CD8B
2.50195e-160	0.646204	0.762	0.707	1.51676e-155	CD8T_active	GADD45B
4.49882e-159	0.433331	0.886	0.885	2.72732e-154	CD8T_active	SRSF7
3.08184e-154	0.519252	0.386	0.257	1.86831e-149	CD8T_active	LYAR
1.47505e-141	0.59544	0.325	0.21	8.94222e-137	CD8T_active	CSKMT
2.16422e-140	0.460695	0.848	0.809	1.31202e-135	CD8T_active	JUN
3.52639e-140	0.424871	0.273	0.154	2.13781e-135	CD8T_active	SLAMF7
1.82051e-139	0.438431	0.272	0.155	1.10365e-134	CD8T_active	F2R
1.87203e-139	0.424355	0.639	0.526	1.13488e-134	CD8T_active	HLA-DPA1
2.37252e-129	0.390822	0.726	0.681	1.43829e-124	CD8T_active	CD99
1.32613e-126	0.365033	0.48	0.339	8.03939e-122	CD8T_active	CTSW
1.03925e-124	0.774909	0.427	0.326	6.30024e-120	CD8T_active	PPP1R14B
5.76176e-122	0.371263	0.841	0.806	3.49295e-117	CD8T_active	TXNIP
7.02797e-120	0.615351	0.294	0.188	4.26057e-115	CD8T_active	POU3F1
5.53067e-118	0.591148	0.605	0.553	3.35286e-113	CD8T_active	HEXIM1
2.12532e-108	0.508665	0.488	0.402	1.28843e-103	CD8T_active	CLDND1
7.06836e-107	0.363402	0.464	0.317	4.28505e-102	CD8T_active	GZMH
8.9644e-103	0.477698	0.338	0.224	5.43449e-98	CD8T_active	TRGC2
9.81834e-102	0.446606	0.317	0.222	5.95217e-97	CD8T_active	APMAP
5.25666e-97	0.432406	0.371	0.268	3.18674e-92	CD8T_active	SLF1
3.29429e-90	0.337762	0.708	0.658	1.9971e-85	CD8T_active	GIMAP4
4.39302e-89	0.382435	0.496	0.419	2.66318e-84	CD8T_active	GSTP1
3.35679e-88	0.261322	0.975	0.976	2.03499e-83	CD8T_active	MT-ND1
9.60878e-87	0.341341	0.711	0.7	5.82513e-82	CD8T_active	HLA-F
3.0039e-85	0.371038	0.633	0.6	1.82106e-80	CD8T_active	ITGB2
3.03008e-85	0.36997	0.286	0.193	1.83693e-80	CD8T_active	PLAAT3
1.11653e-81	0.375932	0.481	0.401	6.76872e-77	CD8T_active	PYHIN1
3.49208e-76	0.257983	0.269	0.177	2.117e-71	CD8T_active	CRTAM
4.88458e-75	0.293212	0.727	0.694	2.96118e-70	CD8T_active	COTL1
2.37498e-73	0.318783	0.667	0.66	1.43979e-68	CD8T_active	GUK1
5.07224e-67	0.257958	0.834	0.849	3.07494e-62	CD8T_active	TMA7
7.6685e-66	0.462346	0.619	0.618	4.64887e-61	CD8T_active	TUBB4B
4.85729e-64	0.302632	0.307	0.217	2.94464e-59	CD8T_active	ITGA1
3.35274e-60	0.36148	0.352	0.283	2.03253e-55	CD8T_active	TC2N
4.74115e-60	0.281189	0.705	0.696	2.87422e-55	CD8T_active	STK17A
4.99953e-58	0.405067	0.341	0.275	3.03086e-53	CD8T_active	LINC00861
1.75005e-57	0.387705	0.277	0.209	1.06093e-52	CD8T_active	CASP17P
4.50528e-56	0.34699	0.485	0.442	2.73123e-51	CD8T_active	GIMAP1
3.55603e-54	0.324234	0.48	0.44	2.15578e-49	CD8T_active	ARPC5L
2.7231e-48	0.272666	0.88	0.906	1.65083e-43	CD8T_active	IER2
1.00968e-45	0.320163	0.348	0.284	6.12097e-41	CD8T_active	MIAT
2.97253e-45	0.342601	0.36	0.308	1.80204e-40	CD8T_active	TRAT1
2.31144e-43	0.306487	0.472	0.448	1.40126e-38	CD8T_active	REEP5
5.13116e-43	0.303083	0.293	0.235	3.11067e-38	CD8T_active	STOM
1.50175e-42	0.326806	0.36	0.309	9.10405e-38	CD8T_active	GPR174
2.5399e-42	0.331916	0.431	0.391	1.53976e-37	CD8T_active	SYNE1
5.58517e-41	0.309453	0.76	0.764	3.3859e-36	CD8T_active	FOSB
7.8956e-40	0.377819	0.678	0.705	4.78655e-35	CD8T_active	SNHG5
3.45782e-39	0.30439	0.357	0.305	2.09623e-34	CD8T_active	CXCR3
5.36873e-38	0.285346	0.415	0.369	3.25468e-33	CD8T_active	ARAP2
1.39086e-36	0.254307	0.572	0.552	8.43183e-32	CD8T_active	CD27
6.13765e-33	0.263182	0.404	0.361	3.72083e-28	CD8T_active	ANXA2
1.52659e-32	0.422293	0.334	0.294	9.25462e-28	CD8T_active	NEU1
6.01956e-32	0.299098	0.427	0.403	3.64924e-27	CD8T_active	AC245297.3
7.52576e-32	0.301596	0.431	0.411	4.56234e-27	CD8T_active	PAXX
2.42995e-26	0.281544	0.289	0.25	1.47311e-21	CD8T_active	GLIPR2
3.10901e-26	0.314685	0.362	0.327	1.88477e-21	CD8T_active	IER5L
1.85872e-24	0.305976	0.343	0.32	1.12681e-19	CD8T_active	EIF4A1
5.00885e-24	0.250671	0.329	0.287	3.03651e-19	CD8T_active	TRG-AS1
7.61128e-21	0.275203	0.289	0.254	4.61418e-16	CD8T_active	EGR1
1.94357e-17	0.263388	0.335	0.325	1.17825e-12	CD8T_active	SIGIRR
4.54483e-15	0.297342	0.346	0.341	2.75521e-10	CD8T_active	H2AFX
3.91476e-13	0.251807	0.298	0.284	2.37325e-08	CD8T_active	AC004687.1
2.38459e-12	0.319128	0.322	0.311	1.44561e-07	CD8T_active	AL499604.1
2.00669e-05	0.250827	0.26	0.265	1	CD8T_active	MLLT3
0	1.77077	0.606	0.097	0	Treg_proliferating	RTKN2
0	1.42731	0.951	0.621	0	Treg_proliferating	LTB
0	1.34717	0.566	0.08	0	Treg_proliferating	FOXP3
0	1.27406	0.497	0.091	0	Treg_proliferating	IL2RA
0	1.07405	0.584	0.187	0	Treg_proliferating	CTLA4
0	1.06593	0.996	0.935	0	Treg_proliferating	IL32
0	1.04394	0.585	0.213	0	Treg_proliferating	TBC1D4
0	1.03955	0.746	0.343	0	Treg_proliferating	ARID5B
0	1.0358	0.978	0.771	0	Treg_proliferating	S100A4
0	0.997383	0.575	0.187	0	Treg_proliferating	IKZF2
0	0.967287	0.727	0.39	0	Treg_proliferating	TIGIT
0	0.891957	0.517	0.146	0	Treg_proliferating	TNFRSF4
0	0.890031	0.75	0.459	0	Treg_proliferating	VMP1
0	0.869306	0.656	0.367	0	Treg_proliferating	CORO1B
0	0.830738	0.709	0.366	0	Treg_proliferating	TNFRSF1B
0	0.821057	0.28	0.066	0	Treg_proliferating	HPGD
0	0.819504	0.69	0.374	0	Treg_proliferating	PBXIP1
0	0.784806	0.691	0.353	0	Treg_proliferating	MAF
0	0.784271	0.415	0.133	0	Treg_proliferating	STAM
0	0.783183	0.557	0.281	0	Treg_proliferating	GLRX
0	0.7831	0.48	0.201	0	Treg_proliferating	PIM2
0	0.781669	0.603	0.338	0	Treg_proliferating	UGP2
0	0.763864	0.466	0.185	0	Treg_proliferating	MIR4435-2HG
0	0.751765	0.589	0.292	0	Treg_proliferating	SELL
0	0.735182	0.389	0.156	0	Treg_proliferating	LINC01943
0	0.722738	0.539	0.256	0	Treg_proliferating	PHACTR2
0	0.700368	0.643	0.382	0	Treg_proliferating	CARD16
0	0.673812	0.42	0.177	0	Treg_proliferating	PHTF2
0	0.667675	0.624	0.345	0	Treg_proliferating	BATF
0	0.665347	0.426	0.14	0	Treg_proliferating	TNFRSF18
0	0.651607	0.446	0.209	0	Treg_proliferating	POU2F2
0	0.651138	0.283	0.056	0	Treg_proliferating	F5
0	0.642949	0.328	0.081	0	Treg_proliferating	NCF4
0	0.636276	0.404	0.165	0	Treg_proliferating	THEM4
0	0.620325	0.27	0.07	0	Treg_proliferating	IKZF4
0	0.614456	0.604	0.337	0	Treg_proliferating	RORA
0	0.587015	0.344	0.142	0	Treg_proliferating	CCNG2
0	0.576518	0.766	0.517	0	Treg_proliferating	SPOCK2
0	0.547976	0.428	0.188	0	Treg_proliferating	CD4
0	0.543172	0.304	0.111	0	Treg_proliferating	ZC3H12D
4.80158e-308	0.658659	0.635	0.39	2.91086e-303	Treg_proliferating	SAMHD1
7.86214e-307	0.4841	0.999	0.989	4.76627e-302	Treg_proliferating	TMSB10
5.41273e-289	0.732098	0.75	0.522	3.28136e-284	Treg_proliferating	BIRC3
8.06308e-288	0.607956	0.536	0.291	4.88808e-283	Treg_proliferating	NIBAN1
1.44861e-275	0.558595	0.451	0.223	8.7819e-271	Treg_proliferating	ICOS
1.663e-273	0.515224	0.425	0.208	1.00816e-268	Treg_proliferating	TMEM173
5.9759e-271	0.532944	0.462	0.237	3.62277e-266	Treg_proliferating	TNFRSF25
2.25247e-265	0.586092	0.491	0.261	1.36552e-260	Treg_proliferating	RAB11FIP1
4.80852e-264	0.505475	0.329	0.142	2.91507e-259	Treg_proliferating	IL6R
6.90194e-263	0.452049	0.253	0.094	4.18416e-258	Treg_proliferating	MAST4
5.61313e-262	0.429044	0.991	0.957	3.40285e-257	Treg_proliferating	FTH1
3.90496e-259	0.546167	0.533	0.297	2.3673e-254	Treg_proliferating	DNPH1
8.37904e-259	0.457714	0.297	0.121	5.07963e-254	Treg_proliferating	CD79B
2.46079e-255	0.630433	0.571	0.35	1.4918e-250	Treg_proliferating	GPX1
6.09376e-250	0.487033	0.968	0.882	3.69422e-245	Treg_proliferating	TRAC
2.6711e-248	0.505019	0.379	0.181	1.6193e-243	Treg_proliferating	SLAMF1
1.46612e-245	0.749455	0.625	0.4	8.88806e-241	Treg_proliferating	RGS1
1.47066e-244	0.57458	0.442	0.229	8.91557e-240	Treg_proliferating	GADD45A
2.60126e-238	0.444045	0.941	0.849	1.57696e-233	Treg_proliferating	ARHGDIB
2.07578e-237	0.565531	0.694	0.455	1.2584e-232	Treg_proliferating	GBP5
7.56245e-237	0.664732	0.803	0.619	4.58458e-232	Treg_proliferating	SAT1
2.93828e-229	0.417169	0.25	0.099	1.78128e-224	Treg_proliferating	IL18R1
1.33715e-227	0.488208	0.358	0.171	8.10622e-223	Treg_proliferating	DUSP16
4.72989e-227	0.532578	0.59	0.371	2.8674e-222	Treg_proliferating	TLK1
6.9344e-222	0.528694	0.64	0.421	4.20384e-217	Treg_proliferating	GBP2
1.70925e-217	0.464646	0.328	0.155	1.0362e-212	Treg_proliferating	LFNG
4.39104e-215	0.543946	0.536	0.324	2.66198e-210	Treg_proliferating	FCMR
2.32284e-214	0.478776	0.818	0.623	1.40817e-209	Treg_proliferating	FXYD5
8.3038e-210	0.418885	0.917	0.821	5.03401e-205	Treg_proliferating	YWHAB
1.1367e-202	0.48554	0.365	0.187	6.891e-198	Treg_proliferating	REXO2
1.33029e-199	0.531062	0.476	0.27	8.06463e-195	Treg_proliferating	TTN
7.78915e-196	0.502152	0.694	0.465	4.72201e-191	Treg_proliferating	CYTOR
4.7445e-195	0.4818	0.402	0.217	2.87626e-190	Treg_proliferating	AQP3
1.74743e-188	0.433825	0.424	0.235	1.05934e-183	Treg_proliferating	CD28
2.66008e-187	0.623504	0.446	0.256	1.61262e-182	Treg_proliferating	CREM
1.6538e-181	0.53301	0.693	0.517	1.00258e-176	Treg_proliferating	USP15
2.20094e-177	0.514713	0.833	0.658	1.33427e-172	Treg_proliferating	SYNE2
1.81167e-174	0.451797	0.322	0.166	1.09829e-169	Treg_proliferating	MAP3K1
2.15594e-174	0.488371	0.563	0.366	1.30699e-169	Treg_proliferating	IL10RA
1.04166e-172	0.40017	0.338	0.174	6.31487e-168	Treg_proliferating	CASK
5.77219e-172	0.467315	0.534	0.341	3.49928e-167	Treg_proliferating	TTC39C
7.31833e-170	0.357405	0.962	0.91	4.43659e-165	Treg_proliferating	OAZ1
2.90825e-168	0.461729	0.64	0.457	1.76307e-163	Treg_proliferating	CALM3
4.38305e-168	0.459526	0.935	0.844	2.65714e-163	Treg_proliferating	RPS26
1.407e-166	0.384803	0.273	0.132	8.52966e-162	Treg_proliferating	ADI1
3.37313e-163	0.382679	0.786	0.613	2.04489e-158	Treg_proliferating	ISG20
1.2101e-160	0.5196	0.496	0.316	7.33598e-156	Treg_proliferating	SOCS3
1.15517e-159	0.354853	0.282	0.139	7.00297e-155	Treg_proliferating	IFNAR2
5.20876e-159	0.515402	0.658	0.479	3.15771e-154	Treg_proliferating	RPS27L
5.06001e-158	0.422717	0.675	0.491	3.06753e-153	Treg_proliferating	RAP1A
1.27143e-157	0.377416	0.858	0.73	7.70781e-153	Treg_proliferating	JAK1
1.19027e-156	0.475891	0.406	0.231	7.21575e-152	Treg_proliferating	PRDM1
7.53175e-155	0.479393	0.643	0.452	4.56597e-150	Treg_proliferating	NABP1
3.56261e-153	0.35811	0.278	0.136	2.15976e-148	Treg_proliferating	CCDC141
3.5663e-153	0.595834	0.322	0.177	2.162e-148	Treg_proliferating	MAL
5.24382e-152	0.485523	0.473	0.298	3.17896e-147	Treg_proliferating	BCL2
2.13302e-151	0.409988	0.382	0.214	1.2931e-146	Treg_proliferating	PTTG1
5.12677e-151	0.36305	0.866	0.754	3.108e-146	Treg_proliferating	SUMO2
9.4806e-148	0.465977	0.794	0.631	5.74742e-143	Treg_proliferating	TSC22D3
1.15079e-147	0.407631	0.708	0.536	6.97645e-143	Treg_proliferating	CDV3
1.41588e-147	0.433503	0.667	0.493	8.58349e-143	Treg_proliferating	SMAP2
3.74165e-146	0.407065	0.376	0.215	2.2683e-141	Treg_proliferating	GLCCI1
9.68453e-143	0.466011	0.612	0.439	5.87106e-138	Treg_proliferating	EPB41
3.69066e-142	0.463271	0.449	0.28	2.23739e-137	Treg_proliferating	GATA3
2.36045e-141	0.462394	0.466	0.299	1.43097e-136	Treg_proliferating	CMTM6
3.22231e-141	0.373436	0.839	0.721	1.95346e-136	Treg_proliferating	GMFG
1.76742e-140	0.402828	0.774	0.628	1.07147e-135	Treg_proliferating	ARPC1B
2.4937e-139	0.410329	0.66	0.489	1.51176e-134	Treg_proliferating	SKAP1
1.05737e-138	0.504829	0.698	0.532	6.4101e-134	Treg_proliferating	CTSC
2.27896e-136	0.333573	0.31	0.165	1.38158e-131	Treg_proliferating	FAS
2.3967e-136	0.385923	0.457	0.289	1.45295e-131	Treg_proliferating	CCM2
4.06096e-136	0.29988	0.997	0.992	2.46188e-131	Treg_proliferating	ACTB
8.97866e-135	0.369821	0.738	0.559	5.44313e-130	Treg_proliferating	HSPA1A
1.60537e-132	0.399162	0.596	0.421	9.73224e-128	Treg_proliferating	PPM1G
1.20279e-131	0.470473	0.367	0.218	7.29167e-127	Treg_proliferating	AC058791.1
5.12e-131	0.38219	0.718	0.556	3.1039e-126	Treg_proliferating	PAK2
7.45022e-131	0.363683	0.347	0.198	4.51654e-126	Treg_proliferating	TULP4
1.10548e-130	0.381521	0.952	0.887	6.70174e-126	Treg_proliferating	NEAT1
6.66759e-130	0.364382	0.436	0.273	4.04209e-125	Treg_proliferating	GTF3C6
7.14975e-130	0.326049	0.281	0.148	4.33439e-125	Treg_proliferating	HTATIP2
1.5738e-128	0.368778	0.356	0.208	9.54085e-124	Treg_proliferating	TNIK
4.47099e-125	0.464798	0.891	0.818	2.71045e-120	Treg_proliferating	TRBC2
6.9641e-121	0.410585	0.341	0.202	4.22184e-116	Treg_proliferating	AC016831.5
7.17636e-120	0.406576	0.344	0.201	4.35052e-115	Treg_proliferating	SESN3
1.38556e-119	0.278797	0.963	0.912	8.39966e-115	Treg_proliferating	MYL6
5.67899e-119	0.369999	0.695	0.541	3.44278e-114	Treg_proliferating	NSD3
1.06763e-118	0.34821	0.413	0.255	6.47232e-114	Treg_proliferating	GPR155
1.59764e-118	0.338005	0.854	0.747	9.68536e-114	Treg_proliferating	ARL6IP5
5.96461e-118	0.392395	0.568	0.405	3.61593e-113	Treg_proliferating	PIK3IP1
8.1445e-117	0.339686	0.689	0.529	4.93744e-112	Treg_proliferating	PRDX1
1.46487e-116	0.25384	0.974	0.917	8.88047e-112	Treg_proliferating	RPL23
6.4792e-116	0.343235	0.489	0.33	3.92789e-111	Treg_proliferating	RHOG
3.52203e-115	0.363557	0.669	0.513	2.13516e-110	Treg_proliferating	TAGLN2
4.48446e-115	0.282082	0.983	0.954	2.71861e-110	Treg_proliferating	PFN1
2.57323e-113	0.329866	0.356	0.214	1.55997e-108	Treg_proliferating	TNIP1
5.68642e-113	0.344627	0.323	0.188	3.44728e-108	Treg_proliferating	LIMA1
1.08844e-112	0.311827	0.567	0.389	6.59847e-108	Treg_proliferating	EPSTI1
5.36001e-112	0.391049	0.376	0.231	3.2494e-107	Treg_proliferating	PMAIP1
5.42275e-112	0.410552	0.493	0.34	3.28744e-107	Treg_proliferating	UCP2
1.37868e-111	0.363051	0.82	0.701	8.35795e-107	Treg_proliferating	TLE5
1.16803e-109	0.321662	0.989	0.965	7.08092e-105	Treg_proliferating	BTG1
2.78422e-108	0.34607	0.484	0.322	1.68788e-103	Treg_proliferating	LIMS1
5.57703e-108	0.374923	0.344	0.21	3.38097e-103	Treg_proliferating	S1PR4
6.21438e-108	0.358657	0.538	0.379	3.76734e-103	Treg_proliferating	RCAN3
9.47655e-108	0.337895	0.399	0.255	5.74497e-103	Treg_proliferating	FOXO1
1.11931e-107	0.343916	0.653	0.493	6.7856e-103	Treg_proliferating	SLA
6.08499e-107	0.364184	0.612	0.44	3.6889e-102	Treg_proliferating	TYMP
7.30201e-104	0.30553	0.358	0.215	4.4267e-99	Treg_proliferating	SPATS2L
1.31146e-103	0.325546	0.353	0.217	7.95046e-99	Treg_proliferating	C4orf48
3.34001e-102	0.339953	0.596	0.439	2.02481e-97	Treg_proliferating	YPEL3
4.06683e-102	0.342818	0.611	0.452	2.46543e-97	Treg_proliferating	PRDX2
5.77178e-102	0.331528	0.348	0.215	3.49903e-97	Treg_proliferating	GOLGA8B
2.03803e-101	0.35955	0.468	0.32	1.23551e-96	Treg_proliferating	VAMP5
1.12908e-100	0.292775	0.705	0.541	6.84484e-96	Treg_proliferating	CD27
3.72125e-100	0.393447	0.411	0.268	2.25593e-95	Treg_proliferating	TENT5C
5.41599e-100	0.297959	0.385	0.242	3.28334e-95	Treg_proliferating	CASP1
3.52111e-99	0.32667	0.363	0.227	2.1346e-94	Treg_proliferating	SIRPG
1.43452e-98	0.391377	0.755	0.639	8.69651e-94	Treg_proliferating	TPR
6.17436e-97	0.324975	0.34	0.21	3.74308e-92	Treg_proliferating	LEF1
1.16877e-96	0.323946	0.578	0.421	7.08546e-92	Treg_proliferating	JPT1
1.2045e-96	0.333348	0.595	0.446	7.30205e-92	Treg_proliferating	UBE2B
2.33488e-96	0.25906	0.442	0.287	1.41547e-91	Treg_proliferating	TNF
2.56709e-96	0.283256	0.31	0.183	1.55625e-91	Treg_proliferating	YPEL2
7.62097e-96	0.312341	0.604	0.449	4.62006e-91	Treg_proliferating	TXN
8.68276e-96	0.338298	0.615	0.469	5.26375e-91	Treg_proliferating	TPM4
2.09567e-95	0.281371	0.282	0.163	1.27046e-90	Treg_proliferating	APLP2
2.68342e-95	0.31599	0.561	0.41	1.62677e-90	Treg_proliferating	SH3BGRL
1.00866e-92	0.322109	0.711	0.576	6.11481e-88	Treg_proliferating	SEPTIN6
4.72782e-92	0.297446	0.324	0.199	2.86615e-87	Treg_proliferating	TAB2
3.21165e-91	0.31876	0.407	0.272	1.947e-86	Treg_proliferating	DDHD1
4.42708e-90	0.300911	0.696	0.554	2.68383e-85	Treg_proliferating	UBE2D2
8.69095e-90	0.300901	0.257	0.148	5.26871e-85	Treg_proliferating	RPS6KA5
3.82615e-89	0.328525	0.399	0.265	2.31953e-84	Treg_proliferating	P2RY10
7.57445e-89	0.294904	0.337	0.21	4.59186e-84	Treg_proliferating	BTG3
2.09184e-88	0.290609	0.292	0.175	1.26814e-83	Treg_proliferating	NAMPT
2.46398e-88	0.299017	0.547	0.4	1.49374e-83	Treg_proliferating	CSK
4.54395e-88	0.327498	0.372	0.246	2.75468e-83	Treg_proliferating	MALT1
7.97442e-88	0.298977	0.358	0.229	4.83433e-83	Treg_proliferating	PIM1
1.79433e-87	0.264282	0.907	0.839	1.08778e-82	Treg_proliferating	H3F3A
5.18633e-86	0.348516	0.405	0.272	3.14411e-81	Treg_proliferating	PDE4B
4.57537e-85	0.346878	0.349	0.227	2.77373e-80	Treg_proliferating	ATP2B1
2.48866e-84	0.324317	0.331	0.212	1.5087e-79	Treg_proliferating	PVT1
4.88386e-82	0.294739	0.44	0.304	2.96074e-77	Treg_proliferating	CLIP1
9.42271e-82	0.264662	0.271	0.161	5.71233e-77	Treg_proliferating	ZNRF2
1.35272e-81	0.294116	0.569	0.429	8.20058e-77	Treg_proliferating	COX5A
1.42946e-81	0.275449	0.329	0.21	8.66584e-77	Treg_proliferating	TNFSF12
1.11786e-80	0.292922	0.335	0.215	6.77682e-76	Treg_proliferating	KIAA0040
4.43312e-80	0.294037	0.401	0.273	2.68749e-75	Treg_proliferating	RBM38
8.84097e-80	0.269351	0.33	0.209	5.35966e-75	Treg_proliferating	TRIM14
4.87005e-79	0.265597	0.293	0.182	2.95237e-74	Treg_proliferating	ELK3
6.05181e-79	0.296395	0.449	0.319	3.66879e-74	Treg_proliferating	SCAND1
7.66875e-79	0.263978	0.98	0.943	4.64903e-74	Treg_proliferating	FTL
2.32938e-78	0.30771	0.59	0.444	1.41214e-73	Treg_proliferating	ZBTB38
2.30437e-77	0.293361	0.523	0.386	1.39698e-72	Treg_proliferating	RCSD1
5.24477e-77	0.257479	0.393	0.264	3.17954e-72	Treg_proliferating	SFT2D1
1.41818e-76	0.3185	0.568	0.437	8.59746e-72	Treg_proliferating	RHOH
3.07832e-76	0.259635	0.803	0.693	1.86617e-71	Treg_proliferating	SOD1
3.43054e-76	0.336011	0.711	0.591	2.0797e-71	Treg_proliferating	DUSP1
4.71716e-76	0.25391	0.264	0.16	2.85968e-71	Treg_proliferating	CERK
5.85843e-76	0.312559	0.623	0.49	3.55156e-71	Treg_proliferating	OCIAD2
5.23464e-75	0.300496	0.549	0.418	3.17339e-70	Treg_proliferating	CACYBP
8.12211e-74	0.304725	0.291	0.185	4.92386e-69	Treg_proliferating	BCL6
8.41859e-74	0.2625	0.379	0.255	5.1036e-69	Treg_proliferating	YWHAH
1.04811e-73	0.313168	0.499	0.368	6.35395e-69	Treg_proliferating	CASP8
2.95748e-73	0.290072	0.626	0.495	1.79292e-68	Treg_proliferating	C9orf16
3.24728e-72	0.34332	0.769	0.658	1.9686e-67	Treg_proliferating	KLF6
5.36035e-72	0.258291	0.753	0.633	3.2496e-67	Treg_proliferating	ENO1
2.12906e-71	0.330192	0.631	0.511	1.2907e-66	Treg_proliferating	CDKN1B
7.93295e-70	0.253778	0.344	0.226	4.80919e-65	Treg_proliferating	ZNRF1
2.2144e-67	0.260023	0.772	0.667	1.34244e-62	Treg_proliferating	ETS1
1.04657e-66	0.261717	0.727	0.609	6.34462e-62	Treg_proliferating	ANP32B
2.5461e-66	0.309916	0.379	0.262	1.54352e-61	Treg_proliferating	SMC4
2.69314e-66	0.331144	0.306	0.202	1.63266e-61	Treg_proliferating	ID3
5.90679e-66	0.258259	0.648	0.523	3.58087e-61	Treg_proliferating	ICAM3
9.47497e-66	0.254856	0.629	0.498	5.74401e-61	Treg_proliferating	RAC1
1.08027e-64	0.251945	0.267	0.17	6.5489e-60	Treg_proliferating	PCED1B
2.76884e-64	0.266397	0.508	0.387	1.67855e-59	Treg_proliferating	FKBP1A
8.09988e-64	0.254365	0.354	0.242	4.91039e-59	Treg_proliferating	ADAM10
2.52405e-62	0.268448	0.518	0.393	1.53015e-57	Treg_proliferating	DOK2
5.51495e-61	0.256555	0.548	0.427	3.34333e-56	Treg_proliferating	NOP10
2.46509e-60	0.311427	0.742	0.652	1.49441e-55	Treg_proliferating	SMCHD1
8.17404e-54	0.421654	0.328	0.233	4.95535e-49	Treg_proliferating	IGLC3
5.39479e-45	0.454114	0.423	0.328	3.27049e-40	Treg_proliferating	IGHG4
1.05354e-41	0.262661	0.306	0.222	6.38685e-37	Treg_proliferating	SOD2
3.69392e-41	0.252855	0.587	0.493	2.23937e-36	Treg_proliferating	LINC-PINT
6.39489e-41	0.434273	0.318	0.238	3.87677e-36	Treg_proliferating	IGHG1
1.45409e-40	0.34967	0.277	0.199	8.81511e-36	Treg_proliferating	GADD45G
1.85172e-36	0.261214	0.565	0.465	1.12257e-31	Treg_proliferating	TNFAIP3
4.04762e-32	0.51992	0.624	0.596	2.45379e-27	Treg_proliferating	TRBC1
3.66935e-31	0.355542	0.515	0.429	2.22447e-26	Treg_proliferating	IGLC2
1.51829e-28	0.268668	0.793	0.74	9.20432e-24	Treg_proliferating	FOS
3.32171e-24	0.31085	0.777	0.714	2.01372e-19	Treg_proliferating	IGKC
3.47802e-17	0.267286	0.45	0.396	2.10848e-12	Treg_proliferating	KLF2
0	2.43171	0.568	0.159	0	CD8T_exhausted	CCL4L2
0	2.37062	0.975	0.406	0	CD8T_exhausted	CCL4
0	2.18212	0.749	0.188	0	CD8T_exhausted	IFNG
0	2.05678	0.457	0.085	0	CD8T_exhausted	CCL3
0	1.64763	0.981	0.433	0	CD8T_exhausted	NKG7
0	1.62182	0.625	0.184	0	CD8T_exhausted	GZMB
0	1.50111	0.805	0.246	0	CD8T_exhausted	GZMH
0	1.45908	0.997	0.545	0	CD8T_exhausted	CCL5
0	1.39492	0.926	0.395	0	CD8T_exhausted	GZMK
0	1.32475	0.694	0.251	0	CD8T_exhausted	PTMS
0	1.31753	0.391	0.09	0	CD8T_exhausted	CXCL13
0	1.29654	0.34	0.068	0	CD8T_exhausted	CCL3L1
0	1.29084	0.953	0.435	0	CD8T_exhausted	GZMA
0	1.22004	0.822	0.329	0	CD8T_exhausted	CD8A
0	1.15362	0.616	0.314	0	CD8T_exhausted	LYST
0	1.14765	0.851	0.469	0	CD8T_exhausted	APOBEC3G
0	1.14012	0.616	0.217	0	CD8T_exhausted	LAG3
0	1.13328	0.416	0.144	0	CD8T_exhausted	CRTAM
0	1.10935	0.58	0.282	0	CD8T_exhausted	ITM2C
0	1.09568	0.668	0.308	0	CD8T_exhausted	DUSP4
0	1.07215	0.895	0.482	0	CD8T_exhausted	CST7
0	1.06767	0.273	0.034	0	CD8T_exhausted	VCAM1
0	1.04887	0.807	0.479	0	CD8T_exhausted	HLA-DRB1
0	1.02554	0.348	0.088	0	CD8T_exhausted	HAVCR2
0	1.02239	0.553	0.233	0	CD8T_exhausted	HLA-DQA1
0	1.01007	0.855	0.542	0	CD8T_exhausted	HLA-DPB1
0	1.00203	0.687	0.286	0	CD8T_exhausted	CD8B
0	0.99046	0.689	0.401	0	CD8T_exhausted	HLA-DRA
0	0.988953	0.524	0.235	0	CD8T_exhausted	FABP5
0	0.950648	0.351	0.124	0	CD8T_exhausted	TNFRSF9
0	0.943055	0.478	0.165	0	CD8T_exhausted	EOMES
0	0.938912	0.379	0.097	0	CD8T_exhausted	DTHD1
0	0.873041	0.465	0.183	0	CD8T_exhausted	ITGA1
0	0.867637	0.778	0.494	0	CD8T_exhausted	HLA-DPA1
0	0.855306	0.767	0.514	0	CD8T_exhausted	IKZF3
0	0.853693	0.419	0.196	0	CD8T_exhausted	BHLHE40
0	0.837537	0.685	0.501	0	CD8T_exhausted	NR4A2
0	0.829317	0.915	0.739	0	CD8T_exhausted	CD74
0	0.827149	0.603	0.384	0	CD8T_exhausted	RGS1
0	0.818983	0.396	0.226	0	CD8T_exhausted	RGS2
0	0.809907	0.554	0.317	0	CD8T_exhausted	APOBEC3C
0	0.807877	0.511	0.237	0	CD8T_exhausted	SLF1
0	0.787803	0.542	0.251	0	CD8T_exhausted	PRF1
0	0.782915	0.332	0.097	0	CD8T_exhausted	FASLG
0	0.771429	0.286	0.116	0	CD8T_exhausted	TSC22D1
0	0.770068	0.543	0.302	0	CD8T_exhausted	HLA-DQB1
0	0.766026	0.78	0.628	0	CD8T_exhausted	DUSP2
0	0.74787	0.614	0.376	0	CD8T_exhausted	ANXA5
0	0.746327	0.418	0.202	0	CD8T_exhausted	TRGC2
0	0.741772	0.73	0.528	0	CD8T_exhausted	RUNX3
0	0.729769	0.306	0.104	0	CD8T_exhausted	TNIP3
0	0.678524	0.538	0.321	0	CD8T_exhausted	RAB27A
0	0.676305	0.687	0.53	0	CD8T_exhausted	CD27
0	0.6694	0.829	0.674	0	CD8T_exhausted	COTL1
0	0.65679	0.399	0.167	0	CD8T_exhausted	PLAAT3
0	0.654715	0.446	0.276	0	CD8T_exhausted	CMC1
0	0.652179	0.405	0.173	0	CD8T_exhausted	PLEK
0	0.652071	0.607	0.405	0	CD8T_exhausted	CLEC2B
0	0.649608	0.34	0.16	0	CD8T_exhausted	TOX
0	0.641463	0.651	0.444	0	CD8T_exhausted	CD63
0	0.639324	0.346	0.133	0	CD8T_exhausted	SLAMF7
0	0.628577	0.39	0.222	0	CD8T_exhausted	BICDL1
0	0.627567	0.349	0.181	0	CD8T_exhausted	GALNT1
0	0.623457	0.735	0.568	0	CD8T_exhausted	ID2
0	0.617128	0.278	0.094	0	CD8T_exhausted	PRR5L
0	0.615335	0.576	0.313	0	CD8T_exhausted	CTSW
0	0.611658	0.494	0.276	0	CD8T_exhausted	OASL
0	0.610408	0.388	0.197	0	CD8T_exhausted	HLA-DMA
0	0.61036	0.386	0.221	0	CD8T_exhausted	CBLB
0	0.609676	0.503	0.29	0	CD8T_exhausted	CHST12
0	0.601587	0.368	0.191	0	CD8T_exhausted	CXCR6
0	0.586336	0.772	0.593	0	CD8T_exhausted	CD81
0	0.574822	0.525	0.346	0	CD8T_exhausted	ARAP2
0	0.569837	0.941	0.883	0	CD8T_exhausted	NEAT1
0	0.567081	0.464	0.299	0	CD8T_exhausted	ADGRE5
0	0.566287	0.898	0.754	0	CD8T_exhausted	HCST
0	0.560005	0.69	0.446	0	CD8T_exhausted	CYTOR
0	0.551676	0.293	0.126	0	CD8T_exhausted	PDCD1
0	0.549067	0.327	0.138	0	CD8T_exhausted	F2R
0	0.548394	0.697	0.55	0	CD8T_exhausted	ITM2A
0	0.535622	0.814	0.68	0	CD8T_exhausted	PLAAT4
0	0.481426	0.275	0.121	0	CD8T_exhausted	CCR5
0	0.469796	0.901	0.831	0	CD8T_exhausted	SEPTIN7
0	0.444911	0.986	0.968	0	CD8T_exhausted	HSP90AA1
0	0.429549	0.861	0.757	0	CD8T_exhausted	PSMB9
0	0.383495	0.961	0.906	0	CD8T_exhausted	CD3D
0	0.285933	1	0.995	0	CD8T_exhausted	HLA-A
5.98221e-308	0.533969	0.636	0.495	3.62659e-303	CD8T_exhausted	RABAC1
1.09967e-303	0.50024	0.557	0.389	6.66651e-299	CD8T_exhausted	ACTN4
9.09277e-303	0.485282	0.265	0.124	5.51231e-298	CD8T_exhausted	DZIP3
1.30798e-300	0.481905	0.455	0.275	7.92934e-296	CD8T_exhausted	SAMD3
3.14398e-299	0.391973	0.879	0.781	1.90597e-294	CD8T_exhausted	CLIC1
6.73702e-298	0.544942	0.308	0.149	4.08418e-293	CD8T_exhausted	LINC02446
2.84062e-296	0.439683	0.687	0.52	1.72207e-291	CD8T_exhausted	CTSC
2.10663e-295	0.415761	0.842	0.75	1.2771e-290	CD8T_exhausted	LCP1
2.37371e-284	0.350821	0.906	0.822	1.43902e-279	CD8T_exhausted	RNF213
2.25702e-280	0.516696	0.52	0.358	1.36827e-275	CD8T_exhausted	SH2D1A
7.03233e-280	0.508864	0.375	0.219	4.26321e-275	CD8T_exhausted	ITGAE
2.20635e-274	0.391427	0.932	0.881	1.33755e-269	CD8T_exhausted	UBB
2.82855e-273	0.450748	0.25	0.117	1.71475e-268	CD8T_exhausted	METRNL
1.86614e-271	0.639987	0.358	0.206	1.13131e-266	CD8T_exhausted	HLA-DRB5
1.16073e-264	0.33685	0.949	0.888	7.03672e-260	CD8T_exhausted	CD2
1.47755e-263	0.692142	0.416	0.263	8.95737e-259	CD8T_exhausted	TTN
3.10749e-262	0.573984	0.565	0.421	1.88386e-257	CD8T_exhausted	ITGA4
1.67672e-256	0.550036	0.544	0.404	1.01648e-251	CD8T_exhausted	PAG1
5.88464e-240	0.555526	0.513	0.374	3.56744e-235	CD8T_exhausted	SAMSN1
3.86198e-239	0.252715	0.999	0.99	2.34125e-234	CD8T_exhausted	HLA-C
1.64345e-238	0.444982	0.423	0.266	9.96306e-234	CD8T_exhausted	MIAT
3.87724e-238	0.443185	0.821	0.752	2.3505e-233	CD8T_exhausted	BRD2
9.72015e-238	0.465329	0.557	0.424	5.89265e-233	CD8T_exhausted	ARPC5L
5.33586e-235	0.339869	0.968	0.933	3.23476e-230	CD8T_exhausted	SH3BGRL3
2.06266e-229	0.472675	0.435	0.292	1.25044e-224	CD8T_exhausted	GPR174
2.34017e-228	0.531239	0.524	0.39	1.41868e-223	CD8T_exhausted	CLDND1
9.12764e-226	0.299572	0.937	0.887	5.53345e-221	CD8T_exhausted	CYBA
9.55531e-222	0.511194	0.42	0.283	5.79271e-217	CD8T_exhausted	ATXN1
1.08937e-221	0.292004	0.916	0.84	6.60411e-217	CD8T_exhausted	SRGN
5.22356e-218	0.517409	0.546	0.417	3.16668e-213	CD8T_exhausted	RNF19A
1.79731e-217	0.426845	0.282	0.157	1.08958e-212	CD8T_exhausted	GGA2
5.29076e-216	0.439386	0.264	0.144	3.20742e-211	CD8T_exhausted	SYT11
1.80131e-210	0.309006	0.961	0.92	1.09201e-205	CD8T_exhausted	GAPDH
9.50801e-209	0.524241	0.449	0.309	5.76404e-204	CD8T_exhausted	IER5L
1.5272e-207	0.362902	0.845	0.774	9.25832e-203	CD8T_exhausted	RESF1
7.07597e-206	0.465805	0.496	0.375	4.28966e-201	CD8T_exhausted	DGKZ
1.28741e-205	0.488039	0.411	0.27	7.80467e-201	CD8T_exhausted	TRG-AS1
1.80857e-201	0.395321	0.705	0.614	1.09641e-196	CD8T_exhausted	TLN1
2.58503e-201	0.371354	0.828	0.743	1.56712e-196	CD8T_exhausted	DYNLL1
1.9159e-196	0.406478	0.553	0.432	1.16148e-191	CD8T_exhausted	REEP5
1.10907e-193	0.440651	0.594	0.482	6.72353e-189	CD8T_exhausted	WNK1
1.74674e-193	0.385752	0.538	0.407	1.05893e-188	CD8T_exhausted	GSTP1
2.85576e-193	0.40036	0.449	0.299	1.73125e-188	CD8T_exhausted	LGALS3
4.42312e-193	0.413229	0.661	0.551	2.68143e-188	CD8T_exhausted	CCND2
9.38311e-189	0.43378	0.411	0.286	5.68832e-184	CD8T_exhausted	PREX1
1.12104e-185	0.370197	0.718	0.613	6.7961e-181	CD8T_exhausted	EZR
2.45336e-185	0.423534	0.561	0.437	1.4873e-180	CD8T_exhausted	ZBTB38
3.58425e-185	0.546464	0.654	0.54	2.17288e-180	CD8T_exhausted	CD69
7.49968e-185	0.348325	0.903	0.872	4.54653e-180	CD8T_exhausted	FUS
4.04989e-184	0.381752	0.269	0.153	2.45516e-179	CD8T_exhausted	GYG1
4.94724e-184	0.384997	0.685	0.588	2.99917e-179	CD8T_exhausted	ITGB2
4.42794e-182	0.352407	0.78	0.714	2.68435e-177	CD8T_exhausted	UBL5
5.02774e-181	0.411753	0.31	0.194	3.04797e-176	CD8T_exhausted	EXOSC9
1.18055e-176	0.42274	0.516	0.398	7.15686e-172	CD8T_exhausted	ITGAL
2.25636e-175	0.505078	0.469	0.364	1.36787e-170	CD8T_exhausted	TRAF5
2.30605e-174	0.526065	0.667	0.557	1.398e-169	CD8T_exhausted	HSPA1A
6.64885e-174	0.444718	0.448	0.331	4.03073e-169	CD8T_exhausted	PTPN22
2.81854e-172	0.427259	0.35	0.231	1.70868e-167	CD8T_exhausted	THEMIS
1.26008e-170	0.381517	0.287	0.173	7.63901e-166	CD8T_exhausted	ABI3
1.44202e-167	0.32627	0.811	0.757	8.74194e-163	CD8T_exhausted	SUB1
3.71984e-167	0.425571	0.339	0.224	2.25508e-162	CD8T_exhausted	SYTL3
4.24245e-167	0.558218	0.528	0.414	2.5719e-162	CD8T_exhausted	HSPA1B
3.19445e-164	0.463714	0.252	0.148	1.93657e-159	CD8T_exhausted	DUSP5
3.30756e-163	0.372644	0.642	0.551	2.00514e-158	CD8T_exhausted	PPP1R12A
9.58038e-158	0.422901	0.629	0.539	5.80791e-153	CD8T_exhausted	PTPN7
3.27559e-157	0.282579	0.782	0.684	1.98576e-152	CD8T_exhausted	LY6E
1.62046e-156	0.415796	0.5	0.384	9.82373e-152	CD8T_exhausted	CD84
1.07682e-154	0.291943	0.908	0.881	6.52803e-150	CD8T_exhausted	SRSF7
5.88902e-152	0.389699	0.337	0.226	3.5701e-147	CD8T_exhausted	TBC1D2B
5.65348e-148	0.320753	0.938	0.907	3.42731e-143	CD8T_exhausted	HSP90AB1
2.39121e-147	0.349224	0.683	0.611	1.44963e-142	CD8T_exhausted	PARK7
4.29089e-147	0.343923	0.25	0.148	2.60126e-142	CD8T_exhausted	ZFYVE28
1.01699e-146	0.376606	0.38	0.263	6.16527e-142	CD8T_exhausted	C12orf75
1.14672e-146	0.368327	0.687	0.619	6.95173e-142	CD8T_exhausted	HSP90B1
2.64835e-146	0.385672	0.343	0.232	1.60551e-141	CD8T_exhausted	JAML
2.44304e-144	0.361546	0.299	0.192	1.48105e-139	CD8T_exhausted	GABARAPL1
7.66745e-144	0.410759	0.647	0.576	4.64824e-139	CD8T_exhausted	HSPA5
2.25738e-143	0.431026	0.392	0.286	1.36849e-138	CD8T_exhausted	CD82
2.99525e-142	0.384018	0.437	0.331	1.81581e-137	CD8T_exhausted	MAP4
1.04074e-141	0.364226	0.605	0.527	6.3093e-137	CD8T_exhausted	SYNRG
1.29904e-141	0.318312	0.68	0.601	7.87517e-137	CD8T_exhausted	LSP1
1.58789e-141	0.471904	0.584	0.491	9.62625e-137	CD8T_exhausted	SLA
7.09739e-141	0.34772	0.696	0.621	4.30265e-136	CD8T_exhausted	MCL1
7.09377e-140	0.368941	0.68	0.592	4.30046e-135	CD8T_exhausted	CFLAR
5.13884e-139	0.377982	0.261	0.164	3.11532e-134	CD8T_exhausted	B3GNT2
9.93223e-139	0.356066	0.407	0.293	6.02122e-134	CD8T_exhausted	CXCR3
1.30139e-138	0.280165	0.885	0.831	7.8894e-134	CD8T_exhausted	CD3G
4.09028e-138	0.343128	0.287	0.183	2.47965e-133	CD8T_exhausted	ARHGAP18
7.52035e-138	0.323767	0.697	0.625	4.55906e-133	CD8T_exhausted	PSME2
1.82182e-137	0.474511	0.439	0.338	1.10444e-132	CD8T_exhausted	TAGAP
3.90285e-137	0.370184	0.352	0.246	2.36603e-132	CD8T_exhausted	ST8SIA4
7.90061e-137	0.388745	0.734	0.676	4.78959e-132	CD8T_exhausted	CLEC2D
2.51379e-136	0.428975	0.285	0.189	1.52393e-131	CD8T_exhausted	IGF2R
2.87491e-135	0.333323	0.321	0.215	1.74286e-130	CD8T_exhausted	APMAP
8.0354e-135	0.29124	0.718	0.65	4.8713e-130	CD8T_exhausted	GUK1
8.73935e-135	0.260776	0.538	0.395	5.29805e-130	CD8T_exhausted	TIGIT
1.15639e-134	0.270218	0.817	0.769	7.01037e-130	CD8T_exhausted	EVL
1.28752e-134	0.393641	0.567	0.456	7.80533e-130	CD8T_exhausted	TNFAIP3
2.24635e-132	0.34427	0.573	0.456	1.36181e-127	CD8T_exhausted	GBP5
4.00894e-132	0.361126	0.371	0.267	2.43034e-127	CD8T_exhausted	IFI27L2
1.50674e-128	0.341989	0.733	0.65	9.13429e-124	CD8T_exhausted	AC020916.1
1.69933e-128	0.376661	0.497	0.393	1.03019e-123	CD8T_exhausted	PYHIN1
3.66559e-128	0.333882	0.636	0.569	2.22219e-123	CD8T_exhausted	DOCK8
4.80991e-128	0.352326	0.357	0.256	2.91591e-123	CD8T_exhausted	PSTPIP1
5.28057e-128	0.370927	0.833	0.797	3.20124e-123	CD8T_exhausted	DDX3X
3.04142e-127	0.324043	0.285	0.184	1.8438e-122	CD8T_exhausted	TBCD
8.56476e-127	0.37223	0.586	0.506	5.19221e-122	CD8T_exhausted	ZBTB7A
1.88637e-125	0.373145	0.468	0.374	1.14357e-120	CD8T_exhausted	TANK
8.19035e-124	0.290937	0.704	0.63	4.96523e-119	CD8T_exhausted	PSMB8
2.65238e-123	0.325537	0.338	0.229	1.60795e-118	CD8T_exhausted	PRDM1
8.2866e-123	0.371735	0.67	0.612	5.02359e-118	CD8T_exhausted	CALR
2.36362e-122	0.29558	0.693	0.624	1.4329e-117	CD8T_exhausted	DRAP1
2.19299e-119	0.363317	0.612	0.533	1.32946e-114	CD8T_exhausted	UBE2S
4.58512e-119	0.332052	0.401	0.301	2.77964e-114	CD8T_exhausted	C5orf56
3.05461e-118	0.373719	0.462	0.373	1.8518e-113	CD8T_exhausted	CDK2AP2
1.30355e-116	0.328424	0.5	0.414	7.9025e-112	CD8T_exhausted	AKNA
1.71861e-116	0.276057	0.806	0.771	1.04187e-111	CD8T_exhausted	PSMA7
2.94748e-116	0.336122	0.339	0.239	1.78685e-111	CD8T_exhausted	GLIPR2
5.81727e-116	0.340228	0.343	0.246	3.5266e-111	CD8T_exhausted	OTULIN
1.67683e-114	0.38244	0.756	0.711	1.01655e-109	CD8T_exhausted	INTS6
2.19532e-114	0.329572	0.25	0.162	1.33087e-109	CD8T_exhausted	CMIP
4.15292e-114	0.309848	0.64	0.566	2.51762e-109	CD8T_exhausted	IQGAP1
4.26906e-114	0.270012	0.797	0.746	2.58803e-109	CD8T_exhausted	DDX24
2.58658e-109	0.351957	0.314	0.224	1.56806e-104	CD8T_exhausted	SIRPG
1.56421e-108	0.372132	0.38	0.291	9.48273e-104	CD8T_exhausted	NIN
6.78482e-108	0.25561	0.711	0.631	4.11316e-103	CD8T_exhausted	IFI16
8.07662e-108	0.328633	0.292	0.205	4.89629e-103	CD8T_exhausted	PARVG
1.86854e-107	0.494139	0.417	0.325	1.13277e-102	CD8T_exhausted	AC027290.2
4.19642e-106	0.325648	0.399	0.306	2.544e-101	CD8T_exhausted	DNAJC1
1.07636e-105	0.294434	0.434	0.334	6.52524e-101	CD8T_exhausted	EFHD2
4.19255e-104	0.272638	0.903	0.892	2.54165e-99	CD8T_exhausted	MT-ND5
7.40864e-104	0.292545	0.619	0.555	4.49134e-99	CD8T_exhausted	BTN3A2
7.27203e-103	0.297203	0.615	0.552	4.40852e-98	CD8T_exhausted	NCOR1
9.74185e-103	0.311027	0.663	0.606	5.9058e-98	CD8T_exhausted	ARID4B
3.91039e-102	0.306551	0.554	0.477	2.3706e-97	CD8T_exhausted	RASGRP1
9.80865e-102	0.346879	0.351	0.263	5.9463e-97	CD8T_exhausted	NFATC2
1.20194e-101	0.304106	0.513	0.426	7.28655e-97	CD8T_exhausted	CD96
9.58764e-99	0.315718	0.383	0.296	5.81232e-94	CD8T_exhausted	IDH2
1.30055e-98	0.333588	0.284	0.202	7.8843e-94	CD8T_exhausted	CASP3
1.75271e-98	0.310617	0.263	0.179	1.06255e-93	CD8T_exhausted	PDE4DIP
2.67839e-96	0.288096	0.58	0.512	1.62372e-91	CD8T_exhausted	WIPF1
3.01943e-94	0.253734	0.731	0.691	1.83047e-89	CD8T_exhausted	PPIB
5.09857e-94	0.255753	0.796	0.748	3.09091e-89	CD8T_exhausted	STK17B
8.84118e-94	0.277776	0.364	0.272	5.35979e-89	CD8T_exhausted	MYO1F
3.63928e-92	0.385587	0.474	0.393	2.20624e-87	CD8T_exhausted	RBPJ
1.07436e-91	0.261669	0.751	0.713	6.51309e-87	CD8T_exhausted	SFPQ
1.76169e-91	0.271485	0.757	0.711	1.06799e-86	CD8T_exhausted	PPP2R5C
5.83252e-91	0.311925	0.463	0.383	3.53585e-86	CD8T_exhausted	SYNE1
9.63112e-91	0.320262	0.267	0.187	5.83867e-86	CD8T_exhausted	HNRNPLL
1.44789e-90	0.292468	0.595	0.519	8.77754e-86	CD8T_exhausted	CKLF
5.73281e-90	0.334478	0.36	0.276	3.4754e-85	CD8T_exhausted	SLC5A3
1.23664e-89	0.286	0.613	0.559	7.49688e-85	CD8T_exhausted	PDIA3
1.32883e-89	0.313655	0.355	0.275	8.05574e-85	CD8T_exhausted	ARHGAP9
1.53848e-89	0.310553	0.3	0.221	9.32674e-85	CD8T_exhausted	PMF1
3.38528e-89	0.296828	0.402	0.317	2.05226e-84	CD8T_exhausted	PARP8
8.85225e-88	0.289048	0.457	0.375	5.3665e-83	CD8T_exhausted	MXD4
2.23675e-87	0.316849	0.576	0.513	1.35598e-82	CD8T_exhausted	HERPUD1
1.2522e-86	0.370277	0.429	0.357	7.59124e-82	CD8T_exhausted	ZBTB1
8.32787e-86	0.328227	0.519	0.44	5.0486e-81	CD8T_exhausted	ALOX5AP
9.55186e-86	0.325079	0.483	0.38	5.79062e-81	CD8T_exhausted	LGALS1
3.28329e-85	0.299357	0.274	0.197	1.99043e-80	CD8T_exhausted	NELFCD
1.96499e-84	0.322855	0.321	0.245	1.19123e-79	CD8T_exhausted	JMJD6
4.46363e-84	0.265233	0.566	0.502	2.70599e-79	CD8T_exhausted	DBI
1.14821e-81	0.285044	0.294	0.216	6.96076e-77	CD8T_exhausted	SLC20A1
1.23071e-81	0.254385	0.422	0.335	7.46093e-77	CD8T_exhausted	IL2RB
2.0662e-81	0.359201	0.346	0.267	1.25259e-76	CD8T_exhausted	TENT5C
3.18778e-81	0.27192	0.267	0.186	1.93253e-76	CD8T_exhausted	POU3F1
1.62945e-80	0.296719	0.493	0.425	9.87822e-76	CD8T_exhausted	ATF7IP
2.37904e-80	0.261796	0.476	0.398	1.44225e-75	CD8T_exhausted	CTSD
5.98753e-80	0.365129	0.428	0.358	3.62982e-75	CD8T_exhausted	HSPH1
2.45443e-79	0.259187	0.522	0.454	1.48795e-74	CD8T_exhausted	TAP1
6.72536e-79	0.294182	0.29	0.215	4.07712e-74	CD8T_exhausted	RALGDS
6.60577e-78	0.300617	0.38	0.301	4.00462e-73	CD8T_exhausted	TRAT1
4.91408e-77	0.309171	0.291	0.218	2.97906e-72	CD8T_exhausted	NCOA1
1.02703e-76	0.278222	0.506	0.448	6.22617e-72	CD8T_exhausted	SEM1
1.50466e-76	0.267865	0.472	0.402	9.12171e-72	CD8T_exhausted	PAXX
1.5948e-76	0.258916	0.6	0.548	9.66814e-72	CD8T_exhausted	TAX1BP1
2.4564e-76	0.32712	0.437	0.373	1.48914e-71	CD8T_exhausted	SPN
1.10586e-75	0.299701	0.413	0.347	6.70406e-71	CD8T_exhausted	ZNF644
1.84736e-75	0.274927	0.338	0.26	1.11993e-70	CD8T_exhausted	SMC4
2.19663e-74	0.328255	0.331	0.261	1.33166e-69	CD8T_exhausted	SERPINB9
2.22417e-74	0.268478	0.708	0.668	1.34836e-69	CD8T_exhausted	ANKRD11
3.04397e-74	0.275116	0.266	0.195	1.84535e-69	CD8T_exhausted	RAPGEF1
5.82412e-74	0.315723	0.312	0.242	3.53075e-69	CD8T_exhausted	SDF2L1
1.95828e-72	0.284999	0.313	0.244	1.18717e-67	CD8T_exhausted	LASP1
3.39383e-72	0.288062	0.428	0.366	2.05744e-67	CD8T_exhausted	PRKCH
8.48773e-72	0.272875	0.407	0.338	5.14552e-67	CD8T_exhausted	BTN3A1
7.18416e-71	0.288787	0.458	0.398	4.35525e-66	CD8T_exhausted	LBR
1.11632e-70	0.267919	0.418	0.351	6.76747e-66	CD8T_exhausted	RASAL3
3.23698e-70	0.278921	0.613	0.571	1.96236e-65	CD8T_exhausted	CELF2
5.06211e-70	0.256162	0.568	0.514	3.06881e-65	CD8T_exhausted	SH3KBP1
2.975e-68	0.275125	0.475	0.415	1.80353e-63	CD8T_exhausted	BLOC1S1
1.03663e-67	0.273092	0.561	0.511	6.28435e-63	CD8T_exhausted	KMT2A
1.20202e-67	0.283169	0.309	0.243	7.28703e-63	CD8T_exhausted	ETNK1
6.10041e-66	0.287875	0.383	0.322	3.69825e-61	CD8T_exhausted	CMC2
7.84565e-66	0.265961	0.432	0.373	4.75627e-61	CD8T_exhausted	IRF2
5.82717e-65	0.28916	0.314	0.253	3.53261e-60	CD8T_exhausted	UBE2A
7.01583e-65	0.285059	0.435	0.373	4.25321e-60	CD8T_exhausted	IL10RA
6.43479e-64	0.259859	0.373	0.309	3.90096e-59	CD8T_exhausted	GNG2
1.68304e-63	0.260013	0.302	0.236	1.02031e-58	CD8T_exhausted	MYO9B
4.73606e-62	0.296622	0.299	0.236	2.87114e-57	CD8T_exhausted	ASXL2
6.34677e-62	0.263671	0.526	0.476	3.8476e-57	CD8T_exhausted	SMARCA5
5.69386e-61	0.29469	0.439	0.386	3.45179e-56	CD8T_exhausted	SIT1
7.13776e-61	0.28351	0.343	0.278	4.32712e-56	CD8T_exhausted	INPP4B
2.45832e-60	0.250217	0.283	0.221	1.49031e-55	CD8T_exhausted	AP2B1
6.0422e-60	0.255886	0.557	0.512	3.66296e-55	CD8T_exhausted	MIDN
1.04078e-59	0.280823	0.253	0.191	6.30955e-55	CD8T_exhausted	ITPR1
1.29423e-59	0.288212	0.478	0.42	7.84599e-55	CD8T_exhausted	SMAD7
1.23307e-58	0.265422	0.327	0.268	7.47526e-54	CD8T_exhausted	SCAMP2
8.34066e-58	0.289784	0.505	0.459	5.05636e-53	CD8T_exhausted	CNOT6L
2.93663e-57	0.28851	0.432	0.38	1.78027e-52	CD8T_exhausted	LITAF
1.55342e-54	0.268123	0.37	0.315	9.41729e-50	CD8T_exhausted	RAB8B
4.66977e-54	0.285418	0.353	0.288	2.83096e-49	CD8T_exhausted	NEU1
3.28368e-53	0.34462	0.664	0.639	1.99066e-48	CD8T_exhausted	DNAJB1
3.30333e-53	0.251871	0.288	0.229	2.00258e-48	CD8T_exhausted	UBL3
8.00928e-51	0.250795	0.28	0.224	4.85547e-46	CD8T_exhausted	CBX6
2.62847e-50	0.259225	0.502	0.449	1.59346e-45	CD8T_exhausted	GOLGB1
6.54483e-50	0.270126	0.493	0.447	3.96768e-45	CD8T_exhausted	SLC38A2
9.47197e-49	0.267967	0.349	0.297	5.74219e-44	CD8T_exhausted	MSI2
4.7722e-48	0.30063	0.568	0.53	2.89305e-43	CD8T_exhausted	RGCC
2.22179e-46	0.33456	0.484	0.428	1.34692e-41	CD8T_exhausted	IGLC2
3.70615e-45	0.295853	0.291	0.239	2.24678e-40	CD8T_exhausted	NFKBID
7.79412e-43	0.262642	0.639	0.591	4.72503e-38	CD8T_exhausted	TRBC1
6.6404e-42	0.2616	0.386	0.347	4.02561e-37	CD8T_exhausted	PRDX6
2.24545e-36	0.296794	0.721	0.718	1.36126e-31	CD8T_exhausted	IGKC
6.1638e-34	0.273605	0.291	0.247	3.73668e-29	CD8T_exhausted	CEMIP2
1.41735e-29	0.291948	0.423	0.388	8.59239e-25	CD8T_exhausted	GABPB1-AS1
0	3.42314	0.757	0.131	0	CD8T_effector	GNLY
0	1.69806	0.54	0.06	0	CD8T_effector	ZNF683
0	1.63445	0.763	0.21	0	CD8T_effector	GZMB
0	1.47042	0.999	0.582	0	CD8T_effector	CCL5
0	1.44844	0.504	0.089	0	CD8T_effector	HOPX
0	1.44195	0.593	0.139	0	CD8T_effector	LINC02446
0	1.37111	0.573	0.12	0	CD8T_effector	KLRD1
0	1.34532	0.841	0.29	0	CD8T_effector	GZMH
0	1.22094	0.978	0.479	0	CD8T_effector	NKG7
0	1.2079	0.825	0.447	0	CD8T_effector	CD63
0	1.17095	0.94	0.479	0	CD8T_effector	GZMA
0	1.11361	0.771	0.418	0	CD8T_effector	HLA-DRA
0	1.11285	0.766	0.319	0	CD8T_effector	CTSW
0	1.10196	0.716	0.37	0	CD8T_effector	LGALS1
0	1.05779	0.74	0.315	0	CD8T_effector	CD8B
0	1.04248	0.973	0.871	0	CD8T_effector	CD52
0	1.0422	0.643	0.296	0	CD8T_effector	LGALS3
0	1.03651	0.839	0.369	0	CD8T_effector	CD8A
0	0.989848	0.854	0.502	0	CD8T_effector	HLA-DRB1
0	0.946231	0.512	0.213	0	CD8T_effector	TRGC2
0	0.885015	0.365	0.073	0	CD8T_effector	AC022126.1
0	0.880031	0.702	0.432	0	CD8T_effector	ALOX5AP
0	0.864995	0.582	0.258	0	CD8T_effector	HLA-DQA1
0	0.860197	0.547	0.2	0	CD8T_effector	ITGA1
0	0.859362	0.262	0.052	0	CD8T_effector	KLRC2
0	0.854409	0.586	0.256	0	CD8T_effector	C12orf75
0	0.842129	0.871	0.683	0	CD8T_effector	COTL1
0	0.840825	0.867	0.568	0	CD8T_effector	HLA-DPB1
0	0.814779	0.992	0.934	0	CD8T_effector	SH3BGRL3
0	0.810384	0.593	0.318	0	CD8T_effector	HLA-DQB1
0	0.807038	0.574	0.249	0	CD8T_effector	IFNG
0	0.8068	0.395	0.133	0	CD8T_effector	CLIC3
0	0.798447	0.644	0.292	0	CD8T_effector	PTMS
0	0.774947	0.981	0.922	0	CD8T_effector	GAPDH
0	0.772742	0.808	0.516	0	CD8T_effector	HLA-DPA1
0	0.770935	0.305	0.095	0	CD8T_effector	GALNT2
0	0.767538	0.839	0.502	0	CD8T_effector	APOBEC3G
0	0.74372	0.387	0.124	0	CD8T_effector	LINC01871
0	0.71333	0.705	0.414	0	CD8T_effector	CLEC2B
0	0.704605	0.312	0.112	0	CD8T_effector	SRGAP3
0	0.702872	0.343	0.112	0	CD8T_effector	GLUL
0	0.693568	0.917	0.753	0	CD8T_effector	CD74
0	0.683955	0.563	0.273	0	CD8T_effector	PRF1
0	0.670861	0.372	0.124	0	CD8T_effector	MATK
0	0.664232	0.466	0.225	0	CD8T_effector	ITGAE
0	0.659012	0.43	0.18	0	CD8T_effector	TBCD
0	0.641629	0.936	0.763	0	CD8T_effector	HCST
0	0.627636	0.57	0.254	0	CD8T_effector	LAG3
0	0.62711	0.725	0.409	0	CD8T_effector	ANXA1
0	0.568356	0.312	0.102	0	CD8T_effector	XCL2
0	0.558971	0.928	0.785	0	CD8T_effector	CLIC1
0	0.524234	0.87	0.462	0	CD8T_effector	CCL4
0	0.506158	0.848	0.52	0	CD8T_effector	CST7
0	0.358142	1	0.998	0	CD8T_effector	TMSB4X
4.1738e-303	0.68094	0.822	0.575	2.53029e-298	CD8T_effector	ID2
9.45192e-299	0.675808	0.353	0.149	5.73004e-294	CD8T_effector	CAPG
6.82914e-296	0.475149	0.316	0.118	4.14003e-291	CD8T_effector	FASLG
3.41025e-286	0.594581	0.569	0.307	2.06739e-281	CD8T_effector	ITM2C
7.16063e-283	0.843748	0.55	0.318	4.34099e-278	CD8T_effector	PPP1R14B
5.27998e-274	0.507214	0.411	0.186	3.20088e-269	CD8T_effector	PLAAT3
1.14609e-273	0.59967	0.463	0.237	6.94792e-269	CD8T_effector	GLIPR2
7.4939e-270	0.596181	0.639	0.394	4.54303e-265	CD8T_effector	ANXA5
3.37446e-267	0.537576	0.303	0.119	2.0457e-262	CD8T_effector	CPNE7
2.08115e-266	0.494672	0.946	0.838	1.26165e-261	CD8T_effector	S100A6
9.01865e-263	0.573263	0.404	0.193	5.46737e-258	CD8T_effector	GABARAPL1
7.10255e-258	0.357279	0.999	0.991	4.30578e-253	CD8T_effector	HLA-C
7.03467e-256	0.540852	0.854	0.688	4.26463e-251	CD8T_effector	PLAAT4
3.73495e-253	0.59051	0.561	0.331	2.26424e-248	CD8T_effector	PTPN22
7.46886e-249	0.653764	0.717	0.515	4.52785e-244	CD8T_effector	CKLF
1.65207e-247	0.587777	0.709	0.501	1.00154e-242	CD8T_effector	RABAC1
5.19888e-247	0.647439	0.688	0.468	3.15171e-242	CD8T_effector	ITGB1
2.08312e-243	0.498328	0.837	0.673	1.26285e-238	CD8T_effector	CD99
7.67458e-240	0.445536	0.979	0.917	4.65256e-235	CD8T_effector	VIM
7.15238e-234	0.734393	0.411	0.214	4.33599e-229	CD8T_effector	HLA-DRB5
1.25512e-233	0.531944	0.884	0.764	7.6089e-229	CD8T_effector	IFITM2
4.72407e-232	0.367996	0.95	0.774	2.86387e-227	CD8T_effector	S100A4
2.39959e-231	0.48958	0.723	0.464	1.4547e-226	CD8T_effector	CYTOR
2.67422e-230	0.62857	0.603	0.389	1.62119e-225	CD8T_effector	RBPJ
5.71183e-220	0.410327	0.921	0.835	3.46268e-215	CD8T_effector	SEPTIN7
1.85962e-211	0.442384	0.892	0.763	1.12735e-206	CD8T_effector	PSMB9
4.59876e-208	0.444912	0.889	0.789	2.78791e-203	CD8T_effector	PSME1
7.51407e-205	0.53879	0.429	0.234	4.55526e-200	CD8T_effector	JAML
3.65353e-203	0.596599	0.478	0.276	2.21488e-198	CD8T_effector	TRG-AS1
3.79263e-200	0.54304	0.733	0.545	2.29921e-195	CD8T_effector	RUNX3
5.74746e-193	0.492878	0.56	0.349	3.48428e-188	CD8T_effector	ANXA2
9.13652e-192	0.463648	0.388	0.194	5.53883e-187	CD8T_effector	AL450405.1
3.89741e-191	0.48728	0.617	0.411	2.36273e-186	CD8T_effector	GSTP1
1.64735e-189	0.255411	1	0.996	9.98673e-185	CD8T_effector	HLA-B
3.46757e-189	0.486807	0.595	0.395	2.10214e-184	CD8T_effector	CTSD
5.40116e-188	0.36115	0.959	0.889	3.27435e-183	CD8T_effector	CYBA
8.48038e-179	0.507083	0.287	0.13	5.14106e-174	CD8T_effector	CCL3
1.17818e-176	0.473259	0.486	0.295	7.14249e-172	CD8T_effector	IDH2
1.67351e-174	0.593432	0.823	0.709	1.01453e-169	CD8T_effector	LDHA
5.62147e-174	0.413816	0.462	0.264	3.4079e-169	CD8T_effector	FABP5
9.30367e-172	0.391491	0.323	0.158	5.64016e-167	CD8T_effector	GYG1
1.39486e-171	0.2669	1	0.996	8.45609e-167	CD8T_effector	HLA-A
1.2587e-169	0.453524	0.596	0.4	7.63061e-165	CD8T_effector	ACTN4
1.5762e-167	0.503752	0.797	0.655	9.55537e-163	CD8T_effector	S100A10
1.13922e-162	0.406912	0.459	0.264	6.90628e-158	CD8T_effector	SLF1
2.34232e-158	0.439474	0.704	0.533	1.41998e-153	CD8T_effector	MBP
5.43085e-158	0.356604	0.499	0.294	3.29234e-153	CD8T_effector	OASL
6.31596e-157	0.437455	0.464	0.276	3.82893e-152	CD8T_effector	MIAT
1.26234e-155	0.451141	0.657	0.459	7.65271e-151	CD8T_effector	GBP5
9.23018e-154	0.437032	0.767	0.626	5.59561e-149	CD8T_effector	PSME2
2.32014e-153	0.434785	0.746	0.602	1.40654e-148	CD8T_effector	LSP1
3.09475e-153	0.401254	0.337	0.178	1.87613e-148	CD8T_effector	ABI3
2.1961e-152	0.371035	0.504	0.307	1.33134e-147	CD8T_effector	CHST12
7.216e-151	0.342611	0.921	0.843	4.37456e-146	CD8T_effector	MYL12B
1.90993e-148	0.417445	0.612	0.437	1.15786e-143	CD8T_effector	REEP5
7.34287e-148	0.35259	0.31	0.154	4.45147e-143	CD8T_effector	SLAMF7
1.90942e-147	0.317916	0.975	0.936	1.15755e-142	CD8T_effector	ATP5F1E
9.75993e-147	0.436354	0.604	0.426	5.91676e-142	CD8T_effector	CD96
1.62711e-144	0.442943	0.376	0.22	9.86404e-140	CD8T_effector	CTSA
1.77967e-143	0.390664	0.273	0.133	1.07889e-138	CD8T_effector	SYTL2
1.19795e-142	0.699612	0.786	0.663	7.26234e-138	CD8T_effector	TPI1
1.45003e-140	0.391345	0.471	0.289	8.79049e-136	CD8T_effector	SAMD3
2.03977e-140	0.384757	0.916	0.804	1.23657e-135	CD8T_effector	JUN
8.04902e-139	0.344882	0.253	0.123	4.87956e-134	CD8T_effector	ADAM8
5.6695e-138	0.374138	0.78	0.651	3.43702e-133	CD8T_effector	GUK1
1.54444e-136	0.410567	0.57	0.4	9.36288e-132	CD8T_effector	PAXX
1.19714e-132	0.371562	0.373	0.212	7.25745e-128	CD8T_effector	GPR171
3.77113e-132	0.308551	0.265	0.13	2.28617e-127	CD8T_effector	ZEB2
9.53794e-132	0.368821	0.373	0.214	5.78219e-127	CD8T_effector	HLA-DMA
1.04605e-129	0.326913	0.892	0.806	6.34147e-125	CD8T_effector	ARPC3
4.10199e-129	0.409739	0.513	0.34	2.48675e-124	CD8T_effector	APOBEC3C
1.77702e-128	0.37467	0.471	0.297	1.07728e-123	CD8T_effector	CXCR3
5.50337e-128	0.373161	0.337	0.191	3.33631e-123	CD8T_effector	TPST2
3.27851e-125	0.391469	0.42	0.257	1.98753e-120	CD8T_effector	LYAR
7.39548e-122	0.348412	0.308	0.171	4.48336e-117	CD8T_effector	ITGB7
3.02626e-121	0.45447	0.602	0.455	1.83461e-116	CD8T_effector	PLP2
3.99994e-121	0.360334	0.512	0.341	2.42488e-116	CD8T_effector	RAB27A
1.01427e-119	0.372414	0.644	0.479	6.14883e-115	CD8T_effector	GZMM
1.10964e-118	0.363193	0.436	0.274	6.72698e-114	CD8T_effector	MYO1F
2.15848e-116	0.340782	0.384	0.229	1.30853e-111	CD8T_effector	STOM
1.90183e-115	0.641632	0.672	0.561	1.15295e-110	CD8T_effector	PGK1
7.59839e-115	0.34215	0.33	0.188	4.60637e-110	CD8T_effector	ARHGAP18
1.70784e-114	0.391577	0.565	0.413	1.03535e-109	CD8T_effector	BLOC1S1
2.81579e-114	0.367909	0.367	0.219	1.70702e-109	CD8T_effector	BHLHE40
2.19947e-113	0.27458	0.942	0.894	1.33339e-108	CD8T_effector	HMGB1
3.18585e-111	0.293727	0.25	0.128	1.93136e-106	CD8T_effector	METRNL
4.57426e-109	0.325561	0.28	0.153	2.77305e-104	CD8T_effector	TNFSF14
6.46901e-107	0.39754	0.664	0.52	3.92171e-102	CD8T_effector	CD7
1.39245e-106	0.313154	0.26	0.138	8.44145e-102	CD8T_effector	LMO4
4.2668e-105	0.370805	0.375	0.238	2.58666e-100	CD8T_effector	ZYX
6.72381e-105	0.298999	0.983	0.965	4.07618e-100	CD8T_effector	ACTG1
1.14394e-103	0.361516	0.542	0.399	6.93491e-99	CD8T_effector	MAP2K2
2.10952e-102	0.346458	0.416	0.272	1.27886e-97	CD8T_effector	IFI27L2
1.73548e-100	0.264537	0.288	0.157	1.0521e-95	CD8T_effector	F2R
1.06497e-98	0.309532	0.873	0.797	6.45617e-94	CD8T_effector	ATP5MG
1.38362e-98	0.390982	0.364	0.232	8.38792e-94	CD8T_effector	LDLRAD4
2.22906e-96	0.304665	0.348	0.207	1.35133e-91	CD8T_effector	CXCR6
1.18642e-94	0.289056	0.859	0.769	7.19245e-90	CD8T_effector	EVL
3.37337e-94	0.296536	0.848	0.757	2.04504e-89	CD8T_effector	LCP1
2.15019e-92	0.343372	0.324	0.204	1.30351e-87	CD8T_effector	TMEM14C
1.29891e-88	0.327005	0.366	0.236	7.87437e-84	CD8T_effector	SCML4
1.81003e-88	0.251948	0.951	0.911	1.0973e-83	CD8T_effector	CD3D
3.70041e-88	0.250299	0.742	0.611	2.2433e-83	CD8T_effector	CD81
2.30664e-87	0.328973	0.43	0.295	1.39835e-82	CD8T_effector	GLIPR1
2.77161e-87	0.250945	0.998	0.992	1.68024e-82	CD8T_effector	ACTB
1.40993e-86	0.256065	0.953	0.893	8.54742e-82	CD8T_effector	CD2
4.23696e-85	0.304754	0.794	0.673	2.56857e-80	CD8T_effector	EMP3
8.42122e-85	0.337023	0.587	0.464	5.1052e-80	CD8T_effector	PRELID1
2.49659e-83	0.283632	0.282	0.167	1.5135e-78	CD8T_effector	CYTH4
2.87188e-82	0.326595	0.602	0.477	1.74102e-77	CD8T_effector	ATP5MD
2.75838e-80	0.279719	0.444	0.306	1.67222e-75	CD8T_effector	C5orf56
5.33114e-80	0.386368	0.334	0.221	3.2319e-75	CD8T_effector	GCHFR
5.46838e-80	0.302459	0.779	0.69	3.3151e-75	CD8T_effector	PPIB
7.77957e-80	0.270184	0.683	0.542	4.71621e-75	CD8T_effector	IKZF3
3.26542e-77	0.254204	0.268	0.16	1.9796e-72	CD8T_effector	RASSF1
1.24616e-76	0.314937	0.465	0.341	7.5546e-72	CD8T_effector	BIN1
3.19793e-76	0.265154	0.789	0.69	1.93868e-71	CD8T_effector	STK17A
8.09254e-76	0.28175	0.287	0.178	4.90594e-71	CD8T_effector	PLEKHF1
5.8942e-75	0.352857	0.549	0.425	3.57324e-70	CD8T_effector	CRIP1
5.72262e-74	0.270419	0.851	0.77	3.46923e-69	CD8T_effector	PSMA7
1.16529e-73	0.276406	0.747	0.644	7.06433e-69	CD8T_effector	ELOB
4.78228e-73	0.418135	0.487	0.37	2.89916e-68	CD8T_effector	PGAM1
6.23277e-72	0.290271	0.726	0.622	3.77849e-67	CD8T_effector	NDUFS5
1.25689e-71	0.302932	0.598	0.482	7.61964e-67	CD8T_effector	SEC61G
1.6209e-71	0.303342	0.342	0.227	9.82635e-67	CD8T_effector	ZNRF1
2.16719e-71	0.298184	0.465	0.337	1.31382e-66	CD8T_effector	MAP4
6.56521e-71	0.4001	0.353	0.245	3.98002e-66	CD8T_effector	GPI
1.37714e-70	0.569533	0.729	0.635	8.34864e-66	CD8T_effector	ENO1
5.84919e-70	0.28202	0.618	0.5	3.54596e-65	CD8T_effector	TSPO
4.20838e-69	0.25301	0.735	0.627	2.55125e-64	CD8T_effector	DRAP1
8.8344e-68	0.269331	0.998	0.996	5.35568e-63	CD8T_effector	MT-RNR1
1.80813e-66	0.268963	0.468	0.339	1.09614e-61	CD8T_effector	IL2RB
1.30562e-65	0.285613	0.659	0.56	7.91504e-61	CD8T_effector	PDIA3
5.83659e-65	0.269605	0.334	0.225	3.53832e-60	CD8T_effector	MFSD10
1.28528e-64	0.259654	0.792	0.713	7.79174e-60	CD8T_effector	IGKC
2.29867e-62	0.263183	0.574	0.452	1.39352e-57	CD8T_effector	TXN
4.28018e-60	0.262445	0.562	0.448	2.59477e-55	CD8T_effector	SEM1
9.91118e-60	0.276069	0.529	0.423	6.00845e-55	CD8T_effector	POLR2L
1.32652e-59	0.277209	0.611	0.504	8.04177e-55	CD8T_effector	DBI
8.9576e-58	0.262859	0.327	0.226	5.43037e-53	CD8T_effector	MAPK1
2.36041e-57	0.27201	0.47	0.36	1.43095e-52	CD8T_effector	SRI
2.35607e-56	0.263792	0.369	0.264	1.42832e-51	CD8T_effector	SLC4A7
8.63678e-56	0.254227	0.571	0.467	5.23588e-51	CD8T_effector	ATP5MF
4.77827e-55	0.250076	0.639	0.536	2.89673e-50	CD8T_effector	PPP1CA
4.82362e-55	0.276029	0.513	0.413	2.92422e-50	CD8T_effector	PRDX5
1.34433e-54	0.261546	0.648	0.548	8.14972e-50	CD8T_effector	TBC1D10C
3.47035e-54	0.260317	0.267	0.173	2.10383e-49	CD8T_effector	RPL10P9
1.97356e-53	0.279113	0.323	0.229	1.19643e-48	CD8T_effector	DSTN
3.00075e-52	0.30457	0.604	0.505	1.81914e-47	CD8T_effector	PKM
4.42036e-52	0.250545	0.545	0.442	2.67976e-47	CD8T_effector	COPS9
1.30971e-50	0.351581	0.279	0.192	7.93984e-46	CD8T_effector	IGHG3
2.47495e-50	0.272447	0.39	0.295	1.50039e-45	CD8T_effector	CHCHD10
1.23736e-48	0.258125	0.432	0.334	7.50123e-44	CD8T_effector	OSTF1
2.31542e-47	0.262331	0.525	0.432	1.40368e-42	CD8T_effector	ATP5ME
3.31631e-47	0.28304	0.387	0.291	2.01045e-42	CD8T_effector	KDM5B
3.66195e-47	0.252897	0.312	0.223	2.21999e-42	CD8T_effector	NARF
1.37107e-42	0.287307	0.464	0.38	8.31181e-38	CD8T_effector	TMEM14B
1.7402e-42	0.471138	0.453	0.382	1.05496e-37	CD8T_effector	MIF
4.5386e-35	0.266778	0.61	0.539	2.75144e-30	CD8T_effector	C4orf3
6.05736e-33	0.289468	0.327	0.253	3.67215e-28	CD8T_effector	GOLGA8A
0	1.37243	0.873	0.469	0	CD4T_memory	IL7R
0	0.909842	0.961	0.729	0	CD4T_memory	FOS
0	0.835887	0.998	0.977	0	CD4T_memory	RPS6
0	0.793184	0.982	0.883	0	CD4T_memory	EEF1B2
0	0.792541	0.999	0.979	0	CD4T_memory	RPS3A
0	0.778559	0.999	0.986	0	CD4T_memory	RPL32
0	0.760166	0.999	0.975	0	CD4T_memory	RPL21
0	0.749338	1	0.993	0	CD4T_memory	TPT1
0	0.731537	1	0.985	0	CD4T_memory	RPL34
0	0.7267	0.998	0.98	0	CD4T_memory	RPL3
0	0.726535	0.975	0.858	0	CD4T_memory	RPL22
0	0.722435	0.998	0.972	0	CD4T_memory	RPS13
0	0.712151	1	0.986	0	CD4T_memory	RPS8
0	0.705781	0.997	0.963	0	CD4T_memory	RPL5
0	0.702268	1	0.991	0	CD4T_memory	RPS18
0	0.695025	1	0.989	0	CD4T_memory	RPL11
0	0.688736	0.934	0.628	0	CD4T_memory	LTB
0	0.68776	1	0.992	0	CD4T_memory	RPS12
0	0.685388	0.997	0.955	0	CD4T_memory	RPS5
0	0.67995	1	0.995	0	CD4T_memory	EEF1A1
0	0.679449	0.998	0.967	0	CD4T_memory	RPL9
0	0.675787	0.998	0.979	0	CD4T_memory	RPS4X
0	0.673726	0.999	0.99	0	CD4T_memory	RPS27A
0	0.669658	1	0.996	0	CD4T_memory	RPL13
0	0.653965	0.997	0.958	0	CD4T_memory	RPSA
0	0.644476	0.999	0.987	0	CD4T_memory	RPS23
0	0.644458	0.935	0.697	0	CD4T_memory	GADD45B
0	0.640681	0.977	0.867	0	CD4T_memory	RPL7
0	0.638835	1	0.991	0	CD4T_memory	RPL30
0	0.63876	0.998	0.972	0	CD4T_memory	RPL29
0	0.637203	0.985	0.92	0	CD4T_memory	RPLP0
0	0.632233	0.998	0.974	0	CD4T_memory	RPL8
0	0.629505	0.997	0.965	0	CD4T_memory	RPL10A
0	0.62831	0.999	0.983	0	CD4T_memory	RPL18A
0	0.622261	0.999	0.981	0	CD4T_memory	RPL37
0	0.617916	1	0.988	0	CD4T_memory	RPL19
0	0.617912	1	0.99	0	CD4T_memory	RPS14
0	0.615095	0.999	0.982	0	CD4T_memory	RPL39
0	0.614965	0.994	0.939	0	CD4T_memory	RPS20
0	0.607133	0.965	0.856	0	CD4T_memory	RPL4
0	0.606883	1	0.994	0	CD4T_memory	RPL10
0	0.598425	0.998	0.978	0	CD4T_memory	RPL6
0	0.581651	0.999	0.99	0	CD4T_memory	RPS3
0	0.579549	0.999	0.979	0	CD4T_memory	RPS16
0	0.578835	0.998	0.982	0	CD4T_memory	RPL18
0	0.574541	0.998	0.973	0	CD4T_memory	RPS21
0	0.568543	0.998	0.975	0	CD4T_memory	RPS9
0	0.565789	0.998	0.974	0	CD4T_memory	RPL12
0	0.565488	0.998	0.978	0	CD4T_memory	RPL14
0	0.563504	0.999	0.977	0	CD4T_memory	RPL35A
0	0.561362	0.996	0.969	0	CD4T_memory	RPL36
0	0.554372	1	0.984	0	CD4T_memory	RPLP2
0	0.55073	0.995	0.948	0	CD4T_memory	RPS10
0	0.549887	0.999	0.992	0	CD4T_memory	RPS2
0	0.533432	0.997	0.964	0	CD4T_memory	RPL37A
0	0.528353	0.999	0.996	0	CD4T_memory	RPLP1
0	0.524216	1	0.987	0	CD4T_memory	RPS28
0	0.523007	0.998	0.975	0	CD4T_memory	RPS25
0	0.51961	0.299	0.097	0	CD4T_memory	CD40LG
0	0.512224	0.993	0.944	0	CD4T_memory	RPL38
0	0.509556	1	0.986	0	CD4T_memory	RPL13A
0	0.501765	0.992	0.955	0	CD4T_memory	NACA
0	0.491488	0.995	0.954	0	CD4T_memory	RPL35
0	0.488687	1	0.993	0	CD4T_memory	RPS27
0	0.472679	0.996	0.962	0	CD4T_memory	UBA52
0	0.460144	0.998	0.981	0	CD4T_memory	RPL26
0	0.457791	0.999	0.981	0	CD4T_memory	RPS7
0	0.455158	0.993	0.959	0	CD4T_memory	RACK1
0	0.453736	0.994	0.959	0	CD4T_memory	RPS11
0	0.444444	0.999	0.988	0	CD4T_memory	RPS19
0	0.437178	0.996	0.964	0	CD4T_memory	RPL27A
0	0.423969	1	0.989	0	CD4T_memory	RPS29
0	0.405344	0.997	0.971	0	CD4T_memory	RPL24
0	0.405202	0.998	0.984	0	CD4T_memory	RPL7A
0	0.398961	1	0.988	0	CD4T_memory	RPS15
0	0.3957	0.997	0.976	0	CD4T_memory	RPL15
4.43392e-303	0.500712	0.961	0.856	2.68797e-298	CD4T_memory	RPL31
8.64741e-302	0.439227	0.989	0.938	5.24232e-297	CD4T_memory	RPL27
3.50024e-301	0.635931	0.85	0.647	2.12195e-296	CD4T_memory	LDHB
2.54824e-299	0.669769	0.607	0.321	1.54482e-294	CD4T_memory	7SK.4
8.94923e-299	0.473397	0.985	0.917	5.42529e-294	CD4T_memory	RPL23
5.76414e-297	0.648661	0.461	0.216	3.49439e-292	CD4T_memory	AQP3
8.84554e-284	0.338964	1	0.991	5.36243e-279	CD4T_memory	RPS15A
4.37915e-282	0.342408	1	0.996	2.65477e-277	CD4T_memory	RPL41
2.03393e-280	0.368346	0.999	0.981	1.23303e-275	CD4T_memory	RPL23A
7.38863e-273	0.550479	0.891	0.714	4.47921e-268	CD4T_memory	NOP53
2.61785e-262	0.580518	0.873	0.696	1.58702e-257	CD4T_memory	GAS5
1.32237e-261	0.565032	0.536	0.27	8.01662e-257	CD4T_memory	CCR7
5.82961e-257	0.28244	1	0.995	3.53408e-252	CD4T_memory	RPL28
9.01305e-253	0.558582	0.635	0.358	5.46398e-248	CD4T_memory	TCF7
9.45663e-251	0.500494	0.394	0.174	5.73289e-246	CD4T_memory	MAL
1.64434e-241	0.485117	0.676	0.381	9.9685e-237	CD4T_memory	KLF2
5.92464e-232	0.307545	0.999	0.986	3.5917e-227	CD4T_memory	FAU
5.64156e-227	0.455726	0.317	0.13	3.42008e-222	CD4T_memory	PLAC8
1.08351e-220	0.397002	0.98	0.915	6.56854e-216	CD4T_memory	EEF1D
1.32108e-218	0.51693	0.836	0.625	8.00881e-214	CD4T_memory	FXYD5
6.97763e-214	0.518657	0.841	0.656	4.23005e-209	CD4T_memory	SNHG29
3.02493e-213	0.551941	0.531	0.296	1.8338e-208	CD4T_memory	AL499604.1
1.17275e-210	0.400309	0.269	0.105	7.10956e-206	CD4T_memory	TRABD2A
4.56279e-210	0.47579	0.275	0.11	2.7661e-205	CD4T_memory	TIMP1
8.09497e-205	0.425761	0.943	0.818	4.90741e-200	CD4T_memory	TOMM7
9.29226e-205	0.420435	0.977	0.898	5.63325e-200	CD4T_memory	IER2
3.46475e-199	0.42883	0.929	0.798	2.10043e-194	CD4T_memory	PABPC1
1.04205e-198	0.37901	0.976	0.904	6.31719e-194	CD4T_memory	PFDN5
5.27739e-197	0.49522	0.804	0.615	3.19932e-192	CD4T_memory	EIF3E
5.39903e-194	0.557185	0.503	0.289	3.27306e-189	CD4T_memory	NOSIP
2.78974e-192	0.469118	0.623	0.387	1.69123e-187	CD4T_memory	TMEM123
9.86017e-191	0.459611	0.927	0.753	5.97753e-186	CD4T_memory	FOSB
1.25962e-174	0.453723	0.899	0.749	7.63618e-170	CD4T_memory	RPL36A
2.49294e-171	0.428362	0.932	0.801	1.5113e-166	CD4T_memory	TXNIP
4.69036e-170	0.448263	0.443	0.242	2.84344e-165	CD4T_memory	TNFRSF25
4.94268e-157	0.366786	0.285	0.131	2.9964e-152	CD4T_memory	RASGRP2
2.42365e-152	0.412695	0.856	0.692	1.46929e-147	CD4T_memory	SNHG5
2.43084e-151	0.427377	0.943	0.803	1.47365e-146	CD4T_memory	JUN
1.47723e-148	0.432311	0.786	0.607	8.95541e-144	CD4T_memory	RPL17
6.73644e-147	0.427054	0.8	0.624	4.08383e-142	CD4T_memory	SNHG6
1.96533e-133	0.355191	0.253	0.116	1.19144e-128	CD4T_memory	CDKN1C
5.61442e-132	0.408867	0.694	0.512	3.40363e-127	CD4T_memory	RPS17
4.245e-131	0.355186	0.253	0.118	2.57345e-126	CD4T_memory	C1orf162
5.57328e-130	0.388057	0.378	0.21	3.37869e-125	CD4T_memory	LEF1
1.48237e-123	0.351609	0.903	0.78	8.98654e-119	CD4T_memory	ZFAS1
6.56671e-123	0.42033	0.417	0.246	3.98094e-118	CD4T_memory	EGR1
2.17473e-120	0.34584	0.323	0.175	1.31839e-115	CD4T_memory	THEM4
6.34677e-120	0.402445	0.808	0.701	3.8476e-115	CD4T_memory	RPS4Y1
1.03225e-117	0.402145	0.357	0.2	6.25779e-113	CD4T_memory	ID3
3.91377e-117	0.337941	0.868	0.744	2.37264e-112	CD4T_memory	EEF2
6.52821e-117	0.334614	0.305	0.159	3.9576e-112	CD4T_memory	ATP2B1-AS1
6.63879e-113	0.487625	0.344	0.195	4.02463e-108	CD4T_memory	GADD45G
1.54525e-111	0.430732	0.252	0.126	9.36778e-107	CD4T_memory	AC109326.1
1.35416e-109	0.30922	0.917	0.813	8.20935e-105	CD4T_memory	CD48
5.79358e-109	0.371603	0.677	0.495	3.51224e-104	CD4T_memory	SMDT1
1.02797e-108	0.37319	0.652	0.473	6.23186e-104	CD4T_memory	SNHG8
2.28684e-107	0.559879	0.289	0.156	1.38635e-102	CD4T_memory	KLRB1
2.49579e-107	0.391412	0.474	0.304	1.51302e-102	CD4T_memory	SELL
1.22539e-105	0.299215	0.283	0.151	7.42868e-101	CD4T_memory	ICAM2
1.18207e-103	0.342914	0.51	0.338	7.16609e-99	CD4T_memory	EIF3L
1.01551e-102	0.357985	0.39	0.236	6.15635e-98	CD4T_memory	PRKCQ-AS1
2.18896e-96	0.30032	0.275	0.149	1.32701e-91	CD4T_memory	IL6R
2.94359e-96	0.380407	0.493	0.33	1.78449e-91	CD4T_memory	H2AFX
5.32946e-96	0.388482	0.608	0.441	3.23088e-91	CD4T_memory	AC243919.1
1.14865e-93	0.26728	0.94	0.866	6.96347e-89	CD4T_memory	BTF3
6.04023e-92	0.292556	0.358	0.212	3.66177e-87	CD4T_memory	CSKMT
1.12353e-91	0.334112	0.577	0.407	6.81116e-87	CD4T_memory	PIK3IP1
1.5506e-89	0.272759	0.932	0.849	9.40019e-85	CD4T_memory	COX4I1
1.62855e-89	0.490486	0.663	0.502	9.87277e-85	CD4T_memory	HIST1H4C
1.95427e-88	0.390642	0.442	0.29	1.18474e-83	CD4T_memory	TNF
2.0298e-83	0.336001	0.794	0.649	1.23052e-78	CD4T_memory	C12orf57
2.02e-82	0.268529	0.27	0.153	1.22458e-77	CD4T_memory	FLT3LG
2.40746e-80	0.271505	0.827	0.673	1.45947e-75	CD4T_memory	GIMAP7
6.47148e-79	0.273774	0.446	0.292	3.92321e-74	CD4T_memory	MCUB
5.75165e-78	0.354999	0.563	0.413	3.48683e-73	CD4T_memory	CITED2
6.84181e-72	0.264196	0.595	0.435	4.14771e-67	CD4T_memory	GIMAP1
1.91509e-71	0.257041	0.354	0.224	1.16098e-66	CD4T_memory	ILF3-DT
5.14755e-70	0.278523	0.685	0.542	3.1206e-65	CD4T_memory	EIF4B
1.87052e-68	0.264143	0.327	0.205	1.13397e-63	CD4T_memory	SORL1
1.7637e-67	0.290284	0.656	0.514	1.06921e-62	CD4T_memory	UXT
2.33715e-65	0.276959	0.591	0.45	1.41685e-60	CD4T_memory	RNASET2
2.60253e-63	0.26024	0.71	0.578	1.57773e-58	CD4T_memory	SERP1
5.33511e-63	0.254293	0.77	0.636	3.2343e-58	CD4T_memory	EIF3F
1.16553e-61	0.260161	0.465	0.329	7.06577e-57	CD4T_memory	ADD3
2.64059e-58	0.254948	0.667	0.532	1.60081e-53	CD4T_memory	GPSM3
2.43577e-57	0.346366	0.27	0.171	1.47664e-52	CD4T_memory	IER3
1.01732e-49	0.288242	0.812	0.691	6.16732e-45	CD4T_memory	TUBA1B
2.58873e-47	0.385631	0.889	0.848	1.56937e-42	CD4T_memory	RPS26
1.03681e-38	0.29623	0.716	0.639	6.28548e-34	CD4T_memory	S100A11
2.62339e-300	0.829374	0.754	0.477	1.59038e-295	CD8T_resting	IL7R
1.3913e-281	0.533758	0.819	0.452	8.4345e-277	CD8T_resting	GZMK
1.39332e-253	0.773373	0.885	0.702	8.44672e-249	CD8T_resting	CXCR4
1.61446e-234	0.597828	0.492	0.254	9.78732e-230	CD8T_resting	LYAR
4.48024e-199	0.475623	0.975	0.894	2.71605e-194	CD8T_resting	ZFP36L2
1.54184e-170	0.285311	1	0.989	9.34711e-166	CD8T_resting	RPS3
1.75824e-153	0.359125	0.29	0.132	1.0659e-148	CD8T_resting	MATK
2.72536e-147	0.371746	0.289	0.134	1.6522e-142	CD8T_resting	KLRG1
4.95711e-143	0.500322	0.627	0.419	3.00515e-138	CD8T_resting	ANXA1
2.274e-136	0.271015	0.998	0.984	1.37857e-131	CD8T_resting	RPLP2
1.11616e-120	0.2509	0.999	0.981	6.76648e-116	CD8T_resting	RPL23A
2.58286e-118	0.609081	0.489	0.325	1.56581e-113	CD8T_resting	PPP1R14B
1.91793e-116	0.373633	0.396	0.224	1.16271e-111	CD8T_resting	TRGC2
5.39883e-116	0.303438	0.997	0.987	3.27293e-111	CD8T_resting	MT-CYB
5.33174e-109	0.350686	0.664	0.48	3.23226e-104	CD8T_resting	GZMM
2.85061e-106	0.269419	0.996	0.986	1.72812e-101	CD8T_resting	MT-ND3
3.24087e-103	0.383405	0.984	0.914	1.96471e-98	CD8T_resting	JUNB
1.08911e-101	0.517894	0.778	0.642	6.60254e-97	CD8T_resting	DUSP2
1.85469e-99	0.411042	0.386	0.238	1.12437e-94	CD8T_resting	NUCB2
1.73295e-93	0.298823	0.99	0.975	1.05057e-88	CD8T_resting	MT-ND1
4.09037e-88	0.353032	0.478	0.321	2.47971e-83	CD8T_resting	IER5L
7.31913e-86	0.252664	0.999	0.994	4.43708e-81	CD8T_resting	MT-CO3
5.56863e-84	0.255522	0.99	0.97	3.37587e-79	CD8T_resting	MT-ND2
4.48361e-79	0.303808	0.865	0.757	2.7181e-74	CD8T_resting	FOSB
3.81588e-78	0.401287	0.841	0.737	2.3133e-73	CD8T_resting	FOS
7.97614e-74	0.313213	0.509	0.361	4.83538e-69	CD8T_resting	MYADM
2.47138e-73	0.301587	0.702	0.565	1.49823e-68	CD8T_resting	PDCD4
1.01413e-62	0.251045	0.803	0.69	6.14796e-58	CD8T_resting	STK17A
9.28065e-59	0.276406	0.256	0.157	5.62621e-54	CD8T_resting	TUBB2A
4.22407e-57	0.279107	0.753	0.646	2.56076e-52	CD8T_resting	ZFP36
1.20136e-56	0.298455	0.653	0.538	7.28298e-52	CD8T_resting	UBE2S
1.34698e-54	0.252036	0.728	0.61	8.16582e-50	CD8T_resting	TUBB4B
3.6433e-54	0.314895	0.269	0.172	2.20868e-49	CD8T_resting	IER3
2.52859e-49	0.260019	0.747	0.635	1.53291e-44	CD8T_resting	DNAJB1
1.04977e-44	0.266989	0.279	0.189	6.364e-40	CD8T_resting	ARL4A
1.14725e-42	0.26323	0.526	0.416	6.955e-38	CD8T_resting	CITED2
8.89827e-39	0.28169	0.291	0.203	5.3944e-34	CD8T_resting	AL450405.1
3.17438e-37	0.271862	0.625	0.523	1.9244e-32	CD8T_resting	NR4A2
4.10494e-29	0.277837	0.615	0.53	2.48854e-24	CD8T_resting	RGCC
2.0908e-24	0.303718	0.435	0.36	1.2675e-19	CD8T_resting	ZNF331
0	1.99466	0.956	0.525	0	CD8T_ifn	ISG15
0	1.87312	0.858	0.351	0	CD8T_ifn	MX1
0	1.85068	0.598	0.125	0	CD8T_ifn	IFIT3
0	1.84986	0.664	0.145	0	CD8T_ifn	RSAD2
0	1.78733	0.838	0.283	0	CD8T_ifn	IFI44L
0	1.77572	0.612	0.118	0	CD8T_ifn	IFIT1
0	1.76634	0.844	0.364	0	CD8T_ifn	IFI6
0	1.68346	0.429	0.089	0	CD8T_ifn	IFIT2
0	1.56692	0.745	0.374	0	CD8T_ifn	MT2A
0	1.54012	0.814	0.4	0	CD8T_ifn	SAMD9L
0	1.5048	0.897	0.482	0	CD8T_ifn	XAF1
0	1.48973	0.912	0.61	0	CD8T_ifn	ISG20
0	1.48803	0.632	0.211	0	CD8T_ifn	HERC5
0	1.44944	0.793	0.365	0	CD8T_ifn	EIF2AK2
0	1.40025	0.578	0.174	0	CD8T_ifn	PLSCR1
0	1.39021	0.61	0.245	0	CD8T_ifn	MX2
0	1.34868	0.819	0.486	0	CD8T_ifn	SAMD9
0	1.34154	0.952	0.684	0	CD8T_ifn	LY6E
0	1.28413	0.679	0.287	0	CD8T_ifn	OASL
0	1.24417	0.628	0.222	0	CD8T_ifn	IFI44
0	1.23501	0.791	0.473	0	CD8T_ifn	TRIM22
0	1.22562	0.399	0.11	0	CD8T_ifn	CD38
0	1.20983	0.547	0.183	0	CD8T_ifn	OAS1
0	1.17997	0.761	0.44	0	CD8T_ifn	PARP14
0	1.12898	0.556	0.233	0	CD8T_ifn	IFI35
0	1.11933	0.575	0.324	0	CD8T_ifn	TNFSF10
0	1.11894	0.739	0.383	0	CD8T_ifn	EPSTI1
0	1.10312	0.541	0.231	0	CD8T_ifn	DDX60L
0	1.08897	0.871	0.63	0	CD8T_ifn	IFI16
0	1.07052	0.659	0.394	0	CD8T_ifn	PPM1K
0	1.06608	0.547	0.228	0	CD8T_ifn	DDX60
0	1.04659	0.549	0.227	0	CD8T_ifn	OAS2
0	1.04541	0.965	0.827	0	CD8T_ifn	RNF213
0	1.03927	0.832	0.533	0	CD8T_ifn	STAT1
0	1.01141	0.792	0.523	0	CD8T_ifn	BST2
0	1.00654	0.643	0.378	0	CD8T_ifn	GBP1
0	1.00497	0.406	0.126	0	CD8T_ifn	OAS3
0	0.999293	0.358	0.072	0	CD8T_ifn	CMPK2
0	0.984207	0.412	0.162	0	CD8T_ifn	PNPT1
0	0.978752	0.613	0.258	0	CD8T_ifn	LAG3
0	0.976055	0.882	0.679	0	CD8T_ifn	SP100
0	0.973936	0.619	0.304	0	CD8T_ifn	CHST12
0	0.968999	0.911	0.45	0	CD8T_ifn	GZMK
0	0.951551	0.371	0.097	0	CD8T_ifn	USP18
0	0.948247	0.432	0.182	0	CD8T_ifn	DDX58
0	0.937238	0.585	0.293	0	CD8T_ifn	PARP9
0	0.927879	0.743	0.514	0	CD8T_ifn	SP110
0	0.92532	0.507	0.21	0	CD8T_ifn	ITGA1
0	0.920547	0.816	0.51	0	CD8T_ifn	APOBEC3G
0	0.894606	0.408	0.137	0	CD8T_ifn	HELZ2
0	0.881543	0.457	0.212	0	CD8T_ifn	IRF7
0	0.880714	0.395	0.165	0	CD8T_ifn	IFIH1
0	0.878514	0.665	0.311	0	CD8T_ifn	GZMH
0	0.87381	0.764	0.383	0	CD8T_ifn	CD8A
0	0.870703	0.601	0.302	0	CD8T_ifn	PTMS
0	0.836968	0.658	0.328	0	CD8T_ifn	CD8B
0	0.836397	0.931	0.489	0	CD8T_ifn	GZMA
0	0.832225	0.82	0.624	0	CD8T_ifn	DRAP1
0	0.739087	0.991	0.591	0	CD8T_ifn	CCL5
0	0.737875	0.863	0.69	0	CD8T_ifn	PLAAT4
0	0.732814	0.914	0.764	0	CD8T_ifn	PSMB9
0	0.731783	0.869	0.47	0	CD8T_ifn	CCL4
0	0.637091	0.927	0.492	0	CD8T_ifn	NKG7
1.15988e-302	0.89413	0.449	0.212	7.03152e-298	CD8T_ifn	NT5C3A
1.32192e-302	0.788153	0.336	0.125	8.01388e-298	CD8T_ifn	PALM2-AKAP2
3.7443e-287	0.879337	0.587	0.312	2.26991e-282	CD8T_ifn	ITM2C
1.62767e-284	0.807857	0.597	0.355	9.86742e-280	CD8T_ifn	N4BP1
1.768e-276	0.784585	0.853	0.706	1.07181e-271	CD8T_ifn	SLFN5
1.58511e-271	0.747158	0.432	0.206	9.60939e-267	CD8T_ifn	LAP3
1.74368e-261	0.723717	0.346	0.142	1.05707e-256	CD8T_ifn	ZBP1
3.08374e-260	0.673279	0.443	0.199	1.86945e-255	CD8T_ifn	EOMES
4.54899e-258	0.774297	0.381	0.171	2.75774e-253	CD8T_ifn	STAT2
7.54896e-258	0.74564	0.428	0.207	4.57641e-253	CD8T_ifn	DTX3L
3.44263e-257	0.821015	0.621	0.399	2.08702e-252	CD8T_ifn	APOL6
1.22549e-252	0.773912	0.657	0.447	7.42927e-248	CD8T_ifn	ADAR
1.69726e-252	0.701249	0.343	0.145	1.02893e-247	CD8T_ifn	LGALS9
3.17057e-250	0.648411	0.805	0.577	1.9221e-245	CD8T_ifn	HLA-DPB1
4.5906e-245	0.825692	0.577	0.364	2.78296e-240	CD8T_ifn	NUB1
7.39342e-245	0.769194	0.695	0.494	4.48211e-240	CD8T_ifn	IFITM1
5.67127e-243	0.775383	0.561	0.345	3.43809e-238	CD8T_ifn	UBE2L6
1.06244e-237	0.783698	0.616	0.398	6.44083e-233	CD8T_ifn	CLDND1
1.2317e-233	0.773152	0.519	0.304	7.46692e-229	CD8T_ifn	SHFL
1.2903e-233	0.531907	0.817	0.528	7.8222e-229	CD8T_ifn	CST7
7.24977e-231	0.71878	0.527	0.304	4.39503e-226	CD8T_ifn	C5orf56
1.29012e-229	0.798975	0.428	0.22	7.82109e-225	CD8T_ifn	TRANK1
1.57425e-229	0.654282	0.746	0.525	9.54356e-225	CD8T_ifn	HLA-DPA1
3.41475e-226	0.658351	0.676	0.441	2.07012e-221	CD8T_ifn	TYMP
3.85309e-221	0.664184	0.428	0.215	2.33586e-216	CD8T_ifn	SPATS2L
4.06667e-208	0.611478	0.285	0.115	2.46534e-203	CD8T_ifn	IFIT5
6.99218e-208	0.557115	0.895	0.758	4.23887e-203	CD8T_ifn	CD74
4.12465e-207	0.63707	0.29	0.12	2.50049e-202	CD8T_ifn	HERC6
3.40441e-199	0.683703	0.361	0.162	2.06385e-194	CD8T_ifn	LINC02446
1.58696e-197	0.684854	0.541	0.344	9.6206e-193	CD8T_ifn	PHF11
7.32123e-194	0.597299	0.285	0.121	4.43835e-189	CD8T_ifn	HSH2D
1.20991e-193	0.776603	0.492	0.26	7.33484e-189	CD8T_ifn	IFNG
3.61826e-193	0.581313	0.833	0.689	2.1935e-188	CD8T_ifn	COTL1
9.80452e-190	0.793175	0.567	0.385	5.9438e-185	CD8T_ifn	XRN1
4.06291e-178	0.624466	0.627	0.424	2.46306e-173	CD8T_ifn	CLEC2B
1.61767e-166	0.588333	0.305	0.145	9.80682e-162	CD8T_ifn	TRIM25
1.61578e-160	0.613059	0.632	0.433	9.79532e-156	CD8T_ifn	HLA-DRA
2.89599e-160	0.627575	0.391	0.218	1.75564e-155	CD8T_ifn	ZCCHC2
5.03603e-160	0.540954	0.722	0.542	3.05299e-155	CD8T_ifn	IKZF3
3.30853e-159	0.567942	0.294	0.139	2.00573e-154	CD8T_ifn	PARP12
1.9988e-152	0.533105	0.754	0.634	1.21173e-147	CD8T_ifn	PSMB8
4.74362e-152	0.672102	0.64	0.485	2.87572e-147	CD8T_ifn	UTRN
6.59361e-152	0.489616	0.447	0.24	3.99724e-147	CD8T_ifn	GZMB
2.10432e-148	0.298974	0.997	0.991	1.2757e-143	CD8T_ifn	HLA-C
9.37384e-146	0.515537	0.321	0.156	5.6827e-141	CD8T_ifn	SLAMF7
1.76484e-142	0.564639	0.613	0.455	1.0699e-137	CD8T_ifn	TAP1
1.91283e-137	0.592424	0.487	0.32	1.15961e-132	CD8T_ifn	PARP8
3.14063e-135	0.465489	0.269	0.124	1.90394e-130	CD8T_ifn	FASLG
6.8313e-135	0.517291	0.702	0.55	4.14134e-130	CD8T_ifn	RUNX3
1.43216e-132	0.479217	0.373	0.199	8.68218e-128	CD8T_ifn	PLEK
4.1151e-132	0.529786	0.762	0.653	2.4947e-127	CD8T_ifn	SMCHD1
1.23893e-131	0.582452	0.358	0.205	7.51077e-127	CD8T_ifn	NMI
3.71648e-131	0.546398	0.316	0.17	2.25304e-126	CD8T_ifn	PARP10
1.21807e-129	0.467882	0.855	0.768	7.38432e-125	CD8T_ifn	IFITM2
1.09496e-125	0.259469	1	0.996	6.638e-121	CD8T_ifn	HLA-A
1.6454e-125	0.460136	0.706	0.518	9.97494e-121	CD8T_ifn	HLA-DRB1
3.36639e-123	0.592734	0.357	0.211	2.04081e-118	CD8T_ifn	ZNFX1
1.47215e-122	0.428901	0.847	0.772	8.92463e-118	CD8T_ifn	EVL
2.28451e-122	0.433468	0.54	0.342	1.38494e-117	CD8T_ifn	CTSW
1.38017e-121	0.542182	0.455	0.304	8.36703e-117	CD8T_ifn	RBCK1
1.20705e-120	0.471593	0.858	0.78	7.31749e-116	CD8T_ifn	RESF1
1.23696e-120	0.304221	0.385	0.212	7.49882e-116	CD8T_ifn	CCL4L2
1.82161e-118	0.470684	0.35	0.194	1.10431e-113	CD8T_ifn	PLAAT3
1.56302e-117	0.509167	0.298	0.159	9.47551e-113	CD8T_ifn	SLFN12L
1.56652e-116	0.396065	0.75	0.613	9.49671e-112	CD8T_ifn	CD81
1.64759e-116	0.477335	0.463	0.293	9.98817e-112	CD8T_ifn	SAMD3
1.82689e-113	0.465327	0.27	0.137	1.10751e-108	CD8T_ifn	CCR5
3.17265e-112	0.640127	0.439	0.298	1.92335e-107	CD8T_ifn	HELB
1.23945e-111	0.297823	0.999	0.999	7.51394e-107	CD8T_ifn	MT-RNR2
3.52046e-109	0.587672	0.46	0.313	2.13421e-104	CD8T_ifn	GBP4
1.12681e-107	0.404038	0.456	0.285	6.83103e-103	CD8T_ifn	PRF1
7.40243e-107	0.477034	0.389	0.226	4.48757e-102	CD8T_ifn	TRGC2
6.33856e-106	0.359692	0.953	0.921	3.84263e-101	CD8T_ifn	MYL12A
3.53348e-105	0.409649	0.252	0.125	2.1421e-100	CD8T_ifn	CPNE7
2.45537e-104	0.59068	0.518	0.385	1.48852e-99	CD8T_ifn	TRIM38
3.11668e-104	0.51989	0.517	0.38	1.88943e-99	CD8T_ifn	TANK
3.1592e-101	0.517913	0.531	0.402	1.9152e-96	CD8T_ifn	IRF9
7.41569e-99	0.396397	0.295	0.159	4.49561e-94	CD8T_ifn	F2R
1.72875e-98	0.56074	0.487	0.361	1.04802e-93	CD8T_ifn	LPIN2
3.17476e-98	0.504173	0.316	0.184	1.92463e-93	CD8T_ifn	PDE4DIP
1.16178e-97	0.483025	0.419	0.27	7.04305e-93	CD8T_ifn	SLF1
9.77048e-97	0.517335	0.501	0.352	5.92316e-92	CD8T_ifn	LYST
1.74821e-96	0.617583	0.394	0.26	1.05982e-91	CD8T_ifn	GPR155
8.79799e-96	0.465395	0.636	0.525	5.33361e-91	CD8T_ifn	USP15
1.03037e-95	0.468746	0.431	0.282	6.24643e-91	CD8T_ifn	MIAT
1.18763e-94	0.554475	0.439	0.305	7.19979e-90	CD8T_ifn	TRIM56
3.96673e-94	0.437753	0.373	0.233	2.40475e-89	CD8T_ifn	STOM
1.53848e-93	0.276035	0.998	0.996	9.32671e-89	CD8T_ifn	MT-RNR1
3.10777e-93	0.513371	0.408	0.277	1.88402e-88	CD8T_ifn	SP140
9.66037e-93	0.466448	0.505	0.366	5.85641e-88	CD8T_ifn	ARAP2
6.61698e-92	0.501137	0.4	0.269	4.01141e-87	CD8T_ifn	NFATC2
1.78397e-91	0.362358	0.908	0.883	1.0815e-86	CD8T_ifn	SRSF7
2.28384e-90	0.441351	0.707	0.599	1.38453e-85	CD8T_ifn	CFLAR
2.40829e-90	0.539834	0.562	0.444	1.45998e-85	CD8T_ifn	SETX
1.58058e-89	0.493752	0.606	0.466	9.58194e-85	CD8T_ifn	GBP5
7.94428e-89	0.477512	0.452	0.326	4.81606e-84	CD8T_ifn	CHMP5
1.84902e-88	0.448207	0.285	0.164	1.12093e-83	CD8T_ifn	GYG1
5.59607e-88	0.449792	0.556	0.432	3.39251e-83	CD8T_ifn	CD96
9.25746e-88	0.450975	0.585	0.474	5.61215e-83	CD8T_ifn	CD164
2.53511e-86	0.400542	0.722	0.631	1.53686e-81	CD8T_ifn	PSME2
2.22763e-85	0.410661	0.417	0.271	1.35045e-80	CD8T_ifn	FABP5
7.42109e-85	0.495308	0.513	0.388	4.49889e-80	CD8T_ifn	SYNE1
8.8152e-85	0.43643	0.618	0.516	5.34404e-80	CD8T_ifn	WIPF1
1.64256e-84	0.327466	0.856	0.793	9.95769e-80	CD8T_ifn	PSME1
1.74084e-83	0.437215	0.639	0.55	1.05535e-78	CD8T_ifn	TAPBP
9.0526e-83	0.459223	0.342	0.223	5.48796e-78	CD8T_ifn	TAP2
1.99881e-81	0.403422	0.72	0.627	1.21174e-76	CD8T_ifn	MCL1
3.44905e-81	0.509942	0.507	0.389	2.09092e-76	CD8T_ifn	ODF2L
4.78081e-81	0.440744	0.314	0.192	2.89827e-76	CD8T_ifn	TBCD
1.22249e-80	0.39257	0.306	0.179	7.41111e-76	CD8T_ifn	CRTAM
5.03177e-80	0.43626	0.48	0.346	3.05041e-75	CD8T_ifn	APOBEC3C
5.55323e-80	0.34008	0.975	0.97	3.36654e-75	CD8T_ifn	HSP90AA1
3.5009e-73	0.436314	0.455	0.343	2.12235e-68	CD8T_ifn	SHISA5
4.67008e-70	0.415804	0.691	0.616	2.83114e-65	CD8T_ifn	GPBP1
5.33401e-70	0.331761	0.503	0.355	3.23364e-65	CD8T_ifn	DUSP4
5.73758e-69	0.38341	0.35	0.236	3.47829e-64	CD8T_ifn	TBC1D2B
6.29218e-69	0.318403	0.819	0.761	3.81451e-64	CD8T_ifn	LCP1
3.48084e-68	0.508502	0.762	0.715	2.11019e-63	CD8T_ifn	INTS6
1.69245e-67	0.350277	0.255	0.146	1.02601e-62	CD8T_ifn	CLIC3
1.72644e-67	0.424039	0.32	0.213	1.04662e-62	CD8T_ifn	TRIM14
2.18763e-66	0.484088	0.55	0.446	1.32621e-61	CD8T_ifn	ALOX5AP
5.59215e-66	0.404049	0.558	0.469	3.39013e-61	CD8T_ifn	CCDC85B
5.7888e-66	0.39951	0.614	0.531	3.50934e-61	CD8T_ifn	ELF1
6.73331e-66	0.433911	0.533	0.438	4.08193e-61	CD8T_ifn	LNPEP
7.86544e-65	0.375534	0.544	0.445	4.76827e-60	CD8T_ifn	REEP5
9.58202e-65	0.28144	0.869	0.84	5.80891e-60	CD8T_ifn	SEPTIN7
4.83387e-64	0.377538	0.763	0.716	2.93044e-59	CD8T_ifn	PPP2R5C
2.65333e-63	0.401663	0.399	0.293	1.60853e-58	CD8T_ifn	NLRC5
1.165e-62	0.38017	0.355	0.243	7.0626e-58	CD8T_ifn	THEMIS
2.14458e-62	0.368078	0.51	0.397	1.30011e-57	CD8T_ifn	CARD16
6.31479e-62	0.398163	0.5	0.399	3.82821e-57	CD8T_ifn	AC245297.3
1.01687e-61	0.40714	0.269	0.17	6.16454e-57	CD8T_ifn	ZNF107
1.09218e-61	0.404625	0.318	0.21	6.62114e-57	CD8T_ifn	CASP17P
2.63734e-61	0.371955	0.459	0.347	1.59884e-56	CD8T_ifn	RAB27A
7.6128e-61	0.488743	0.53	0.426	4.61511e-56	CD8T_ifn	HSPA1B
1.55986e-60	0.499537	0.298	0.193	9.45632e-56	CD8T_ifn	POU3F1
3.13874e-60	0.348927	0.49	0.376	1.9028e-55	CD8T_ifn	SH2D1A
5.92333e-60	0.343538	0.258	0.158	3.5909e-55	CD8T_ifn	ZFYVE28
1.59537e-59	0.352565	0.741	0.658	9.67163e-55	CD8T_ifn	GIMAP4
2.08632e-59	0.395959	0.307	0.207	1.26479e-54	CD8T_ifn	C1GALT1
2.80433e-59	0.394776	0.409	0.306	1.70007e-54	CD8T_ifn	CAPN2
1.62779e-58	0.396745	0.404	0.304	9.86815e-54	CD8T_ifn	IDH2
2.58002e-58	0.319622	0.751	0.668	1.56409e-53	CD8T_ifn	SYNE2
5.31059e-57	0.409209	0.342	0.24	3.21944e-52	CD8T_ifn	SCML4
9.83974e-57	0.379714	0.327	0.231	5.96515e-52	CD8T_ifn	OGFR
1.2049e-56	0.308464	0.803	0.763	7.30445e-52	CD8T_ifn	SUB1
2.27318e-55	0.337646	0.509	0.403	1.37807e-50	CD8T_ifn	PYHIN1
2.99964e-55	0.316742	0.772	0.678	1.81847e-50	CD8T_ifn	GIMAP7
3.55277e-55	0.393479	0.463	0.377	2.1538e-50	CD8T_ifn	IRF2
1.60281e-54	0.338522	0.799	0.76	9.7167e-50	CD8T_ifn	BRD2
1.12783e-53	0.305605	0.745	0.692	6.83724e-49	CD8T_ifn	CD44
1.44114e-53	0.282338	0.75	0.682	8.73662e-49	CD8T_ifn	CD99
4.53934e-53	0.338897	0.263	0.17	2.75188e-48	CD8T_ifn	GGA2
8.59686e-53	0.561126	0.427	0.33	5.21168e-48	CD8T_ifn	PPP1R14B
9.61416e-53	0.332058	0.632	0.561	5.82839e-48	CD8T_ifn	BTN3A2
1.87035e-52	0.399278	0.773	0.709	1.13386e-47	CD8T_ifn	GADD45B
7.72032e-52	0.377615	0.398	0.299	4.68029e-47	CD8T_ifn	NIN
2.22753e-50	0.352516	0.414	0.318	1.3504e-45	CD8T_ifn	ADGRE5
8.73707e-50	0.272139	0.923	0.89	5.29667e-45	CD8T_ifn	NEAT1
1.10733e-49	0.374829	0.532	0.455	6.71298e-45	CD8T_ifn	KPNB1
3.80549e-49	0.38121	0.407	0.323	2.307e-44	CD8T_ifn	CALCOCO2
4.53085e-49	0.361172	0.334	0.237	2.74673e-44	CD8T_ifn	ITGAE
1.31774e-48	0.326539	0.507	0.407	7.98851e-44	CD8T_ifn	ANXA5
1.54198e-48	0.351974	0.343	0.249	9.34792e-44	CD8T_ifn	GLIPR2
4.95207e-48	0.353806	0.267	0.182	3.0021e-43	CD8T_ifn	TBC1D1
6.33602e-48	0.252761	0.603	0.476	3.84108e-43	CD8T_ifn	CYTOR
9.67071e-48	0.334404	0.568	0.487	5.86267e-43	CD8T_ifn	GZMM
2.06866e-47	0.287224	0.887	0.876	1.25408e-42	CD8T_ifn	FUS
5.10065e-47	0.326499	0.731	0.682	3.09216e-42	CD8T_ifn	CLEC2D
7.29532e-47	0.347305	0.387	0.285	4.42264e-42	CD8T_ifn	TRG-AS1
7.61145e-46	0.340456	0.3	0.215	4.61429e-41	CD8T_ifn	HERPUD2
1.69781e-45	0.298432	0.463	0.359	1.02927e-40	CD8T_ifn	ANXA2
4.26824e-45	0.291227	0.741	0.699	2.58754e-40	CD8T_ifn	HLA-F
2.12929e-44	0.302898	0.816	0.781	1.29084e-39	CD8T_ifn	IRF1
4.24332e-44	0.33077	0.303	0.218	2.57243e-39	CD8T_ifn	PTK2B
1.09427e-43	0.337219	0.452	0.372	6.63382e-39	CD8T_ifn	CTSS
1.63849e-43	0.293542	0.601	0.535	9.93304e-39	CD8T_ifn	SYNRG
1.78071e-42	0.343532	0.425	0.344	1.07952e-37	CD8T_ifn	BTN3A1
2.05422e-42	0.335988	0.319	0.233	1.24533e-37	CD8T_ifn	UBL3
4.14115e-42	0.360584	0.297	0.216	2.51049e-37	CD8T_ifn	DYNLT1
1.06494e-41	0.352213	0.329	0.248	6.45599e-37	CD8T_ifn	ETNK1
2.0173e-41	0.302629	0.814	0.802	1.22295e-36	CD8T_ifn	DDX3X
4.8143e-41	0.332709	0.678	0.589	2.91857e-36	CD8T_ifn	ID2
6.32402e-41	0.350587	0.329	0.249	3.83381e-36	CD8T_ifn	CASP1
1.12603e-40	0.423443	0.638	0.57	6.82632e-36	CD8T_ifn	HSPA1A
1.35244e-40	0.307992	0.629	0.577	8.19888e-36	CD8T_ifn	DOCK8
2.51477e-40	0.329235	0.395	0.309	1.52453e-35	CD8T_ifn	GPR174
5.37862e-40	0.362233	0.302	0.222	3.26068e-35	CD8T_ifn	ARHGEF3
7.82346e-40	0.324494	0.505	0.424	4.74282e-35	CD8T_ifn	SMAD7
3.73485e-39	0.345489	0.285	0.208	2.26418e-34	CD8T_ifn	EXOSC9
2.74935e-37	0.303593	0.528	0.452	1.66674e-32	CD8T_ifn	ZBTB38
1.44375e-36	0.315735	0.304	0.228	8.75246e-32	CD8T_ifn	GRAP2
2.0661e-35	0.351597	0.334	0.261	1.25253e-30	CD8T_ifn	MLLT3
4.21998e-35	0.332312	0.467	0.398	2.55828e-30	CD8T_ifn	DNAJB14
6.26277e-35	0.328554	0.314	0.238	3.79668e-30	CD8T_ifn	LDLRAD4
6.47396e-35	0.298594	0.711	0.66	3.92471e-30	CD8T_ifn	AC020916.1
7.95781e-35	0.35386	0.397	0.326	4.82426e-30	CD8T_ifn	RIF1
1.2331e-34	0.254497	0.37	0.277	7.47541e-30	CD8T_ifn	HLA-DQA1
1.23367e-34	0.319666	0.263	0.19	7.47889e-30	CD8T_ifn	ST3GAL5
4.55202e-34	0.32239	0.612	0.561	2.75957e-29	CD8T_ifn	ZC3HAV1
2.73646e-33	0.31	0.466	0.397	1.65893e-28	CD8T_ifn	IQGAP2
2.85663e-33	0.309327	0.566	0.515	1.73177e-28	CD8T_ifn	ZBTB7A
4.82623e-33	0.271751	0.408	0.317	2.92581e-28	CD8T_ifn	LGALS3
2.50616e-32	0.286279	0.296	0.22	1.51931e-27	CD8T_ifn	GPR171
2.81113e-32	0.262502	0.561	0.511	1.70419e-27	CD8T_ifn	SNX6
3.43775e-32	0.323908	0.262	0.194	2.08407e-27	CD8T_ifn	LGALS8
4.76527e-31	0.305225	0.309	0.238	2.88885e-26	CD8T_ifn	SYTL3
4.79124e-31	0.33413	0.465	0.408	2.90459e-26	CD8T_ifn	C6orf62
1.07296e-30	0.271816	0.473	0.397	6.50461e-26	CD8T_ifn	CD84
1.25868e-30	0.292352	0.383	0.309	7.63053e-26	CD8T_ifn	TRAT1
1.52572e-30	0.271205	0.68	0.631	9.24936e-26	CD8T_ifn	SAT1
1.69445e-30	0.300607	0.304	0.235	1.02722e-25	CD8T_ifn	MBD5
5.54462e-30	0.275242	0.315	0.242	3.36131e-25	CD8T_ifn	CBLB
1.3631e-29	0.296422	0.332	0.266	8.2635e-25	CD8T_ifn	GSDMD
2.57538e-29	0.3142	0.398	0.338	1.56128e-24	CD8T_ifn	RNASEH2B
4.43672e-29	0.267556	0.359	0.288	2.68968e-24	CD8T_ifn	GALM
1.70621e-28	0.280562	0.264	0.199	1.03436e-23	CD8T_ifn	TMEM109
2.10488e-28	0.295506	0.368	0.3	1.27604e-23	CD8T_ifn	ATXN1
2.93068e-28	0.382376	0.361	0.294	1.77666e-23	CD8T_ifn	NEU1
9.62493e-28	0.270042	0.51	0.461	5.83492e-23	CD8T_ifn	ZNF207
1.05853e-27	0.251017	0.381	0.306	6.4171e-23	CD8T_ifn	CXCR3
1.70908e-27	0.403298	0.401	0.335	1.0361e-22	CD8T_ifn	AC027290.2
2.73604e-27	0.26657	0.366	0.302	1.65867e-22	CD8T_ifn	SPATA13
3.10964e-27	0.276166	0.308	0.243	1.88516e-22	CD8T_ifn	UBR2
5.70172e-27	0.267012	0.537	0.498	3.45655e-22	CD8T_ifn	CD47
1.15561e-26	0.27441	0.416	0.356	7.00566e-22	CD8T_ifn	CCSER2
1.54006e-26	0.261572	0.5	0.455	9.33631e-22	CD8T_ifn	PSMA5
1.95045e-26	0.328213	0.379	0.32	1.18242e-21	CD8T_ifn	TRIM69
2.25263e-26	0.263273	0.25	0.187	1.36561e-21	CD8T_ifn	ABI3
1.11519e-25	0.257959	0.546	0.5	6.76064e-21	CD8T_ifn	EMB
1.23554e-25	0.289829	0.414	0.357	7.49023e-21	CD8T_ifn	BBX
1.76998e-25	0.282881	0.364	0.302	1.07302e-20	CD8T_ifn	ZBTB20
1.94225e-25	0.265517	0.264	0.202	1.17745e-20	CD8T_ifn	BTN3A3
3.70432e-25	0.27815	0.535	0.491	2.24567e-20	CD8T_ifn	NASP
6.20835e-25	0.265218	0.436	0.384	3.76369e-20	CD8T_ifn	CASP4
1.05287e-24	0.301697	0.41	0.35	6.38284e-20	CD8T_ifn	TAGAP
1.10801e-24	0.260567	0.255	0.195	6.7171e-20	CD8T_ifn	ANKIB1
1.39386e-24	0.261059	0.403	0.343	8.45e-20	CD8T_ifn	MAP4
2.08458e-24	0.28734	0.328	0.273	1.26374e-19	CD8T_ifn	HM13
6.6864e-24	0.251506	0.493	0.442	4.05349e-19	CD8T_ifn	DYNC1H1
7.31905e-24	0.255265	0.318	0.258	4.43703e-19	CD8T_ifn	OTULIN
9.85971e-24	0.274146	0.406	0.354	5.97725e-19	CD8T_ifn	ZNF644
2.6814e-23	0.255341	0.365	0.308	1.62554e-18	CD8T_ifn	RNF149
3.33791e-23	0.258996	0.483	0.432	2.02354e-18	CD8T_ifn	ATF7IP
7.81109e-23	0.259791	0.474	0.422	4.73531e-18	CD8T_ifn	PAG1
2.83285e-22	0.281211	0.309	0.254	1.71736e-17	CD8T_ifn	JMJD6
1.97667e-21	0.265555	0.297	0.245	1.19832e-16	CD8T_ifn	LYSMD2
2.68309e-21	0.260372	0.328	0.272	1.62657e-16	CD8T_ifn	FAM111A
5.7283e-21	0.251956	0.252	0.198	3.47267e-16	CD8T_ifn	ITPR1
5.78796e-21	0.298182	0.588	0.556	3.50884e-16	CD8T_ifn	HEXIM1
6.59326e-21	0.252354	0.268	0.214	3.99703e-16	CD8T_ifn	NAA50
1.44366e-20	0.254699	0.269	0.216	8.75188e-16	CD8T_ifn	STX17
4.69857e-19	0.252605	0.435	0.395	2.84842e-14	CD8T_ifn	DENND2D
8.97774e-19	0.254324	0.25	0.201	5.44258e-14	CD8T_ifn	PARP4
1.03037e-18	0.250688	0.279	0.23	6.24642e-14	CD8T_ifn	PMF1
6.08136e-17	0.255086	0.398	0.352	3.6867e-12	CD8T_ifn	GVINP1
9.56593e-17	0.270022	0.281	0.241	5.79916e-12	CD8T_ifn	MKRN1
9.73687e-17	0.250761	0.274	0.227	5.90278e-12	CD8T_ifn	GCHFR
1.54514e-16	0.258954	0.403	0.367	9.36713e-12	CD8T_ifn	DNMT1
1.71476e-11	0.253171	0.424	0.391	1.03954e-06	CD8T_ifn	GABPB1-AS1
0	1.16132	0.944	0.69	0	CD4T_naive	CXCR4
0	1.08998	0.507	0.226	0	CD4T_naive	GPR183
0	0.972401	0.991	0.89	0	CD4T_naive	ZFP36L2
0	0.937673	0.742	0.339	0	CD4T_naive	TCF7
0	0.933214	0.999	0.971	0	CD4T_naive	RPS13
0	0.929419	1	0.976	0	CD4T_naive	RPS6
0	0.92492	1	0.974	0	CD4T_naive	RPL21
0	0.924128	0.998	0.91	0	CD4T_naive	JUNB
0	0.90796	0.986	0.879	0	CD4T_naive	EEF1B2
0	0.89379	0.999	0.978	0	CD4T_naive	RPS3A
0	0.890005	0.999	0.985	0	CD4T_naive	RPL32
0	0.871375	0.62	0.253	0	CD4T_naive	CCR7
0	0.868464	1	0.985	0	CD4T_naive	RPS8
0	0.865518	0.64	0.376	0	CD4T_naive	KLF2
0	0.84672	0.959	0.79	0	CD4T_naive	PABPC1
0	0.841965	0.843	0.459	0	CD4T_naive	IL7R
0	0.819393	0.983	0.853	0	CD4T_naive	RPL22
0	0.814814	0.609	0.34	0	CD4T_naive	ZNF331
0	0.802924	0.998	0.966	0	CD4T_naive	RPL9
0	0.798905	1	0.984	0	CD4T_naive	RPL34
0	0.797404	1	0.993	0	CD4T_naive	TPT1
0	0.79072	1	0.989	0	CD4T_naive	RPL11
0	0.784987	0.343	0.129	0	CD4T_naive	AREG
0	0.783139	1	0.979	0	CD4T_naive	RPL3
0	0.781591	0.688	0.411	0	CD4T_naive	YPEL5
0	0.767728	0.452	0.194	0	CD4T_naive	CD55
0	0.767376	1	0.991	0	CD4T_naive	RPL30
0	0.765686	1	0.995	0	CD4T_naive	EEF1A1
0	0.763598	0.998	0.961	0	CD4T_naive	RPL5
0	0.760212	0.912	0.845	0	CD4T_naive	RPS26
0	0.748244	1	0.991	0	CD4T_naive	RPS18
0	0.748103	1	0.992	0	CD4T_naive	RPS12
0	0.746225	0.998	0.953	0	CD4T_naive	RPS5
0	0.743097	0.884	0.637	0	CD4T_naive	LDHB
0	0.736371	1	0.996	0	CD4T_naive	RPL13
0	0.735862	1	0.99	0	CD4T_naive	RPS27A
0	0.731761	0.998	0.971	0	CD4T_naive	RPL29
0	0.729683	0.999	0.988	0	CD4T_naive	RPL19
0	0.72887	0.999	0.986	0	CD4T_naive	RPS23
0	0.724059	0.995	0.937	0	CD4T_naive	RPS20
0	0.71918	0.999	0.98	0	CD4T_naive	RPL37
0	0.716243	0.999	0.981	0	CD4T_naive	RPL39
0	0.704167	0.989	0.914	0	CD4T_naive	RPL23
0	0.703842	0.979	0.864	0	CD4T_naive	RPL7
0	0.697381	0.999	0.978	0	CD4T_naive	RPS4X
0	0.688345	1	0.994	0	CD4T_naive	RPL10
0	0.688317	0.969	0.852	0	CD4T_naive	RPL4
0	0.686012	0.999	0.979	0	CD4T_naive	RPS16
0	0.685483	0.999	0.973	0	CD4T_naive	RPL8
0	0.68534	0.971	0.852	0	CD4T_naive	RPL31
0	0.67277	0.473	0.195	0	CD4T_naive	LEF1
0	0.671774	1	0.989	0	CD4T_naive	RPS14
0	0.658122	0.664	0.377	0	CD4T_naive	FOXP1
0	0.657309	0.997	0.957	0	CD4T_naive	RPSA
0	0.647999	0.999	0.976	0	CD4T_naive	RPL35A
0	0.646746	1	0.987	0	CD4T_naive	RPS28
0	0.646325	1	0.989	0	CD4T_naive	RPS3
0	0.644104	0.941	0.77	0	CD4T_naive	SARAF
0	0.636772	0.998	0.974	0	CD4T_naive	RPS9
0	0.63492	0.999	0.982	0	CD4T_naive	RPL18
0	0.63362	0.997	0.964	0	CD4T_naive	RPL10A
0	0.633242	0.998	0.968	0	CD4T_naive	RPL36
0	0.632842	0.86	0.616	0	CD4T_naive	FXYD5
0	0.627241	0.998	0.972	0	CD4T_naive	RPS21
0	0.623559	0.999	0.974	0	CD4T_naive	RPS25
0	0.622753	0.59	0.304	0	CD4T_naive	SOCS3
0	0.622209	0.9	0.707	0	CD4T_naive	NOP53
0	0.613458	1	0.984	0	CD4T_naive	RPLP2
0	0.610602	0.999	0.982	0	CD4T_naive	RPL18A
0	0.604117	0.998	0.973	0	CD4T_naive	RPL12
0	0.597501	1	0.992	0	CD4T_naive	RPS27
0	0.591667	0.825	0.607	0	CD4T_naive	EIF3E
0	0.591066	0.995	0.958	0	CD4T_naive	RPS11
0	0.586092	0.999	0.977	0	CD4T_naive	RPL14
0	0.586005	0.848	0.65	0	CD4T_naive	SNHG29
0	0.585368	0.994	0.947	0	CD4T_naive	RPS10
0	0.583859	0.987	0.918	0	CD4T_naive	RPLP0
0	0.581959	0.995	0.953	0	CD4T_naive	NACA
0	0.576728	0.998	0.963	0	CD4T_naive	RPL37A
0	0.575975	0.999	0.978	0	CD4T_naive	RPL6
0	0.571757	0.422	0.164	0	CD4T_naive	MAL
0	0.568046	0.999	0.986	0	CD4T_naive	RPL13A
0	0.551675	0.993	0.943	0	CD4T_naive	RPL38
0	0.551296	1	0.996	0	CD4T_naive	RPLP1
0	0.544683	0.997	0.96	0	CD4T_naive	UBA52
0	0.541755	0.865	0.691	0	CD4T_naive	GAS5
0	0.537791	0.999	0.992	0	CD4T_naive	RPS2
0	0.514057	0.272	0.081	0	CD4T_naive	IRS2
0	0.510356	0.994	0.957	0	CD4T_naive	RACK1
0	0.50997	0.928	0.619	0	CD4T_naive	LTB
0	0.496408	0.947	0.814	0	CD4T_naive	TOMM7
0	0.489798	0.998	0.97	0	CD4T_naive	RPL24
0	0.488727	0.999	0.989	0	CD4T_naive	RPS29
0	0.470347	0.276	0.093	0	CD4T_naive	CD40LG
0	0.468362	0.999	0.98	0	CD4T_naive	RPL26
0	0.460004	0.998	0.98	0	CD4T_naive	RPS7
0	0.454136	0.28	0.099	0	CD4T_naive	TRABD2A
0	0.452332	0.997	0.975	0	CD4T_naive	RPL15
0	0.452128	0.981	0.913	0	CD4T_naive	EEF1D
0	0.451586	0.999	0.988	0	CD4T_naive	RPS15
0	0.448668	0.996	0.963	0	CD4T_naive	RPL27A
0	0.445872	0.999	0.984	0	CD4T_naive	RPL7A
0	0.436454	0.989	0.937	0	CD4T_naive	RPL27
0	0.424949	1	0.991	0	CD4T_naive	RPS15A
0	0.424081	0.976	0.901	0	CD4T_naive	PFDN5
0	0.420042	0.993	0.953	0	CD4T_naive	RPL35
0	0.398341	0.998	0.981	0	CD4T_naive	RPL23A
0	0.347461	1	0.996	0	CD4T_naive	RPL41
0	0.344019	0.999	0.988	0	CD4T_naive	RPS19
0	0.339882	1	0.985	0	CD4T_naive	FAU
0	0.312122	1	0.995	0	CD4T_naive	RPL28
3.16473e-306	0.485481	0.782	0.503	1.91856e-301	CD4T_naive	NR4A2
2.71741e-294	0.419297	0.308	0.125	1.64737e-289	CD4T_naive	PLAC8
3.58024e-290	0.508748	0.848	0.694	2.17045e-285	CD4T_naive	RPS4Y1
6.13304e-290	0.408208	0.954	0.866	3.71803e-285	CD4T_naive	NPM1
7.3057e-286	0.45275	0.892	0.737	4.42894e-281	CD4T_naive	EEF2
2.58846e-280	0.468124	0.993	0.957	1.5692e-275	CD4T_naive	FTH1
1.65651e-278	0.491832	0.823	0.616	1.00423e-273	CD4T_naive	SNHG6
5.10015e-278	0.527533	0.667	0.438	3.09186e-273	CD4T_naive	RNASET2
1.72143e-274	0.408417	0.301	0.127	1.04358e-269	CD4T_naive	PRKCA
4.1541e-272	0.464046	0.509	0.28	2.51834e-267	CD4T_naive	MCUB
1.38823e-270	0.434639	0.276	0.112	8.41587e-266	CD4T_naive	C1orf162
3.08446e-269	0.471781	0.62	0.38	1.86989e-264	CD4T_naive	TMEM123
1.97165e-263	0.602956	0.697	0.488	1.19528e-258	CD4T_naive	SLC2A3
2.71255e-256	0.474959	0.724	0.504	1.64443e-251	CD4T_naive	RPS17
1.26477e-255	0.398715	0.293	0.125	7.66744e-251	CD4T_naive	RASGRP2
7.46326e-251	0.470517	0.796	0.6	4.52445e-246	CD4T_naive	RPL17
3.94374e-247	0.462936	0.837	0.624	2.39082e-242	CD4T_naive	TSC22D3
1.55322e-244	0.498822	0.655	0.431	9.41606e-240	CD4T_naive	AC243919.1
2.73401e-240	0.464384	0.48	0.269	1.65744e-235	CD4T_naive	IL6ST
4.94011e-237	0.558398	0.473	0.272	2.99484e-232	CD4T_naive	CHMP1B
2.23418e-236	0.473819	0.356	0.178	1.35443e-231	CD4T_naive	RNF139
4.02611e-236	0.546299	0.481	0.284	2.44075e-231	CD4T_naive	NOSIP
7.6814e-230	0.436518	0.267	0.116	4.65669e-225	CD4T_naive	SC5D
3.45879e-225	0.43109	0.395	0.206	2.09682e-220	CD4T_naive	SATB1
1.45255e-218	0.372737	0.264	0.115	8.8058e-214	CD4T_naive	KLF3
1.10246e-204	0.348427	0.258	0.115	6.68342e-200	CD4T_naive	SERINC5
4.10425e-203	0.349769	0.926	0.809	2.48812e-198	CD4T_naive	CD48
4.92554e-203	0.358472	0.3	0.143	2.98601e-198	CD4T_naive	IL6R
5.30053e-203	0.440925	0.812	0.643	3.21334e-198	CD4T_naive	C12orf57
6.52962e-201	0.450265	0.89	0.737	3.95845e-196	CD4T_naive	DNAJA1
4.31393e-199	0.427681	0.498	0.297	2.61523e-194	CD4T_naive	SELL
3.7005e-194	0.389373	0.696	0.494	2.24335e-189	CD4T_naive	HIST1H4C
3.78049e-186	0.407689	0.678	0.489	2.29185e-181	CD4T_naive	SMDT1
1.09255e-185	0.258058	0.999	0.985	6.62337e-181	CD4T_naive	EIF1
1.50804e-185	0.340995	0.278	0.133	9.14219e-181	CD4T_naive	RETREG1
1.79978e-184	0.313157	0.995	0.964	1.09108e-179	CD4T_naive	BTG1
8.26128e-183	0.400601	0.519	0.332	5.00824e-178	CD4T_naive	EIF3L
4.33432e-181	0.371482	0.282	0.139	2.62759e-176	CD4T_naive	ARRDC2
2.66912e-177	0.378213	0.254	0.12	1.6181e-172	CD4T_naive	AP3M2
3.25317e-177	0.374565	0.378	0.208	1.97217e-172	CD4T_naive	ABLIM1
3.68205e-175	0.391643	0.763	0.581	2.23217e-170	CD4T_naive	TRBC1
1.57251e-174	0.308558	0.253	0.118	9.53301e-170	CD4T_naive	LDLRAP1
2.02446e-174	0.312533	0.942	0.863	1.22729e-169	CD4T_naive	BTF3
1.6693e-172	0.390502	0.714	0.534	1.01198e-167	CD4T_naive	EIF4B
3.88013e-166	0.376123	0.316	0.168	2.35225e-161	CD4T_naive	DNAJB9
4.20111e-160	0.327269	0.957	0.859	2.54684e-155	CD4T_naive	PNRC1
6.67963e-158	0.345385	0.78	0.582	4.04939e-153	CD4T_naive	DUSP1
1.00843e-157	0.363989	0.317	0.168	6.11341e-153	CD4T_naive	TSHZ2
1.03131e-154	0.363805	0.509	0.323	6.25211e-150	CD4T_naive	FCMR
1.26262e-154	0.306017	0.941	0.846	7.65435e-150	CD4T_naive	COX4I1
1.01008e-153	0.340382	0.884	0.745	6.12339e-149	CD4T_naive	RPL36A
2.58329e-149	0.466945	0.371	0.222	1.56607e-144	CD4T_naive	PTGER4
8.35406e-149	0.32076	0.899	0.785	5.06448e-144	CD4T_naive	BCL11B
1.1492e-144	0.314544	0.312	0.172	6.96682e-140	CD4T_naive	SYPL1
9.71024e-144	0.334178	0.835	0.678	5.88664e-139	CD4T_naive	NAP1L1
1.80356e-143	0.333148	0.372	0.217	1.09337e-138	CD4T_naive	AQP3
2.35738e-142	0.334043	0.413	0.251	1.42912e-137	CD4T_naive	CAMK4
1.76331e-140	0.380803	0.68	0.504	1.06897e-135	CD4T_naive	CDKN1B
7.04842e-138	0.349639	0.54	0.367	4.27296e-133	CD4T_naive	SBDS
4.09509e-136	0.370204	0.716	0.541	2.48257e-131	CD4T_naive	CD69
1.43066e-133	0.340192	0.549	0.375	8.67311e-129	CD4T_naive	RCAN3
4.92925e-133	0.318306	0.784	0.631	2.98826e-128	CD4T_naive	EIF3F
5.6906e-131	0.281331	0.295	0.163	3.44981e-126	CD4T_naive	MAML2
5.84685e-131	0.319491	0.403	0.249	3.54453e-126	CD4T_naive	ALKBH7
2.23819e-127	0.357893	0.841	0.726	1.35686e-122	CD4T_naive	ARL4C
5.60146e-126	0.304094	0.277	0.154	3.39578e-121	CD4T_naive	CSRNP1
1.0835e-122	0.359882	0.869	0.744	6.56848e-118	CD4T_naive	H2AFZ
1.2969e-122	0.358149	0.708	0.548	7.86218e-118	CD4T_naive	ZC3HAV1
3.01876e-121	0.296096	0.295	0.168	1.83006e-116	CD4T_naive	NXT1
7.72093e-118	0.290297	0.264	0.147	4.68066e-113	CD4T_naive	OSER1
1.98553e-117	0.317147	0.724	0.572	1.20369e-112	CD4T_naive	SERP1
2.03181e-109	0.348499	0.376	0.241	1.23174e-104	CD4T_naive	CEMIP2
4.76706e-108	0.306117	0.682	0.529	2.88994e-103	CD4T_naive	LEPROTL1
3.91954e-105	0.301492	0.341	0.213	2.37614e-100	CD4T_naive	WDR74
5.65456e-105	0.274434	0.877	0.765	3.42797e-100	CD4T_naive	COMMD6
1.35e-103	0.296027	0.659	0.51	8.18409e-99	CD4T_naive	UXT
1.74763e-99	0.279054	0.728	0.586	1.05946e-94	CD4T_naive	EIF3H
2.48617e-99	0.284661	0.656	0.503	1.50719e-94	CD4T_naive	RGS10
8.0741e-99	0.28776	0.319	0.197	4.89476e-94	CD4T_naive	RRN3P1
1.84863e-98	0.300567	0.548	0.4	1.1207e-93	CD4T_naive	RSL1D1
2.71367e-98	0.284029	0.7	0.551	1.64511e-93	CD4T_naive	SF1
3.83807e-98	0.27926	0.469	0.325	2.32675e-93	CD4T_naive	ADD3
4.40762e-97	0.273457	0.678	0.527	2.67203e-92	CD4T_naive	GPSM3
2.5518e-95	0.330707	0.565	0.425	1.54698e-90	CD4T_naive	RIPOR2
6.03517e-95	0.27365	0.621	0.471	3.6587e-90	CD4T_naive	SNHG8
6.80391e-88	0.28288	0.665	0.522	4.12473e-83	CD4T_naive	RGCC
2.29098e-85	0.2856	0.354	0.235	1.38886e-80	CD4T_naive	PRKCQ-AS1
7.90091e-85	0.405684	0.379	0.261	4.78977e-80	CD4T_naive	CREM
1.01195e-84	0.276874	0.651	0.508	6.13476e-80	CD4T_naive	HSPD1
1.14095e-81	0.283162	0.508	0.373	6.91676e-77	CD4T_naive	PPP1CB
2.51965e-78	0.252146	0.568	0.428	1.52749e-73	CD4T_naive	ST13
0	1.42002	0.875	0.373	0	CD8T_naive	KLF2
0	1.39289	0.681	0.191	0	CD8T_naive	CD55
0	1.17517	0.995	0.883	0	CD8T_naive	EEF1B2
0	1.17099	1	0.977	0	CD8T_naive	RPS6
0	1.12929	0.999	0.972	0	CD8T_naive	RPS13
0	1.11846	1	0.979	0	CD8T_naive	RPS3A
0	1.09274	1	0.975	0	CD8T_naive	RPL21
0	1.06336	0.658	0.195	0	CD8T_naive	LEF1
0	1.05064	1	0.986	0	CD8T_naive	RPL32
0	1.0466	0.998	0.955	0	CD8T_naive	RPS5
0	1.03591	1	0.986	0	CD8T_naive	RPS8
0	1.02468	0.724	0.262	0	CD8T_naive	CCR7
0	1.0112	0.983	0.796	0	CD8T_naive	PABPC1
0	0.964927	1	0.98	0	CD8T_naive	RPL3
0	0.957269	1	0.963	0	CD8T_naive	RPL5
0	0.946216	1	0.992	0	CD8T_naive	RPS12
0	0.942042	0.99	0.858	0	CD8T_naive	RPL22
0	0.941206	0.999	0.967	0	CD8T_naive	RPL9
0	0.939672	0.669	0.281	0	CD8T_naive	NOSIP
0	0.933792	1	0.996	0	CD8T_naive	RPL13
0	0.928274	1	0.993	0	CD8T_naive	TPT1
0	0.92587	0.79	0.353	0	CD8T_naive	TCF7
0	0.923903	0.995	0.867	0	CD8T_naive	RPL7
0	0.923319	1	0.987	0	CD8T_naive	RPS23
0	0.91593	1	0.991	0	CD8T_naive	RPS18
0	0.90867	1	0.985	0	CD8T_naive	RPL34
0	0.903909	0.994	0.917	0	CD8T_naive	RPL23
0	0.901841	0.998	0.972	0	CD8T_naive	RPL29
0	0.89565	0.997	0.939	0	CD8T_naive	RPS20
0	0.891711	0.985	0.856	0	CD8T_naive	RPL31
0	0.889223	0.941	0.644	0	CD8T_naive	LDHB
0	0.88853	1	0.995	0	CD8T_naive	EEF1A1
0	0.884673	1	0.989	0	CD8T_naive	RPL11
0	0.881194	0.936	0.694	0	CD8T_naive	GAS5
0	0.878484	0.989	0.856	0	CD8T_naive	RPL4
0	0.877713	1	0.988	0	CD8T_naive	RPL19
0	0.874226	0.998	0.959	0	CD8T_naive	RPSA
0	0.873912	0.965	0.699	0	CD8T_naive	CXCR4
0	0.871354	1	0.99	0	CD8T_naive	RPS14
0	0.868646	1	0.979	0	CD8T_naive	RPS16
0	0.868009	0.999	0.979	0	CD8T_naive	RPS4X
0	0.850687	0.999	0.975	0	CD8T_naive	RPS9
0	0.850453	0.454	0.096	0	CD8T_naive	TRABD2A
0	0.847364	1	0.991	0	CD8T_naive	RPL30
0	0.841257	0.919	0.654	0	CD8T_naive	SNHG29
0	0.837426	1	0.994	0	CD8T_naive	RPL10
0	0.835538	0.999	0.965	0	CD8T_naive	RPL10A
0	0.835281	1	0.99	0	CD8T_naive	RPS27A
0	0.82923	0.563	0.204	0	CD8T_naive	SATB1
0	0.825354	1	0.981	0	CD8T_naive	RPL37
0	0.822575	0.995	0.92	0	CD8T_naive	RPLP0
0	0.815357	1	0.982	0	CD8T_naive	RPL18
0	0.813283	0.949	0.713	0	CD8T_naive	NOP53
0	0.799402	0.755	0.384	0	CD8T_naive	FOXP1
0	0.798244	0.999	0.974	0	CD8T_naive	RPL12
0	0.784649	1	0.983	0	CD8T_naive	RPL18A
0	0.779241	0.999	0.974	0	CD8T_naive	RPL8
0	0.768138	1	0.982	0	CD8T_naive	RPL39
0	0.760275	0.998	0.955	0	CD8T_naive	NACA
0	0.758944	0.998	0.977	0	CD8T_naive	RPL35A
0	0.754864	0.999	0.975	0	CD8T_naive	RPS25
0	0.750202	0.902	0.611	0	CD8T_naive	EIF3E
0	0.748774	1	0.99	0	CD8T_naive	RPS3
0	0.745685	0.996	0.948	0	CD8T_naive	RPS10
0	0.743864	1	0.973	0	CD8T_naive	RPS21
0	0.738092	0.999	0.978	0	CD8T_naive	RPL14
0	0.737813	1	0.992	0	CD8T_naive	RPS2
0	0.72898	1	0.984	0	CD8T_naive	RPLP2
0	0.717049	0.998	0.96	0	CD8T_naive	RPS11
0	0.714838	0.998	0.964	0	CD8T_naive	RPL37A
0	0.712815	1	0.986	0	CD8T_naive	RPL13A
0	0.710139	0.999	0.988	0	CD8T_naive	RPS28
0	0.691042	1	0.978	0	CD8T_naive	RPL6
0	0.678105	0.329	0.06	0	CD8T_naive	ACTN1
0	0.676745	0.75	0.42	0	CD8T_naive	RIPOR2
0	0.66712	0.998	0.959	0	CD8T_naive	RACK1
0	0.666974	0.503	0.208	0	CD8T_naive	ABLIM1
0	0.642774	0.999	0.969	0	CD8T_naive	RPL36
0	0.637743	0.995	0.945	0	CD8T_naive	RPL38
0	0.632751	1	0.993	0	CD8T_naive	RPS27
0	0.625485	0.964	0.776	0	CD8T_naive	SARAF
0	0.624501	0.358	0.104	0	CD8T_naive	AIF1
0	0.622983	0.991	0.894	0	CD8T_naive	ZFP36L2
0	0.60951	0.997	0.962	0	CD8T_naive	UBA52
0	0.60353	1	0.984	0	CD8T_naive	RPL7A
0	0.603268	1	0.976	0	CD8T_naive	RPL15
0	0.599185	0.307	0.072	0	CD8T_naive	SCML1
0	0.594526	0.998	0.964	0	CD8T_naive	RPL27A
0	0.59019	1	0.981	0	CD8T_naive	RPL26
0	0.578623	0.274	0.05	0	CD8T_naive	BACH2
0	0.576488	0.979	0.868	0	CD8T_naive	NPM1
0	0.568982	1	0.996	0	CD8T_naive	RPLP1
0	0.568344	0.998	0.971	0	CD8T_naive	RPL24
0	0.566551	0.363	0.116	0	CD8T_naive	KLF3
0	0.55442	0.455	0.173	0	CD8T_naive	MAL
0	0.553392	0.995	0.939	0	CD8T_naive	RPL27
0	0.548964	0.31	0.087	0	CD8T_naive	IRS2
0	0.546167	0.386	0.127	0	CD8T_naive	RASGRP2
0	0.54508	0.405	0.127	0	CD8T_naive	PLAC8
0	0.538092	0.36	0.114	0	CD8T_naive	C1orf162
0	0.53281	1	0.989	0	CD8T_naive	RPS15
0	0.532494	0.996	0.914	0	CD8T_naive	JUNB
0	0.529217	1	0.981	0	CD8T_naive	RPL23A
0	0.521515	0.999	0.981	0	CD8T_naive	RPS7
0	0.503497	1	0.991	0	CD8T_naive	RPS15A
0	0.501926	0.273	0.077	0	CD8T_naive	ITGA6
0	0.500603	0.989	0.915	0	CD8T_naive	EEF1D
0	0.500474	0.299	0.089	0	CD8T_naive	S1PR1
0	0.499863	0.376	0.13	0	CD8T_naive	PRKCA
0	0.495594	0.997	0.954	0	CD8T_naive	RPL35
0	0.472899	0.264	0.062	0	CD8T_naive	CHRM3-AS2
0	0.47135	1	0.988	0	CD8T_naive	RPS19
0	0.467225	1	0.989	0	CD8T_naive	RPS29
0	0.379746	0.999	0.986	0	CD8T_naive	FAU
0	0.366743	1	0.995	0	CD8T_naive	RPL28
1.33248e-300	0.500457	0.856	0.474	8.0779e-296	CD8T_naive	IL7R
1.2159e-299	0.576194	0.625	0.298	7.37113e-295	CD8T_naive	SELL
1.06945e-298	0.569298	0.937	0.741	6.48335e-294	CD8T_naive	EEF2
3.69565e-295	0.647343	0.882	0.698	2.24041e-290	CD8T_naive	RPS4Y1
1.40597e-294	0.486281	0.343	0.118	8.52343e-290	CD8T_naive	LDLRAP1
2.35552e-286	0.423258	0.944	0.631	1.42799e-281	CD8T_naive	LTB
4.93986e-285	0.629104	0.799	0.508	2.99469e-280	CD8T_naive	RPS17
2.46292e-275	0.46011	0.988	0.904	1.4931e-270	CD8T_naive	PFDN5
1.41368e-264	0.653377	0.364	0.137	8.57018e-260	CD8T_naive	AREG
2.97619e-260	0.535112	0.327	0.119	1.80426e-255	CD8T_naive	SC5D
2.49066e-256	0.407121	0.267	0.085	1.50991e-251	CD8T_naive	TXK
3.22147e-256	0.894109	0.915	0.847	1.95295e-251	CD8T_naive	RPS26
9.37142e-255	0.644955	0.706	0.421	5.68124e-250	CD8T_naive	YPEL5
1.15045e-247	0.507307	0.358	0.14	6.97437e-243	CD8T_naive	ARRDC2
2.3696e-244	0.341879	1	0.987	1.43652e-239	CD8T_naive	RPS24
4.21211e-243	0.335039	1	0.996	2.5535e-238	CD8T_naive	RPL41
9.09598e-239	0.528727	0.687	0.386	5.51426e-234	CD8T_naive	TMEM123
9.52555e-239	0.483461	0.958	0.819	5.77467e-234	CD8T_naive	TOMM7
1.38517e-236	0.536153	0.497	0.233	8.39729e-232	CD8T_naive	NUCB2
3.95206e-234	0.625072	0.722	0.436	2.39586e-229	CD8T_naive	AC243919.1
3.40845e-220	0.448931	0.955	0.849	2.06631e-215	CD8T_naive	COX4I1
1.64405e-219	0.532744	0.835	0.606	9.96671e-215	CD8T_naive	RPL17
1.30025e-216	0.54162	0.482	0.232	7.88252e-212	CD8T_naive	PRKCQ-AS1
7.67054e-214	0.61448	0.618	0.35	4.65011e-209	CD8T_naive	ZNF331
9.73204e-211	0.428607	0.966	0.865	5.89986e-206	CD8T_naive	BTF3
9.0246e-210	0.523282	0.533	0.274	5.47098e-205	CD8T_naive	IL6ST
2.6735e-208	0.510007	0.604	0.335	1.62075e-203	CD8T_naive	EIF3L
1.38621e-196	0.600368	0.745	0.494	8.40362e-192	CD8T_naive	SLC2A3
1.98083e-189	0.52593	0.481	0.246	1.20084e-184	CD8T_naive	PDE3B
1.85894e-187	0.403091	0.325	0.136	1.12695e-182	CD8T_naive	RETREG1
2.2185e-184	0.406886	0.954	0.812	1.34492e-179	CD8T_naive	CD48
1.43559e-181	0.503267	0.758	0.503	8.70298e-177	CD8T_naive	RGS10
2.35375e-181	0.49772	0.75	0.511	1.42691e-176	CD8T_naive	UXT
6.13293e-181	0.466721	0.491	0.253	3.71797e-176	CD8T_naive	CAMK4
1.61983e-175	0.390287	0.291	0.119	9.81989e-171	CD8T_naive	SERINC5
1.32233e-173	0.444756	0.418	0.205	8.01637e-169	CD8T_naive	SPTBN1
1.27799e-168	0.442958	0.477	0.251	7.74757e-164	CD8T_naive	ALKBH7
9.62934e-168	0.47024	0.858	0.647	5.83759e-163	CD8T_naive	C12orf57
4.31606e-166	0.4413	0.853	0.623	2.61653e-161	CD8T_naive	SNHG6
1.08432e-165	0.451798	0.804	0.587	6.57345e-161	CD8T_naive	EIF3H
1.50495e-156	0.402005	0.871	0.631	9.12345e-152	CD8T_naive	TSC22D3
1.71869e-154	0.391762	0.527	0.289	1.04192e-149	CD8T_naive	MCUB
1.66097e-152	0.389218	0.563	0.317	1.00693e-147	CD8T_naive	SOCS3
4.75613e-152	0.355056	0.328	0.149	2.88331e-147	CD8T_naive	RFLNB
2.78417e-150	0.375961	0.745	0.499	1.68785e-145	CD8T_naive	HIST1H4C
2.46449e-149	0.372836	0.349	0.165	1.49405e-144	CD8T_naive	MAML2
3.40733e-147	0.441714	0.732	0.494	2.06563e-142	CD8T_naive	SMDT1
6.98947e-147	0.441795	0.766	0.539	4.23722e-142	CD8T_naive	EIF4B
1.29955e-145	0.337963	0.787	0.514	7.87828e-141	CD8T_naive	NR4A2
8.20189e-145	0.398745	0.919	0.749	4.97223e-140	CD8T_naive	RPL36A
1.78153e-140	0.332025	0.27	0.116	1.08002e-135	CD8T_naive	ETV3
1.17703e-138	0.380802	0.565	0.328	7.13549e-134	CD8T_naive	FCMR
1.26549e-136	0.408841	0.486	0.276	7.67177e-132	CD8T_naive	FBL
3.99806e-131	0.305751	0.481	0.265	2.42374e-126	CD8T_naive	STMN1
1.25252e-128	0.448011	0.479	0.28	7.59317e-124	CD8T_naive	CHMP1B
7.199e-127	0.389288	0.63	0.401	4.36425e-122	CD8T_naive	RSL1D1
1.51181e-126	0.382591	0.7	0.472	9.16504e-122	CD8T_naive	SNHG8
4.16122e-125	0.282368	0.967	0.816	2.52266e-120	CD8T_naive	TRBC2
2.26815e-124	0.323887	0.36	0.182	1.37502e-119	CD8T_naive	EPB41L4A-AS1
2.44426e-122	0.317647	0.311	0.152	1.48178e-117	CD8T_naive	FLT3LG
6.28868e-118	0.375677	0.868	0.682	3.81238e-113	CD8T_naive	NAP1L1
2.58618e-117	0.372238	0.599	0.38	1.56782e-112	CD8T_naive	RCAN3
4.84453e-117	0.417808	0.509	0.305	2.9369e-112	CD8T_naive	SNHG14
1.1914e-115	0.35785	0.836	0.634	7.22262e-111	CD8T_naive	EIF3F
4.48014e-115	0.389847	0.747	0.523	2.71599e-110	CD8T_naive	RGCC
5.25087e-115	0.386727	0.744	0.534	3.18324e-110	CD8T_naive	ATM
3.20345e-114	0.283496	0.25	0.113	1.94203e-109	CD8T_naive	LINC02273
3.91184e-114	0.337348	0.931	0.788	2.37147e-109	CD8T_naive	BCL11B
6.46311e-112	0.407992	0.403	0.226	3.91813e-107	CD8T_naive	PTGER4
1.13878e-111	0.322967	0.423	0.237	6.9036e-107	CD8T_naive	APEX1
1.35006e-111	0.34976	0.568	0.356	8.18448e-107	CD8T_naive	EIF2S3
1.70038e-110	0.317244	0.924	0.792	1.03082e-105	CD8T_naive	UQCRB
6.8809e-110	0.349706	0.783	0.575	4.17141e-105	CD8T_naive	SERP1
1.35707e-109	0.341989	0.535	0.327	8.22694e-105	CD8T_naive	ADD3
4.51619e-108	0.320492	0.35	0.185	2.73785e-103	CD8T_naive	RNF139
2.431e-107	0.313869	0.455	0.259	1.47374e-102	CD8T_naive	MGAT4A
4.16296e-107	0.254545	0.993	0.966	2.52371e-102	CD8T_naive	BTG1
1.3727e-106	0.282801	0.38	0.203	8.3217e-102	CD8T_naive	SORL1
2.40102e-106	0.338559	0.546	0.339	1.45557e-101	CD8T_naive	SNHG7
1.91471e-103	0.321676	0.45	0.264	1.16075e-98	CD8T_naive	HIST1H1D
1.30525e-100	0.318277	0.728	0.519	7.91285e-96	CD8T_naive	CD7
1.52167e-99	0.257621	0.251	0.119	9.22481e-95	CD8T_naive	LINC01550
3.2539e-98	0.322361	0.611	0.4	1.97261e-93	CD8T_naive	KDM6B
1.52432e-95	0.36796	0.751	0.553	9.24086e-91	CD8T_naive	ZC3HAV1
2.85192e-89	0.276208	0.286	0.151	1.72892e-84	CD8T_naive	OSER1
2.38749e-85	0.290608	0.478	0.299	1.44737e-80	CD8T_naive	C1QBP
8.15859e-85	0.288564	0.824	0.628	4.94598e-80	CD8T_naive	FXYD5
4.5803e-83	0.305189	0.629	0.434	2.77672e-78	CD8T_naive	ATP5PO
3.57338e-82	0.409868	0.395	0.244	2.16629e-77	CD8T_naive	GPR183
1.13665e-81	0.310028	0.725	0.533	6.89071e-77	CD8T_naive	LEPROTL1
6.04877e-80	0.310826	0.692	0.502	3.66695e-75	CD8T_naive	NSA2
6.3405e-79	0.31302	0.719	0.532	3.8438e-74	CD8T_naive	TOMM20
5.29208e-77	0.253697	0.423	0.257	3.20822e-72	CD8T_naive	TMEM243
6.39089e-77	0.26656	0.405	0.244	3.87435e-72	CD8T_naive	BCL9L
9.6791e-77	0.268438	0.865	0.702	5.86776e-72	CD8T_naive	TLE5
1.25606e-76	0.304188	0.618	0.431	7.61461e-72	CD8T_naive	ST13
2.0416e-73	0.288773	0.793	0.618	1.23768e-68	CD8T_naive	LBH
1.54438e-71	0.331949	0.574	0.403	9.3625e-67	CD8T_naive	PRMT2
4.68122e-71	0.283089	0.712	0.525	2.8379e-66	CD8T_naive	CYTIP
1.24386e-70	0.260357	0.707	0.516	7.54062e-66	CD8T_naive	GYPC
3.94706e-70	0.267139	0.869	0.729	2.39282e-65	CD8T_naive	ARL4C
4.42945e-69	0.269423	0.564	0.388	2.68527e-64	CD8T_naive	NDFIP1
5.81683e-69	0.265561	0.798	0.608	3.52634e-64	CD8T_naive	ANP32B
6.07395e-67	0.250323	0.431	0.275	3.68221e-62	CD8T_naive	RBM38
4.01337e-63	0.251741	0.851	0.7	2.43302e-58	CD8T_naive	SLC25A6
1.72663e-61	0.259207	0.629	0.45	1.04674e-56	CD8T_naive	RNASET2
8.20337e-57	0.258966	0.597	0.43	4.97313e-52	CD8T_naive	TTC3
0	2.78854	0.478	0.117	0	CD4T_exhausted	CXCL13
0	1.51275	0.823	0.355	0	CD4T_exhausted	MAF
0	1.37188	0.68	0.279	0	CD4T_exhausted	FKBP5
0	1.34748	0.519	0.144	0	CD4T_exhausted	KLRB1
0	1.25169	0.775	0.42	0	CD4T_exhausted	NR3C1
0	1.24201	0.873	0.556	0	CD4T_exhausted	ITM2A
0	1.19868	0.478	0.09	0	CD4T_exhausted	CD40LG
0	1.13304	0.422	0.08	0	CD4T_exhausted	TOX2
0	1.07847	0.479	0.133	0	CD4T_exhausted	PDCD1
0	1.07221	0.378	0.036	0	CD4T_exhausted	LINC00892
0	1.03686	0.701	0.315	0	CD4T_exhausted	LIMS1
0	0.987848	0.484	0.165	0	CD4T_exhausted	TSHZ2
0	0.97964	0.466	0.19	0	CD4T_exhausted	GADD45G
0	0.966999	0.963	0.845	0	CD4T_exhausted	SRGN
0	0.901896	0.54	0.188	0	CD4T_exhausted	CD4
0	0.881408	0.571	0.222	0	CD4T_exhausted	ICOS
0	0.821904	0.269	0.038	0	CD4T_exhausted	CPM
0	0.814794	0.447	0.144	0	CD4T_exhausted	CD226
0	0.812383	0.373	0.092	0	CD4T_exhausted	CCDC50
0	0.797592	0.454	0.144	0	CD4T_exhausted	ST8SIA1
0	0.793846	0.428	0.142	0	CD4T_exhausted	IL6R
0	0.754862	0.52	0.24	0	CD4T_exhausted	TNFRSF25
0	0.752478	0.373	0.134	0	CD4T_exhausted	AHI1
0	0.746568	0.265	0.052	0	CD4T_exhausted	CHN1
0	0.730175	0.48	0.159	0	CD4T_exhausted	TNFRSF4
0	0.716184	0.316	0.073	0	CD4T_exhausted	AC004585.1
0	0.69877	0.251	0.059	0	CD4T_exhausted	ICA1
4.28494e-299	0.787609	0.669	0.374	2.59766e-294	CD4T_exhausted	CORO1B
2.74928e-295	0.628087	0.438	0.174	1.66669e-290	CD4T_exhausted	TOX
3.74139e-295	0.83454	0.702	0.421	2.26814e-290	CD4T_exhausted	RNF19A
7.70769e-292	0.647101	0.398	0.15	4.67263e-287	CD4T_exhausted	TNFRSF18
1.05422e-283	0.636679	0.337	0.122	6.39102e-279	CD4T_exhausted	MFHAS1
1.96605e-275	0.603993	0.975	0.893	1.19188e-270	CD4T_exhausted	CD2
5.4953e-270	0.596328	0.351	0.132	3.33142e-265	CD4T_exhausted	ETV6
7.12045e-265	0.7339	0.733	0.436	4.31663e-260	CD4T_exhausted	ALOX5AP
9.79786e-264	0.506773	0.304	0.104	5.93975e-259	CD4T_exhausted	SLC9A9
4.62219e-263	0.64681	0.43	0.186	2.80211e-258	CD4T_exhausted	LIMA1
1.14389e-257	0.712187	0.533	0.264	6.93463e-253	CD4T_exhausted	PHACTR2
3.19219e-257	0.571517	0.472	0.205	1.9352e-252	CD4T_exhausted	CTLA4
1.41314e-255	0.813924	0.44	0.2	8.56691e-251	CD4T_exhausted	SESN3
1.53785e-253	0.70978	0.78	0.523	9.3229e-249	CD4T_exhausted	SPOCK2
2.57965e-250	0.729284	0.589	0.335	1.56386e-245	CD4T_exhausted	PPP1CC
1.09284e-246	0.640851	0.952	0.86	6.6251e-242	CD4T_exhausted	FYB1
7.08597e-243	0.583863	0.456	0.21	4.29572e-238	CD4T_exhausted	CTSB
3.76211e-229	0.650084	0.621	0.359	2.28071e-224	CD4T_exhausted	CD6
1.69192e-217	0.636563	0.841	0.627	1.02569e-212	CD4T_exhausted	FXYD5
1.43568e-211	0.462479	0.271	0.097	8.70352e-207	CD4T_exhausted	METTL8
8.52861e-209	0.578572	0.544	0.288	5.1703e-204	CD4T_exhausted	CD82
1.26889e-208	0.75935	0.509	0.276	7.69237e-204	CD4T_exhausted	IL6ST
1.98485e-202	0.488402	0.347	0.145	1.20328e-197	CD4T_exhausted	TRPS1
2.61971e-192	0.515265	0.397	0.185	1.58815e-187	CD4T_exhausted	SLAMF1
9.79827e-192	0.623146	0.638	0.388	5.94001e-187	CD4T_exhausted	CD84
2.05198e-187	0.420732	0.99	0.955	1.24397e-182	CD4T_exhausted	PFN1
2.52287e-186	0.673684	0.498	0.268	1.52944e-181	CD4T_exhausted	RAB11FIP1
9.45804e-184	0.647792	0.487	0.262	5.73375e-179	CD4T_exhausted	RILPL2
1.44617e-181	0.48558	0.393	0.185	8.7671e-177	CD4T_exhausted	PHTF2
7.73613e-178	0.503107	0.291	0.119	4.68988e-173	CD4T_exhausted	DLEU2
2.1802e-171	0.548153	0.448	0.235	1.3217e-166	CD4T_exhausted	PLIN2
6.94319e-169	0.505447	0.613	0.376	4.20917e-164	CD4T_exhausted	TLK1
7.13128e-165	0.6874	0.61	0.394	4.3232e-160	CD4T_exhausted	RBPJ
9.45934e-162	0.405217	0.264	0.107	5.73454e-157	CD4T_exhausted	DAPP1
3.61962e-154	0.70937	0.438	0.242	2.19432e-149	CD4T_exhausted	RGS2
1.80838e-153	0.541356	0.406	0.215	1.09629e-148	CD4T_exhausted	TMEM173
3.13747e-150	0.564863	0.601	0.387	1.90203e-145	CD4T_exhausted	TRIM8
1.85983e-148	0.464434	0.966	0.884	1.12748e-143	CD4T_exhausted	TRAC
2.99259e-148	0.505534	0.353	0.174	1.8142e-143	CD4T_exhausted	CDK6
3.83776e-147	0.630386	0.911	0.819	2.32656e-142	CD4T_exhausted	TRBC2
6.46275e-145	0.487629	0.369	0.188	3.91792e-140	CD4T_exhausted	AGFG1
7.94433e-137	0.451655	0.589	0.363	4.81609e-132	CD4T_exhausted	ARID5B
1.49586e-135	0.453026	0.699	0.495	9.06838e-131	CD4T_exhausted	RAP1A
1.07218e-134	0.501066	0.735	0.542	6.49987e-130	CD4T_exhausted	PTPN7
5.9366e-134	0.335369	0.998	0.992	3.59895e-129	CD4T_exhausted	ACTB
6.06145e-128	0.476528	0.929	0.822	3.67463e-123	CD4T_exhausted	ZFP36L1
2.4561e-125	0.488155	0.561	0.364	1.48896e-120	CD4T_exhausted	IRF2BP2
2.78753e-125	0.481471	0.654	0.448	1.68989e-120	CD4T_exhausted	RNASET2
1.47421e-124	0.479095	0.433	0.25	8.93709e-120	CD4T_exhausted	SFXN1
6.31155e-115	0.452947	0.584	0.396	3.82625e-110	CD4T_exhausted	YWHAQ
7.56626e-114	0.432927	0.552	0.358	4.58689e-109	CD4T_exhausted	GPX1
8.94326e-113	0.37917	0.406	0.226	5.42167e-108	CD4T_exhausted	ZNRF1
1.13908e-112	0.473933	0.69	0.495	6.90542e-108	CD4T_exhausted	SLA
1.40679e-112	0.481511	0.716	0.542	8.52838e-108	CD4T_exhausted	FAM107B
4.64313e-112	0.429013	0.618	0.406	2.8148e-107	CD4T_exhausted	TIGIT
1.11484e-109	0.51665	0.794	0.636	6.75847e-105	CD4T_exhausted	S100A11
8.85888e-109	0.358512	0.299	0.15	5.37052e-104	CD4T_exhausted	LINC00963
1.56343e-108	0.35425	0.288	0.143	9.47798e-104	CD4T_exhausted	TIAM1
7.92836e-108	0.518632	0.659	0.497	4.80641e-103	CD4T_exhausted	C9orf16
1.88133e-107	0.566513	0.538	0.368	1.14052e-102	CD4T_exhausted	TCF7
3.57726e-107	0.38604	0.372	0.208	2.16864e-102	CD4T_exhausted	CD5
3.60029e-107	0.287631	0.972	0.924	2.1826e-102	CD4T_exhausted	GAPDH
1.15623e-106	0.466008	0.681	0.503	7.00944e-102	CD4T_exhausted	PKM
2.25401e-106	0.425219	0.314	0.165	1.36645e-101	CD4T_exhausted	PTPN11
3.6965e-106	0.412067	0.274	0.136	2.24093e-101	CD4T_exhausted	KIAA0319L
5.38873e-105	0.410097	0.87	0.749	3.26681e-100	CD4T_exhausted	DYNLL1
6.18521e-104	0.485388	0.563	0.384	3.74966e-99	CD4T_exhausted	SMARCA2
1.48559e-103	0.363758	0.363	0.2	9.00607e-99	CD4T_exhausted	CCDC167
4.47668e-102	0.352079	0.45	0.267	2.7139e-97	CD4T_exhausted	NFATC2
2.18123e-101	0.469476	0.557	0.382	1.32233e-96	CD4T_exhausted	FAM118A
3.41242e-101	0.457102	0.526	0.349	2.06871e-96	CD4T_exhausted	RORA
1.20832e-100	0.328086	0.353	0.19	7.32517e-96	CD4T_exhausted	POU3F1
5.54113e-98	0.286002	0.991	0.975	3.3592e-93	CD4T_exhausted	PTPRC
3.92425e-97	0.428594	0.702	0.533	2.379e-92	CD4T_exhausted	PRDX1
8.97381e-97	0.380149	0.399	0.234	5.44019e-92	CD4T_exhausted	TBC1D4
1.83395e-96	0.285302	0.269	0.134	1.1118e-91	CD4T_exhausted	ELMO1
5.92617e-96	0.392895	0.431	0.261	3.59262e-91	CD4T_exhausted	MIS18BP1
1.08766e-95	0.394845	0.735	0.578	6.59372e-91	CD4T_exhausted	SEPTIN6
7.17543e-95	0.377508	0.579	0.392	4.34996e-90	CD4T_exhausted	TMEM123
1.09759e-94	0.41438	0.714	0.549	6.65395e-90	CD4T_exhausted	EML4
6.62683e-94	0.364097	0.76	0.611	4.01738e-89	CD4T_exhausted	ANP32B
9.79069e-94	0.392637	0.667	0.497	5.93541e-89	CD4T_exhausted	PEBP1
1.13323e-93	0.35207	0.815	0.669	6.86998e-89	CD4T_exhausted	HMGN1
4.63301e-93	0.515466	0.507	0.343	2.80867e-88	CD4T_exhausted	UCP2
4.14872e-92	0.367634	0.893	0.789	2.51508e-87	CD4T_exhausted	ANKRD12
6.09567e-92	0.341623	0.371	0.214	3.69538e-87	CD4T_exhausted	TLE3
7.28406e-92	0.374287	0.569	0.39	4.41582e-87	CD4T_exhausted	PBXIP1
9.83041e-92	0.391914	0.335	0.191	5.95949e-87	CD4T_exhausted	SIAH2
1.5618e-91	0.37535	0.452	0.284	9.46808e-87	CD4T_exhausted	PTPN2
1.70046e-91	0.297417	0.966	0.913	1.03087e-86	CD4T_exhausted	MYL6
7.63506e-91	0.354411	0.376	0.219	4.6286e-86	CD4T_exhausted	GLCCI1
1.97024e-90	0.364337	0.385	0.229	1.19442e-85	CD4T_exhausted	ATP2B1
3.69746e-88	0.402034	0.572	0.394	2.24151e-83	CD4T_exhausted	EPSTI1
1.02621e-85	0.387057	0.365	0.216	6.2212e-81	CD4T_exhausted	PDE4D
1.2007e-85	0.37452	0.335	0.193	7.27899e-81	CD4T_exhausted	ITPR1
6.41277e-85	0.319605	0.339	0.192	3.88761e-80	CD4T_exhausted	HNRNPLL
6.16568e-84	0.264394	0.85	0.689	3.73782e-79	CD4T_exhausted	COTL1
1.76e-83	0.284889	0.26	0.137	1.06697e-78	CD4T_exhausted	ADI1
3.13266e-83	0.346908	0.782	0.63	1.89911e-78	CD4T_exhausted	LRRFIP1
1.38504e-82	0.346488	0.765	0.615	8.39653e-78	CD4T_exhausted	DEK
2.22242e-82	0.348067	0.704	0.541	1.3473e-77	CD4T_exhausted	CDV3
2.65741e-78	0.362586	0.525	0.362	1.611e-73	CD4T_exhausted	HSPB1
3.29812e-78	0.339772	0.481	0.322	1.99942e-73	CD4T_exhausted	VDAC1
4.44292e-78	0.387799	0.654	0.497	2.69343e-73	CD4T_exhausted	TNFAIP8
5.9053e-78	0.347089	0.369	0.222	3.57997e-73	CD4T_exhausted	BHLHE40
1.18981e-77	0.37235	0.452	0.297	7.21298e-73	CD4T_exhausted	MSI2
4.78795e-75	0.322253	0.389	0.242	2.9026e-70	CD4T_exhausted	CD28
1.13278e-74	0.347611	0.659	0.5	6.86726e-70	CD4T_exhausted	TSPO
1.86958e-74	0.34839	0.387	0.243	1.13339e-69	CD4T_exhausted	HIF1A
1.44926e-73	0.314356	0.819	0.686	8.78587e-69	CD4T_exhausted	NAP1L1
3.61677e-73	0.336278	0.473	0.316	2.19259e-68	CD4T_exhausted	RABGAP1L
8.06922e-73	0.333312	0.769	0.633	4.8918e-68	CD4T_exhausted	ARPC1B
8.49872e-72	0.363088	0.822	0.711	5.15218e-67	CD4T_exhausted	LAPTM5
1.10177e-71	0.313338	0.334	0.201	6.67928e-67	CD4T_exhausted	JARID2
2.49814e-71	0.323996	0.348	0.213	1.51445e-66	CD4T_exhausted	TMEM167A
2.75531e-71	0.294943	0.374	0.23	1.67035e-66	CD4T_exhausted	SIRPG
3.81661e-71	0.362494	0.741	0.616	2.31374e-66	CD4T_exhausted	MYCBP2
2.18938e-70	0.302791	0.262	0.144	1.32727e-65	CD4T_exhausted	DGKH
8.58713e-70	0.335499	0.661	0.506	5.20578e-65	CD4T_exhausted	SNX6
1.9522e-69	0.320506	0.448	0.3	1.18348e-64	CD4T_exhausted	CYTH1
2.39707e-69	0.290212	0.305	0.177	1.45318e-64	CD4T_exhausted	ASAP1
5.73599e-69	0.400215	0.848	0.75	3.47733e-64	CD4T_exhausted	H2AFZ
9.1126e-69	0.34541	0.627	0.481	5.52433e-64	CD4T_exhausted	ISCU
2.19543e-68	0.260801	0.284	0.162	1.33094e-63	CD4T_exhausted	TRIM13
8.49784e-68	0.316319	0.59	0.44	5.15164e-63	CD4T_exhausted	SEC11A
1.08341e-67	0.320391	0.562	0.408	6.56798e-63	CD4T_exhausted	ITGAL
1.38466e-67	0.354497	0.46	0.313	8.39423e-63	CD4T_exhausted	KAT6B
1.90845e-67	0.316689	0.29	0.169	1.15696e-62	CD4T_exhausted	TGIF1
1.76079e-66	0.361044	0.647	0.499	1.06744e-61	CD4T_exhausted	SMAP2
2.38153e-66	0.267832	0.347	0.214	1.44375e-61	CD4T_exhausted	VOPP1
5.10104e-66	0.326766	0.582	0.427	3.0924e-61	CD4T_exhausted	ATF7IP
1.57609e-65	0.288034	0.287	0.169	9.55473e-61	CD4T_exhausted	TESPA1
3.41112e-65	0.292447	0.447	0.296	2.06792e-60	CD4T_exhausted	ATXN1
3.56974e-65	0.274947	0.461	0.305	2.16408e-60	CD4T_exhausted	TRAT1
6.81743e-64	0.372443	0.439	0.292	4.13293e-59	CD4T_exhausted	TNF
9.60568e-64	0.291744	0.344	0.214	5.82325e-59	CD4T_exhausted	PVT1
1.77753e-63	0.258593	0.527	0.358	1.07759e-58	CD4T_exhausted	BATF
1.98461e-63	0.275733	0.85	0.741	1.20313e-58	CD4T_exhausted	CCNI
4.77099e-63	0.308385	0.34	0.213	2.89232e-58	CD4T_exhausted	TNIK
2.52208e-62	0.262895	0.91	0.825	1.52896e-57	CD4T_exhausted	YWHAB
3.52061e-62	0.326244	0.308	0.188	2.1343e-57	CD4T_exhausted	NCOA7
1.53335e-61	0.26966	0.894	0.814	9.29565e-57	CD4T_exhausted	HINT1
1.66031e-61	0.30762	0.478	0.333	1.00653e-56	CD4T_exhausted	FAM89B
1.91477e-61	0.318536	0.597	0.451	1.16079e-56	CD4T_exhausted	ANKRD44
2.93704e-61	0.319753	0.673	0.528	1.78052e-56	CD4T_exhausted	ELF1
1.75466e-60	0.279498	0.487	0.342	1.06373e-55	CD4T_exhausted	TBL1XR1
5.24998e-60	0.276688	0.635	0.482	3.1827e-55	CD4T_exhausted	H2AFV
1.03604e-59	0.274554	0.391	0.256	6.28082e-55	CD4T_exhausted	PLEKHO1
1.68784e-59	0.33529	0.513	0.371	1.02322e-54	CD4T_exhausted	PGAM1
4.4657e-59	0.256362	0.296	0.18	2.70724e-54	CD4T_exhausted	NDUFV2
7.98776e-59	0.284788	0.595	0.449	4.84242e-54	CD4T_exhausted	SEM1
9.05462e-59	0.280457	0.463	0.323	5.48918e-54	CD4T_exhausted	SELENOT
1.55876e-58	0.303596	0.556	0.406	9.44968e-54	CD4T_exhausted	SPTAN1
5.03828e-58	0.282898	0.385	0.255	3.05436e-53	CD4T_exhausted	DGKA
1.96949e-57	0.313959	0.758	0.636	1.19397e-52	CD4T_exhausted	AKAP13
2.74524e-57	0.298606	0.445	0.309	1.66425e-52	CD4T_exhausted	DNPH1
4.62284e-57	0.259247	0.33	0.206	2.80251e-52	CD4T_exhausted	RHOC
5.14399e-57	0.251285	0.253	0.148	3.11844e-52	CD4T_exhausted	HIVEP1
7.77695e-57	0.256001	0.983	0.966	4.71462e-52	CD4T_exhausted	ACTG1
2.51659e-56	0.27043	0.397	0.263	1.52563e-51	CD4T_exhausted	ZMYM2
2.76061e-56	0.302835	0.432	0.298	1.67356e-51	CD4T_exhausted	SMC5
3.9596e-56	0.351741	0.394	0.265	2.40043e-51	CD4T_exhausted	CREM
5.87635e-56	0.3196	0.961	0.916	3.56242e-51	CD4T_exhausted	JUNB
1.57473e-55	0.285704	0.683	0.551	9.54649e-51	CD4T_exhausted	CAPZB
1.63808e-55	0.262904	0.324	0.204	9.93052e-51	CD4T_exhausted	UBR5
3.14723e-55	0.259486	0.786	0.673	1.90795e-50	CD4T_exhausted	GNAI2
[truncated: 2,511 more rows]

## Sheet: Myeloid cells
Table S3-3：Differentially expressed genes in myeloid cells
P_val	Avg_log2FC	Pct.1	Pct.2	P_val_adj	Cluster	Gene
0	4.06229	0.909	0.21	0	TAM_C1_APOE	C1QA
0	4.0041	0.904	0.203	0	TAM_C1_APOE	C1QB
0	3.9284	0.921	0.352	0	TAM_C1_APOE	APOE
0	3.70533	0.9	0.17	0	TAM_C1_APOE	C1QC
0	2.9517	0.91	0.342	0	TAM_C1_APOE	APOC1
0	2.00211	0.888	0.353	0	TAM_C1_APOE	TMEM176B
0	1.89197	0.643	0.067	0	TAM_C1_APOE	ADAMDEC1
0	1.58983	0.657	0.079	0	TAM_C1_APOE	A2M
0	1.46625	1	0.969	0	TAM_C1_APOE	CD74
9.04902e-303	1.55425	0.629	0.084	5.48579e-298	TAM_C1_APOE	PLTP
8.67062e-291	1.66741	0.794	0.222	5.25639e-286	TAM_C1_APOE	TMEM176A
6.90093e-289	1.46228	0.999	0.958	4.18355e-284	TAM_C1_APOE	HLA-DRA
2.51202e-269	1.20302	0.671	0.132	1.52286e-264	TAM_C1_APOE	SLCO2B1
3.59658e-267	1.75254	0.989	0.796	2.18036e-262	TAM_C1_APOE	HLA-DQA1
3.73016e-267	2.21008	0.738	0.209	2.26134e-262	TAM_C1_APOE	LGMN
1.0626e-261	1.47193	0.999	0.945	6.44183e-257	TAM_C1_APOE	HLA-DRB1
2.39628e-241	0.831475	0.491	0.051	1.4527e-236	TAM_C1_APOE	SDC3
6.38766e-241	0.85512	0.41	0.022	3.87239e-236	TAM_C1_APOE	KCNMA1
3.77107e-237	1.44854	0.626	0.129	2.28613e-232	TAM_C1_APOE	TREM2
1.0238e-236	1.67396	0.94	0.762	6.20659e-232	TAM_C1_APOE	CTSC
5.38706e-236	1.25371	0.988	0.875	3.26579e-231	TAM_C1_APOE	HLA-DQB1
4.36236e-233	1.71566	0.819	0.383	2.64459e-228	TAM_C1_APOE	PLD3
3.53554e-229	1.41753	0.961	0.799	2.14335e-224	TAM_C1_APOE	CTSZ
1.56556e-227	1.17995	0.565	0.099	9.49091e-223	TAM_C1_APOE	GPR34
1.06255e-220	1.24844	0.995	0.917	6.44149e-216	TAM_C1_APOE	HLA-DPA1
4.77288e-220	1.20596	0.994	0.907	2.89346e-215	TAM_C1_APOE	HLA-DPB1
4.46633e-216	1.6404	0.698	0.224	2.70762e-211	TAM_C1_APOE	MS4A4A
9.0883e-214	1.28964	0.954	0.798	5.5096e-209	TAM_C1_APOE	PRDX1
3.53063e-212	1.77241	0.825	0.384	2.14038e-207	TAM_C1_APOE	CTSL
3.66498e-211	1.32615	0.997	0.995	2.22182e-206	TAM_C1_APOE	FTL
2.28907e-205	0.716419	0.459	0.057	1.3877e-200	TAM_C1_APOE	GAL3ST4
3.08273e-201	1.34587	0.906	0.594	1.86884e-196	TAM_C1_APOE	MARCKS
2.6301e-200	0.776334	0.578	0.123	1.59444e-195	TAM_C1_APOE	ACP2
4.08317e-200	0.998722	0.672	0.193	2.47534e-195	TAM_C1_APOE	TSPAN4
7.67318e-200	1.21223	0.551	0.113	4.65171e-195	TAM_C1_APOE	C2
4.3976e-199	1.25295	0.813	0.412	2.66596e-194	TAM_C1_APOE	CREG1
2.91604e-196	1.53206	0.75	0.297	1.76779e-191	TAM_C1_APOE	DAB2
4.09723e-194	1.10749	0.939	0.782	2.48387e-189	TAM_C1_APOE	CD81
1.9504e-193	0.910785	0.57	0.122	1.18239e-188	TAM_C1_APOE	PMP22
2.26429e-191	0.864944	0.608	0.147	1.37268e-186	TAM_C1_APOE	NRP2
1.8485e-188	1.05088	0.947	0.773	1.12062e-183	TAM_C1_APOE	HLA-DMA
1.87654e-184	1.22719	0.738	0.281	1.13761e-179	TAM_C1_APOE	LGALS3BP
1.07721e-181	1.50435	0.952	0.824	6.53039e-177	TAM_C1_APOE	CTSD
3.29494e-181	0.645742	0.411	0.05	1.99749e-176	TAM_C1_APOE	OLFML2B
4.51382e-180	0.734374	0.524	0.107	2.73641e-175	TAM_C1_APOE	C1orf54
9.0911e-176	1.60156	0.456	0.079	5.5113e-171	TAM_C1_APOE	SLC40A1
1.23821e-175	1.24418	0.9	0.725	7.50638e-171	TAM_C1_APOE	FCGRT
1.38656e-175	0.992727	0.981	0.952	8.40574e-171	TAM_C1_APOE	ITM2B
6.74244e-172	0.900283	0.628	0.193	4.08747e-167	TAM_C1_APOE	FCHO2
7.25529e-172	1.4525	0.684	0.266	4.39838e-167	TAM_C1_APOE	CD163
5.19985e-171	0.832884	0.505	0.102	3.15231e-166	TAM_C1_APOE	MMP14
1.31452e-169	0.782213	0.29	0.013	7.969e-165	TAM_C1_APOE	IGF1
9.5354e-169	0.982293	0.287	0.013	5.78064e-164	TAM_C1_APOE	RARRES1
1.18619e-166	1.13692	0.557	0.149	7.19104e-162	TAM_C1_APOE	STAB1
1.35656e-162	1.91039	0.389	0.056	8.22389e-158	TAM_C1_APOE	FOLR2
1.86198e-162	0.915045	0.627	0.198	1.12879e-157	TAM_C1_APOE	NPL
9.91487e-162	1.12891	0.979	0.856	6.01069e-157	TAM_C1_APOE	PSAP
8.14869e-157	0.578133	0.432	0.074	4.93998e-152	TAM_C1_APOE	FRMD4A
9.33786e-157	0.734813	0.575	0.156	5.66089e-152	TAM_C1_APOE	FMNL2
1.43231e-153	0.739701	0.45	0.088	8.68311e-149	TAM_C1_APOE	SPRED1
4.85791e-153	0.535141	0.4	0.061	2.94501e-148	TAM_C1_APOE	GATM
2.25292e-152	3.04758	0.314	0.031	1.36579e-147	TAM_C1_APOE	SELENOP
7.09688e-148	0.393578	0.306	0.027	4.30234e-143	TAM_C1_APOE	HSD17B14
8.35216e-148	0.947099	0.962	0.861	5.06333e-143	TAM_C1_APOE	CD63
1.43408e-147	1.00778	0.706	0.304	8.69381e-143	TAM_C1_APOE	LIPA
2.78878e-146	0.869398	0.679	0.268	1.69064e-141	TAM_C1_APOE	AKR1B1
3.12487e-143	0.945702	0.535	0.152	1.89439e-138	TAM_C1_APOE	FUCA1
1.65958e-141	1.2916	0.916	0.812	1.00608e-136	TAM_C1_APOE	HLA-DRB5
1.03133e-140	0.6672	0.362	0.054	6.25223e-136	TAM_C1_APOE	NR1H3
1.00068e-139	1.37718	0.749	0.347	6.06645e-135	TAM_C1_APOE	GPNMB
2.59071e-138	0.910447	0.93	0.771	1.57056e-133	TAM_C1_APOE	GRN
2.6384e-138	0.613817	0.324	0.039	1.59948e-133	TAM_C1_APOE	RAB42
4.98138e-138	0.718162	0.498	0.127	3.01986e-133	TAM_C1_APOE	CD59
7.71811e-137	0.75875	0.456	0.104	4.67895e-132	TAM_C1_APOE	NRP1
1.51103e-134	0.784977	0.454	0.103	9.16035e-130	TAM_C1_APOE	OLFML3
5.60022e-133	1.00107	0.879	0.667	3.39502e-128	TAM_C1_APOE	ASAH1
1.162e-132	1.1629	0.582	0.207	7.04441e-128	TAM_C1_APOE	GGTA1P
5.92292e-132	0.932736	0.887	0.664	3.59065e-127	TAM_C1_APOE	HLA-DMB
1.903e-130	0.971514	0.813	0.482	1.15366e-125	TAM_C1_APOE	RASSF4
2.91512e-130	2.89906	0.364	0.065	1.76723e-125	TAM_C1_APOE	RNASE1
1.4631e-129	1.17525	0.91	0.674	8.86977e-125	TAM_C1_APOE	CD14
3.09213e-128	1.07922	0.937	0.765	1.87454e-123	TAM_C1_APOE	CTSB
4.57337e-128	1.34066	0.813	0.534	2.77251e-123	TAM_C1_APOE	MS4A7
1.39279e-127	0.608392	0.478	0.124	8.44353e-123	TAM_C1_APOE	HLA-DOA
4.03562e-126	1.12218	0.858	0.609	2.44652e-121	TAM_C1_APOE	ATOX1
6.40847e-126	1.10184	0.719	0.344	3.88501e-121	TAM_C1_APOE	IL18
1.39442e-125	1.04447	0.678	0.295	8.45337e-121	TAM_C1_APOE	MSR1
1.9653e-125	1.14802	0.669	0.259	1.19142e-120	TAM_C1_APOE	NUPR1
2.72129e-124	0.70163	0.596	0.206	1.64973e-119	TAM_C1_APOE	SLAMF8
3.33226e-121	0.676443	0.634	0.221	2.02011e-116	TAM_C1_APOE	AXL
6.76025e-120	0.881717	0.81	0.491	4.09826e-115	TAM_C1_APOE	LAMP1
8.9716e-120	0.537827	0.406	0.09	5.43885e-115	TAM_C1_APOE	MERTK
4.74947e-119	0.362441	0.272	0.03	2.87927e-114	TAM_C1_APOE	CADM1
1.08172e-118	0.837294	0.754	0.428	6.55772e-114	TAM_C1_APOE	MFSD1
5.29223e-118	0.80497	0.761	0.403	3.20831e-113	TAM_C1_APOE	LAIR1
5.37692e-117	0.585048	0.456	0.121	3.25965e-112	TAM_C1_APOE	CD72
5.5835e-117	0.848611	0.834	0.494	3.38488e-112	TAM_C1_APOE	GSN
1.12438e-116	0.962126	0.898	0.657	6.81631e-112	TAM_C1_APOE	MS4A6A
1.13498e-116	0.830344	0.846	0.566	6.8806e-112	TAM_C1_APOE	AKR1A1
2.14553e-115	1.28686	0.744	0.398	1.30069e-110	TAM_C1_APOE	HMOX1
2.5142e-115	0.910078	0.718	0.326	1.52418e-110	TAM_C1_APOE	SERPINF1
1.14051e-113	0.640795	0.474	0.136	6.91409e-109	TAM_C1_APOE	PLAU
6.96982e-111	0.820796	0.832	0.581	4.22531e-106	TAM_C1_APOE	TIMP2
9.47476e-110	0.746956	0.728	0.349	5.74389e-105	TAM_C1_APOE	C3AR1
1.75189e-109	0.775001	0.797	0.483	1.06205e-104	TAM_C1_APOE	HEXA
7.65241e-108	0.322572	0.283	0.04	4.63912e-103	TAM_C1_APOE	RHOBTB3
7.72115e-108	0.862452	0.74	0.411	4.6808e-103	TAM_C1_APOE	ADAP2
2.89607e-107	0.630715	0.478	0.145	1.75568e-102	TAM_C1_APOE	EPB41L2
7.95665e-107	0.954296	0.33	0.064	4.82356e-102	TAM_C1_APOE	MRC1
2.49479e-106	0.884054	0.801	0.485	1.51242e-101	TAM_C1_APOE	CSF1R
1.23559e-105	1.9842	0.5	0.182	7.49053e-101	TAM_C1_APOE	IFI27
2.07345e-105	1.33709	0.507	0.185	1.25699e-100	TAM_C1_APOE	F13A1
1.7847e-102	0.561893	0.461	0.139	1.08194e-97	TAM_C1_APOE	CMKLR1
4.3649e-101	0.521648	0.339	0.072	2.64614e-96	TAM_C1_APOE	SLC1A3
6.52683e-100	0.831049	0.763	0.434	3.95676e-95	TAM_C1_APOE	SERPING1
1.08125e-99	0.86764	0.309	0.061	6.55486e-95	TAM_C1_APOE	ENPP2
1.29494e-99	0.553217	0.405	0.107	7.85033e-95	TAM_C1_APOE	TCN2
1.39299e-99	0.803027	0.685	0.363	8.44471e-95	TAM_C1_APOE	RB1
1.40433e-99	0.820861	0.834	0.521	8.51344e-95	TAM_C1_APOE	MAFB
1.43181e-97	0.883287	0.503	0.181	8.68006e-93	TAM_C1_APOE	PLA2G7
1.33143e-96	0.73718	0.719	0.386	8.07152e-92	TAM_C1_APOE	SCPEP1
6.76131e-96	0.716169	0.855	0.637	4.09891e-91	TAM_C1_APOE	ATP6AP2
1.53481e-95	0.7285	0.582	0.227	9.30449e-91	TAM_C1_APOE	MAF
4.418e-95	0.60987	0.439	0.129	2.67832e-90	TAM_C1_APOE	ALDH1A1
1.05127e-94	0.912155	0.41	0.121	6.37311e-90	TAM_C1_APOE	VSIG4
1.11995e-94	0.65422	0.955	0.806	6.78945e-90	TAM_C1_APOE	NPC2
4.32842e-94	0.811091	0.908	0.755	2.62402e-89	TAM_C1_APOE	CAPG
9.30613e-93	0.326797	0.314	0.065	5.64165e-88	TAM_C1_APOE	TMEM86A
9.16651e-92	0.647825	0.401	0.116	5.55702e-87	TAM_C1_APOE	DST
1.62857e-91	0.732181	0.797	0.53	9.8729e-87	TAM_C1_APOE	CTSA
2.01187e-90	0.334958	0.283	0.052	1.21965e-85	TAM_C1_APOE	QPRT
2.15231e-89	0.497331	0.504	0.184	1.30479e-84	TAM_C1_APOE	IDH1
2.72833e-89	0.725673	0.823	0.578	1.654e-84	TAM_C1_APOE	ARHGAP18
5.66006e-89	0.380372	0.377	0.101	3.4313e-84	TAM_C1_APOE	PRXL2A
1.31052e-88	0.595052	0.487	0.172	7.94479e-84	TAM_C1_APOE	GAS6
1.32141e-88	0.612693	0.622	0.292	8.01079e-84	TAM_C1_APOE	MGST2
4.86225e-88	0.606529	0.758	0.401	2.94764e-83	TAM_C1_APOE	PTMS
6.32943e-87	0.678164	0.79	0.537	3.83709e-82	TAM_C1_APOE	LAMP2
2.34725e-86	0.367901	0.311	0.069	1.42297e-81	TAM_C1_APOE	MGLL
1.06672e-84	0.438767	1	1	6.46676e-80	TAM_C1_APOE	B2M
1.25088e-84	0.519432	0.617	0.279	7.58322e-80	TAM_C1_APOE	ABHD12
2.15986e-84	0.545323	0.585	0.243	1.30937e-79	TAM_C1_APOE	ADAM28
2.16453e-84	0.388409	0.346	0.089	1.3122e-79	TAM_C1_APOE	PLA2G15
1.47745e-83	0.301433	0.296	0.063	8.95676e-79	TAM_C1_APOE	PDCD1LG2
2.84254e-83	0.517421	0.5	0.192	1.72323e-78	TAM_C1_APOE	TTYH3
5.7415e-83	0.562307	0.591	0.258	3.48067e-78	TAM_C1_APOE	LPAR6
1.52869e-82	0.374768	0.272	0.054	9.26738e-78	TAM_C1_APOE	KLHDC8B
2.16183e-82	0.318078	0.329	0.081	1.31057e-77	TAM_C1_APOE	AIG1
2.44827e-82	0.495747	0.996	0.985	1.48422e-77	TAM_C1_APOE	HLA-A
4.3444e-82	0.56386	0.378	0.112	2.63371e-77	TAM_C1_APOE	LACC1
1.0002e-81	0.665906	0.796	0.535	6.06349e-77	TAM_C1_APOE	SYNGR2
5.69489e-81	0.345091	0.294	0.065	3.45241e-76	TAM_C1_APOE	ADORA3
9.0406e-81	0.335669	0.271	0.054	5.48068e-76	TAM_C1_APOE	HGF
1.09304e-80	0.448354	0.468	0.169	6.62632e-76	TAM_C1_APOE	AP2A2
1.96433e-80	0.776229	0.772	0.486	1.19084e-75	TAM_C1_APOE	DNASE2
1.30017e-79	0.596304	0.574	0.263	7.882e-75	TAM_C1_APOE	GM2A
2.87488e-79	0.633231	0.812	0.554	1.74284e-74	TAM_C1_APOE	LY96
1.85793e-78	0.535338	0.625	0.305	1.12633e-73	TAM_C1_APOE	MPP1
1.95653e-78	0.296512	0.289	0.065	1.18611e-73	TAM_C1_APOE	CLIC2
2.18604e-78	0.606312	0.63	0.32	1.32524e-73	TAM_C1_APOE	CYFIP1
3.59922e-78	0.445591	0.435	0.149	2.18196e-73	TAM_C1_APOE	OSBPL1A
6.3563e-78	0.670306	0.685	0.385	3.85338e-73	TAM_C1_APOE	SCARB2
1.29145e-77	0.54936	0.575	0.263	7.82914e-73	TAM_C1_APOE	GNPDA1
2.09033e-77	0.68644	0.731	0.446	1.26722e-72	TAM_C1_APOE	RAP2B
1.93948e-76	0.702582	0.777	0.488	1.17577e-71	TAM_C1_APOE	LILRB4
1.94686e-76	0.489858	0.328	0.088	1.18024e-71	TAM_C1_APOE	CCND1
4.95501e-75	0.568677	0.656	0.336	3.00388e-70	TAM_C1_APOE	CXCL16
1.68456e-73	0.576374	0.971	0.922	1.02123e-68	TAM_C1_APOE	SAT1
4.26346e-73	0.641471	0.979	0.835	2.58464e-68	TAM_C1_APOE	CST3
1.9684e-72	0.559991	0.768	0.49	1.1933e-67	TAM_C1_APOE	PEBP1
3.91738e-72	0.527809	0.539	0.236	2.37483e-67	TAM_C1_APOE	FRMD4B
4.72107e-72	0.762012	0.86	0.574	2.86205e-67	TAM_C1_APOE	FCGR3A
4.8469e-72	0.578994	0.691	0.379	2.93834e-67	TAM_C1_APOE	GAA
8.45894e-72	0.613202	0.788	0.551	5.12806e-67	TAM_C1_APOE	COMT
3.36376e-71	0.712261	0.824	0.673	2.03921e-66	TAM_C1_APOE	SNX6
4.00079e-71	0.595306	0.746	0.448	2.4254e-66	TAM_C1_APOE	SPINT2
4.18142e-71	1.12274	0.709	0.419	2.5349e-66	TAM_C1_APOE	IL4I1
5.38822e-70	0.312481	0.284	0.07	3.2665e-65	TAM_C1_APOE	RGL1
4.92402e-69	0.403757	0.46	0.177	2.98509e-64	TAM_C1_APOE	ADAM9
1.93651e-68	0.464392	0.626	0.311	1.17397e-63	TAM_C1_APOE	STOM
9.10141e-68	0.576285	0.812	0.608	5.51755e-63	TAM_C1_APOE	LAPTM4A
2.53238e-67	0.3437	0.288	0.075	1.53521e-62	TAM_C1_APOE	SMPDL3A
8.09413e-66	0.559555	0.31	0.092	4.90691e-61	TAM_C1_APOE	TMIGD3
2.64587e-65	0.528592	0.413	0.159	1.60401e-60	TAM_C1_APOE	CPM
7.97812e-65	0.627221	0.682	0.387	4.83657e-60	TAM_C1_APOE	RNASE6
1.03577e-64	0.309176	0.359	0.114	6.27917e-60	TAM_C1_APOE	GLMP
2.42843e-64	0.303827	0.315	0.092	1.47218e-59	TAM_C1_APOE	APPL2
2.87872e-64	0.385558	0.331	0.101	1.74516e-59	TAM_C1_APOE	SCD
2.89769e-64	0.363969	0.362	0.12	1.75667e-59	TAM_C1_APOE	ABCC3
7.39709e-64	0.349924	0.435	0.166	4.48434e-59	TAM_C1_APOE	GPR137B
9.56938e-63	0.50499	0.92	0.821	5.80125e-58	TAM_C1_APOE	VAMP8
2.15271e-62	0.564398	0.741	0.468	1.30504e-57	TAM_C1_APOE	CD84
4.0338e-62	0.547978	0.702	0.419	2.44541e-57	TAM_C1_APOE	CD4
4.99931e-62	0.434796	0.459	0.19	3.03073e-57	TAM_C1_APOE	BEX4
8.67449e-62	0.32876	0.374	0.128	5.25874e-57	TAM_C1_APOE	RENBP
1.05231e-61	0.540254	0.911	0.815	6.37939e-57	TAM_C1_APOE	BST2
1.16687e-61	0.580267	0.723	0.457	7.0739e-57	TAM_C1_APOE	NINJ1
1.27633e-61	0.299927	0.288	0.081	7.7375e-57	TAM_C1_APOE	FMN1
4.73411e-61	0.476977	0.538	0.256	2.86996e-56	TAM_C1_APOE	CSF2RA
6.84353e-61	1.26527	0.26	0.071	4.14876e-56	TAM_C1_APOE	MMP9
8.94823e-61	0.45434	0.597	0.305	5.42468e-56	TAM_C1_APOE	DNPH1
1.43136e-60	0.543919	0.431	0.182	8.67733e-56	TAM_C1_APOE	SGPL1
3.60266e-60	0.489894	0.897	0.801	2.18404e-55	TAM_C1_APOE	ATP6V0B
6.95113e-60	0.625819	0.697	0.427	4.21398e-55	TAM_C1_APOE	BMP2K
1.27477e-59	0.253824	0.263	0.07	7.72803e-55	TAM_C1_APOE	PXDC1
3.97412e-59	0.544938	0.782	0.576	2.40923e-54	TAM_C1_APOE	DPP7
5.20355e-59	0.320995	0.393	0.146	3.15455e-54	TAM_C1_APOE	DAPK1
9.58748e-59	0.408455	0.491	0.222	5.81222e-54	TAM_C1_APOE	CREBL2
4.28382e-58	0.465825	0.711	0.434	2.59698e-53	TAM_C1_APOE	ATP6AP1
6.88549e-58	0.398193	0.431	0.177	4.17419e-53	TAM_C1_APOE	TSPAN33
1.63429e-57	0.384779	0.481	0.21	9.90757e-53	TAM_C1_APOE	CYB5A
2.28029e-57	0.442937	0.463	0.206	1.38238e-52	TAM_C1_APOE	MCOLN1
1.29754e-56	1.56782	0.402	0.172	7.86605e-52	TAM_C1_APOE	CXCL9
1.67487e-56	0.313598	1	0.999	1.01536e-51	TAM_C1_APOE	TMSB4X
3.19088e-56	0.406094	0.423	0.177	1.93441e-51	TAM_C1_APOE	GPR155
6.30405e-56	0.34632	0.446	0.181	3.82171e-51	TAM_C1_APOE	RAB20
9.87014e-56	0.271277	0.344	0.119	5.98357e-51	TAM_C1_APOE	NCK1-DT
1.5329e-55	0.415671	0.497	0.23	9.29291e-51	TAM_C1_APOE	AP1B1
4.5714e-55	0.601951	0.661	0.353	2.77132e-50	TAM_C1_APOE	C3
1.2456e-54	0.27646	0.379	0.14	7.5512e-50	TAM_C1_APOE	DSC2
1.57811e-54	0.282429	0.412	0.164	9.567e-50	TAM_C1_APOE	DBP
2.29243e-53	0.870155	0.41	0.177	1.38974e-48	TAM_C1_APOE	HAMP
4.61792e-53	0.265767	0.303	0.099	2.79952e-48	TAM_C1_APOE	SLC38A6
9.43917e-53	0.357002	0.476	0.214	5.72231e-48	TAM_C1_APOE	TCEAL4
1.17543e-52	0.520705	0.864	0.727	7.12583e-48	TAM_C1_APOE	SDCBP
3.16202e-52	0.89054	0.654	0.41	1.91691e-47	TAM_C1_APOE	ACP5
4.70258e-52	0.383918	0.55	0.267	2.85084e-47	TAM_C1_APOE	TLR4
7.36383e-52	0.336416	0.505	0.24	4.46418e-47	TAM_C1_APOE	APMAP
7.66813e-52	0.50065	0.756	0.511	4.64865e-47	TAM_C1_APOE	HEXB
2.16889e-51	0.284538	0.418	0.173	1.31485e-46	TAM_C1_APOE	TM2D2
2.95181e-51	0.433025	0.633	0.362	1.78948e-46	TAM_C1_APOE	TBXAS1
2.95987e-51	0.525012	0.812	0.591	1.79436e-46	TAM_C1_APOE	FCGR2A
5.34329e-51	0.335472	0.307	0.104	3.23926e-46	TAM_C1_APOE	HS3ST1
7.17108e-51	0.485876	0.543	0.281	4.34732e-46	TAM_C1_APOE	CEBPA
7.31118e-51	0.450051	0.68	0.412	4.43226e-46	TAM_C1_APOE	DRAM2
8.4142e-51	0.520582	0.899	0.705	5.10094e-46	TAM_C1_APOE	CTSH
1.0122e-50	0.334108	0.499	0.227	6.13627e-46	TAM_C1_APOE	SIGLEC1
1.22862e-50	0.416872	0.544	0.285	7.44828e-46	TAM_C1_APOE	PCBD1
3.56291e-50	0.380595	0.529	0.263	2.15994e-45	TAM_C1_APOE	DOCK4
3.69803e-50	0.401943	0.53	0.273	2.24186e-45	TAM_C1_APOE	NCK1
1.41432e-49	0.326942	0.476	0.216	8.57403e-45	TAM_C1_APOE	NHLRC3
3.38097e-49	0.361334	0.542	0.279	2.04965e-44	TAM_C1_APOE	FUCA2
5.08206e-49	0.428872	0.567	0.307	3.0809e-44	TAM_C1_APOE	GNPTAB
7.23941e-49	0.322216	0.962	0.96	4.38875e-44	TAM_C1_APOE	HLA-E
1.16272e-48	0.341865	0.366	0.15	7.04879e-44	TAM_C1_APOE	ATP1B1
2.34253e-48	0.478478	0.707	0.457	1.42011e-43	TAM_C1_APOE	MGAT4A
2.21243e-47	0.45518	0.572	0.309	1.34124e-42	TAM_C1_APOE	ABCA1
2.97913e-47	0.394524	0.581	0.316	1.80604e-42	TAM_C1_APOE	PEPD
3.44504e-47	0.310636	0.446	0.202	2.08849e-42	TAM_C1_APOE	EVA1B
3.92221e-47	0.460191	0.688	0.431	2.37776e-42	TAM_C1_APOE	HNMT
4.23799e-47	0.431203	0.675	0.42	2.56919e-42	TAM_C1_APOE	TNFSF12
6.32194e-47	0.472213	0.936	0.812	3.83255e-42	TAM_C1_APOE	FCER1G
9.31485e-47	0.412838	0.597	0.33	5.64694e-42	TAM_C1_APOE	PRNP
1.51475e-46	0.251658	0.339	0.127	9.18285e-42	TAM_C1_APOE	ARPIN
2.18229e-46	0.357556	0.564	0.309	1.32297e-41	TAM_C1_APOE	GUSB
3.92089e-46	0.353845	0.677	0.401	2.37696e-41	TAM_C1_APOE	PTAFR
7.70607e-46	0.337851	0.429	0.195	4.67165e-41	TAM_C1_APOE	GOLIM4
8.79882e-46	0.590183	0.86	0.713	5.33411e-41	TAM_C1_APOE	GLUL
9.19465e-46	0.454048	0.729	0.508	5.57407e-41	TAM_C1_APOE	BCAP31
2.16674e-45	0.421429	0.734	0.502	1.31354e-40	TAM_C1_APOE	RPN2
1.58891e-44	0.295193	0.463	0.22	9.63243e-40	TAM_C1_APOE	SDSL
3.53709e-44	0.386794	0.569	0.316	2.14429e-39	TAM_C1_APOE	TMEM70
4.19449e-44	0.438018	0.862	0.741	2.54283e-39	TAM_C1_APOE	CAPZB
5.38903e-44	0.486385	0.746	0.511	3.26699e-39	TAM_C1_APOE	RAB32
2.23277e-43	0.284522	0.375	0.159	1.35357e-38	TAM_C1_APOE	CHID1
2.77487e-43	0.438806	0.944	0.845	1.68221e-38	TAM_C1_APOE	GPX1
4.05965e-43	0.300235	0.418	0.186	2.46108e-38	TAM_C1_APOE	DHRS3
7.32459e-43	0.257188	0.493	0.244	4.44039e-38	TAM_C1_APOE	SMIM30
2.53893e-42	0.282309	0.349	0.145	1.53918e-37	TAM_C1_APOE	ATG4C
2.93152e-42	0.283867	0.645	0.383	1.77718e-37	TAM_C1_APOE	BASP1
3.60106e-42	0.365146	0.911	0.868	2.18307e-37	TAM_C1_APOE	ATP6V0E1
4.82036e-42	0.298422	0.464	0.22	2.92225e-37	TAM_C1_APOE	PLXND1
9.36305e-42	0.259909	0.413	0.187	5.67616e-37	TAM_C1_APOE	UBE2E2
1.11639e-41	0.291272	0.472	0.226	6.76792e-37	TAM_C1_APOE	SIGLEC10
7.11902e-41	0.343287	0.524	0.273	4.31577e-36	TAM_C1_APOE	LINC01094
1.39969e-40	0.375324	0.825	0.636	8.48535e-36	TAM_C1_APOE	RNF130
1.58593e-40	0.576566	0.729	0.541	9.61436e-36	TAM_C1_APOE	CPVL
2.44105e-40	0.294901	0.354	0.154	1.47984e-35	TAM_C1_APOE	NCEH1
3.60835e-40	0.274588	0.411	0.186	2.18749e-35	TAM_C1_APOE	REEP4
3.65464e-40	0.337755	0.563	0.314	2.21555e-35	TAM_C1_APOE	FEZ2
6.74543e-40	0.259788	0.326	0.133	4.08928e-35	TAM_C1_APOE	TPCN1
9.31937e-40	0.46674	0.813	0.656	5.64968e-35	TAM_C1_APOE	QKI
1.09599e-39	0.360809	0.573	0.328	6.6442e-35	TAM_C1_APOE	SLC15A3
1.11223e-39	0.417125	0.661	0.431	6.74267e-35	TAM_C1_APOE	GNB4
1.19226e-39	0.287894	0.431	0.206	7.22785e-35	TAM_C1_APOE	SLC31A1
2.88181e-39	0.3118	0.984	0.965	1.74704e-34	TAM_C1_APOE	CYBA
3.35001e-39	0.314217	0.484	0.246	2.03088e-34	TAM_C1_APOE	ACOT13
3.50552e-39	0.394906	0.963	0.805	2.12515e-34	TAM_C1_APOE	AIF1
6.94496e-39	0.388461	0.715	0.477	4.21024e-34	TAM_C1_APOE	SERPINB6
1.38066e-38	0.453156	0.742	0.506	8.36995e-34	TAM_C1_APOE	FCGR1A
1.6419e-38	0.3498	0.574	0.332	9.95366e-34	TAM_C1_APOE	NAIP
1.64803e-38	0.353772	0.655	0.41	9.99088e-34	TAM_C1_APOE	GPR65
1.75487e-38	0.308336	0.349	0.153	1.06386e-33	TAM_C1_APOE	RAP2A
3.22118e-38	0.285572	0.488	0.257	1.95278e-33	TAM_C1_APOE	RAB9A
8.79979e-38	0.265854	0.292	0.118	5.33469e-33	TAM_C1_APOE	GCLC
1.70942e-37	0.30316	0.491	0.261	1.0363e-32	TAM_C1_APOE	NRIP1
5.08755e-37	0.333372	0.567	0.332	3.08422e-32	TAM_C1_APOE	FUOM
6.22196e-37	0.318336	0.56	0.317	3.77194e-32	TAM_C1_APOE	SLC31A2
1.02305e-36	0.370617	0.526	0.293	6.20204e-32	TAM_C1_APOE	LHFPL2
2.20842e-36	0.250852	0.918	0.812	1.33881e-31	TAM_C1_APOE	TUBA1B
2.30628e-36	0.33858	0.73	0.52	1.39813e-31	TAM_C1_APOE	TPP1
2.77417e-36	0.382214	0.707	0.463	1.68179e-31	TAM_C1_APOE	GIMAP1
2.81802e-36	0.334743	0.538	0.305	1.70837e-31	TAM_C1_APOE	SLC4A7
4.06312e-36	0.324692	0.342	0.155	2.46319e-31	TAM_C1_APOE	CXCR2P1
1.59988e-35	0.317314	0.377	0.181	9.69894e-31	TAM_C1_APOE	TNS3
2.19245e-35	0.534114	0.733	0.537	1.32913e-30	TAM_C1_APOE	BLVRB
5.49494e-35	0.286901	0.434	0.218	3.3312e-30	TAM_C1_APOE	ZFHX3
8.54001e-35	0.377186	0.771	0.589	5.17721e-30	TAM_C1_APOE	LRPAP1
9.42732e-35	0.276097	0.673	0.427	5.71513e-30	TAM_C1_APOE	VEGFB
1.05737e-34	0.375011	0.919	0.839	6.41009e-30	TAM_C1_APOE	GPX4
1.07703e-34	0.252605	0.345	0.155	6.52927e-30	TAM_C1_APOE	CRYL1
1.54518e-34	0.28919	0.553	0.318	9.36737e-30	TAM_C1_APOE	CD302
1.97521e-34	0.289926	0.521	0.285	1.19743e-29	TAM_C1_APOE	TNFAIP8L2
2.52124e-34	0.420605	0.771	0.592	1.52845e-29	TAM_C1_APOE	CHCHD10
3.20117e-34	0.36209	0.462	0.242	1.94065e-29	TAM_C1_APOE	CD40
4.65207e-34	0.368142	0.599	0.376	2.82022e-29	TAM_C1_APOE	HSPB1
4.90948e-34	0.325948	0.647	0.403	2.97627e-29	TAM_C1_APOE	HAVCR2
6.98403e-34	0.327004	0.629	0.4	4.23393e-29	TAM_C1_APOE	TNFRSF1A
9.7165e-34	0.422697	0.668	0.42	5.89043e-29	TAM_C1_APOE	FCGR2B
2.23322e-33	0.291904	0.458	0.249	1.35384e-28	TAM_C1_APOE	GLA
2.45403e-33	0.380112	0.766	0.596	1.48771e-28	TAM_C1_APOE	SNX2
3.48203e-33	0.371072	0.648	0.427	2.11091e-28	TAM_C1_APOE	AOAH
4.56121e-33	0.266479	0.504	0.282	2.76514e-28	TAM_C1_APOE	SWAP70
1.14837e-32	0.400754	0.562	0.36	6.96177e-28	TAM_C1_APOE	SPATS2L
1.16735e-32	0.325722	0.741	0.503	7.07685e-28	TAM_C1_APOE	LY86
1.68654e-32	0.250217	0.555	0.322	1.02243e-27	TAM_C1_APOE	OAZ2
1.81357e-32	0.309491	0.575	0.346	1.09944e-27	TAM_C1_APOE	CBR1
2.94017e-32	0.284463	0.54	0.313	1.78242e-27	TAM_C1_APOE	STX12
3.06001e-32	0.346255	0.693	0.455	1.85507e-27	TAM_C1_APOE	ARL4C
4.0082e-32	0.288405	0.499	0.276	2.42989e-27	TAM_C1_APOE	NFIC
1.16657e-31	0.325727	0.375	0.182	7.07207e-27	TAM_C1_APOE	LMNA
1.20476e-31	0.653641	0.749	0.585	7.30359e-27	TAM_C1_APOE	CFD
1.73363e-31	0.278693	0.948	0.89	1.05098e-26	TAM_C1_APOE	UBB
4.74743e-31	0.321061	0.78	0.575	2.87803e-26	TAM_C1_APOE	CD86
5.232e-31	0.318772	0.647	0.412	3.1718e-26	TAM_C1_APOE	DEGS1
6.01241e-31	0.412027	0.741	0.569	3.6449e-26	TAM_C1_APOE	UCP2
1.25326e-30	0.294007	0.396	0.203	7.59765e-26	TAM_C1_APOE	LTC4S
1.39297e-30	0.258492	0.411	0.213	8.4446e-26	TAM_C1_APOE	ATP6V0A1
1.79931e-30	0.286221	0.711	0.446	1.0908e-25	TAM_C1_APOE	CD9
3.2534e-30	0.320801	0.747	0.545	1.97231e-25	TAM_C1_APOE	TMED9
4.19848e-30	0.274537	0.575	0.356	2.54525e-25	TAM_C1_APOE	RBM47
6.24965e-30	0.277796	0.322	0.153	3.78872e-25	TAM_C1_APOE	CLEC11A
8.7374e-30	0.405196	0.892	0.793	5.29687e-25	TAM_C1_APOE	RNASET2
1.23409e-29	0.363244	0.673	0.478	7.48144e-25	TAM_C1_APOE	NDFIP1
1.50295e-29	0.255016	0.491	0.278	9.11134e-25	TAM_C1_APOE	ARL2
1.51509e-29	0.360728	0.764	0.6	9.18491e-25	TAM_C1_APOE	M6PR
1.67614e-29	0.31762	0.73	0.544	1.01613e-24	TAM_C1_APOE	MYDGF
9.07878e-29	0.285525	0.411	0.222	5.50383e-24	TAM_C1_APOE	MYO5A
9.15284e-29	0.268732	0.52	0.301	5.54872e-24	TAM_C1_APOE	ENG
1.29182e-28	0.450864	0.613	0.412	7.83138e-24	TAM_C1_APOE	ITPR2
1.41332e-28	0.316847	0.649	0.439	8.56798e-24	TAM_C1_APOE	SAMSN1
2.28945e-28	0.27205	0.444	0.246	1.38793e-23	TAM_C1_APOE	AHR
2.79052e-28	0.277168	0.565	0.355	1.6917e-23	TAM_C1_APOE	NENF
3.97646e-28	0.273546	0.715	0.527	2.41065e-23	TAM_C1_APOE	RNF13
1.67059e-27	0.367541	0.644	0.445	1.01276e-22	TAM_C1_APOE	SDHD
3.83798e-27	0.288018	0.522	0.318	2.3267e-22	TAM_C1_APOE	PHACTR2
4.51433e-27	0.286482	0.611	0.391	2.73672e-22	TAM_C1_APOE	RTCB
6.17631e-27	0.322544	0.524	0.322	3.74427e-22	TAM_C1_APOE	DMXL2
9.19028e-27	0.277028	0.714	0.526	5.57142e-22	TAM_C1_APOE	TMED10
1.30982e-26	0.291459	0.486	0.284	7.94053e-22	TAM_C1_APOE	ITGAV
3.03037e-26	0.280569	0.622	0.406	1.8371e-21	TAM_C1_APOE	OTULINL
3.33152e-26	0.270158	0.584	0.371	2.01967e-21	TAM_C1_APOE	PLXNC1
4.01242e-26	0.255735	0.925	0.882	2.43245e-21	TAM_C1_APOE	TMBIM6
6.60941e-26	0.291145	0.428	0.248	4.00683e-21	TAM_C1_APOE	CAMK1
6.74981e-26	0.259616	0.592	0.376	4.09193e-21	TAM_C1_APOE	CAT
7.32001e-26	0.265335	0.598	0.387	4.43761e-21	TAM_C1_APOE	SMS
9.83795e-26	0.318473	0.428	0.237	5.96406e-21	TAM_C1_APOE	SDS
1.64934e-25	0.291372	0.79	0.637	9.99879e-21	TAM_C1_APOE	MGST3
2.56452e-25	0.265138	0.605	0.386	1.55469e-20	TAM_C1_APOE	LRP1
3.44394e-25	0.282124	0.664	0.463	2.08782e-20	TAM_C1_APOE	MDH1
5.30001e-25	0.305884	0.854	0.707	3.21302e-20	TAM_C1_APOE	GIMAP4
8.78235e-25	0.253734	0.933	0.885	5.32413e-20	TAM_C1_APOE	RAC1
9.59597e-24	0.291372	0.312	0.162	5.81736e-19	TAM_C1_APOE	WWP1
1.64969e-23	0.291688	0.854	0.761	1.00009e-18	TAM_C1_APOE	TMEM59
2.9562e-23	0.260223	0.775	0.586	1.79214e-18	TAM_C1_APOE	PPT1
3.16628e-23	0.263401	0.877	0.764	1.91949e-18	TAM_C1_APOE	RGS10
3.38022e-23	0.284878	0.712	0.538	2.04919e-18	TAM_C1_APOE	SPPL2A
3.61284e-23	0.337272	0.765	0.618	2.19021e-18	TAM_C1_APOE	NAGK
5.56584e-23	0.284483	0.779	0.563	3.37418e-18	TAM_C1_APOE	PLXDC2
5.97876e-23	0.288805	0.702	0.543	3.6245e-18	TAM_C1_APOE	NUCB1
8.10653e-23	0.352625	0.814	0.742	4.91442e-18	TAM_C1_APOE	CLTA
9.59461e-23	0.265891	0.463	0.282	5.81654e-18	TAM_C1_APOE	SNX29
1.14502e-22	0.333815	0.716	0.54	6.94146e-18	TAM_C1_APOE	LAMTOR2
1.169e-22	0.280253	0.669	0.477	7.08683e-18	TAM_C1_APOE	SCAMP2
9.46619e-22	0.252551	0.544	0.354	5.73869e-17	TAM_C1_APOE	DDRGK1
1.63442e-21	0.386698	0.687	0.498	9.90832e-17	TAM_C1_APOE	TFEC
2.7002e-21	0.265048	0.904	0.813	1.63694e-16	TAM_C1_APOE	CALR
7.33502e-21	0.255434	0.278	0.144	4.44671e-16	TAM_C1_APOE	RNASE2
8.36083e-21	0.257383	0.563	0.369	5.06858e-16	TAM_C1_APOE	GNS
1.54415e-20	0.273984	0.678	0.494	9.36107e-16	TAM_C1_APOE	IQGAP2
1.81039e-20	0.279289	0.66	0.472	1.09751e-15	TAM_C1_APOE	UNC93B1
2.45681e-20	0.262891	0.711	0.516	1.48939e-15	TAM_C1_APOE	GIMAP7
3.95004e-20	0.260538	0.863	0.781	2.39464e-15	TAM_C1_APOE	ATP6V1F
5.75941e-20	0.265182	0.657	0.48	3.49153e-15	TAM_C1_APOE	IFNAR1
6.945e-20	0.278543	0.952	0.855	4.21027e-15	TAM_C1_APOE	TYROBP
1.57323e-19	0.252431	0.63	0.447	9.5374e-15	TAM_C1_APOE	NANS
1.59358e-19	0.27182	0.927	0.843	9.66077e-15	TAM_C1_APOE	GSTP1
2.872e-19	0.361347	0.769	0.609	1.74109e-14	TAM_C1_APOE	SLC16A3
8.35569e-19	0.265629	0.801	0.616	5.06547e-14	TAM_C1_APOE	ALDH2
8.76177e-19	0.299843	0.619	0.449	5.31165e-14	TAM_C1_APOE	SDHB
1.03751e-18	0.251794	0.662	0.493	6.28971e-14	TAM_C1_APOE	ISCU
2.0724e-17	0.316867	0.842	0.76	1.25635e-12	TAM_C1_APOE	DBI
3.28397e-17	0.262416	0.677	0.505	1.99084e-12	TAM_C1_APOE	CNDP2
4.47994e-17	0.45584	0.862	0.79	2.71587e-12	TAM_C1_APOE	STAT1
4.6582e-17	0.365858	0.894	0.723	2.82394e-12	TAM_C1_APOE	CYBB
1.86472e-16	0.255811	0.532	0.368	1.13045e-11	TAM_C1_APOE	VOPP1
8.65425e-16	0.274757	0.924	0.835	5.24647e-11	TAM_C1_APOE	ITGB2
2.56209e-15	0.252792	0.753	0.592	1.55321e-10	TAM_C1_APOE	IFNGR1
2.57212e-15	0.262498	0.604	0.434	1.5593e-10	TAM_C1_APOE	SNX5
5.9263e-15	0.282072	0.772	0.661	3.5927e-10	TAM_C1_APOE	SQSTM1
6.59726e-15	0.282253	0.781	0.601	3.99946e-10	TAM_C1_APOE	TGFBI
2.13798e-13	0.9747	0.561	0.45	1.29611e-08	TAM_C1_APOE	SPP1
5.5498e-12	0.259445	0.84	0.745	3.36446e-07	TAM_C1_APOE	IFI6
3.77603e-11	0.296705	0.564	0.429	2.28914e-06	TAM_C1_APOE	FABP5
4.86045e-10	0.294914	0.796	0.691	2.94655e-05	TAM_C1_APOE	IGSF6
2.75785e-238	2.20937	0.958	0.355	1.67189e-233	TAM_C2_CXCL10	IL1B
7.71235e-205	1.87656	0.991	0.656	4.67546e-200	TAM_C2_CXCL10	IER3
6.09658e-204	1.60396	0.913	0.345	3.69593e-199	TAM_C2_CXCL10	ATF3
2.49199e-185	1.37814	0.937	0.396	1.51072e-180	TAM_C2_CXCL10	CD83
4.38956e-185	1.43992	0.897	0.371	2.66108e-180	TAM_C2_CXCL10	OLR1
1.12719e-181	1.58637	0.991	0.785	6.83336e-177	TAM_C2_CXCL10	NFKBIA
2.8804e-156	1.22869	0.997	0.835	1.74619e-151	TAM_C2_CXCL10	FOS
5.53147e-152	1.84192	0.9	0.44	3.35334e-147	TAM_C2_CXCL10	CCL3
6.04566e-134	1.61208	0.778	0.298	3.66506e-129	TAM_C2_CXCL10	CCL3L1
3.60642e-131	1.23034	0.911	0.465	2.18632e-126	TAM_C2_CXCL10	BCL2A1
9.22774e-131	1.12632	0.984	0.73	5.59413e-126	TAM_C2_CXCL10	SOD2
1.36992e-119	1.42689	0.762	0.287	8.30488e-115	TAM_C2_CXCL10	CXCL8
2.81444e-117	1.28711	0.753	0.324	1.7062e-112	TAM_C2_CXCL10	AC109326.1
8.48119e-114	0.893639	0.993	0.85	5.14155e-109	TAM_C2_CXCL10	JUNB
5.46655e-113	1.0983	0.955	0.615	3.31398e-108	TAM_C2_CXCL10	DUSP1
7.58094e-111	1.33288	0.916	0.519	4.59579e-106	TAM_C2_CXCL10	C15orf48
2.79269e-110	0.917436	0.767	0.312	1.69301e-105	TAM_C2_CXCL10	KLF4
1.32557e-107	1.27668	0.879	0.478	8.03597e-103	TAM_C2_CXCL10	TNFAIP3
9.82966e-106	1.02071	0.895	0.533	5.95903e-101	TAM_C2_CXCL10	IFI30
1.56609e-104	0.986709	0.99	0.816	9.49411e-100	TAM_C2_CXCL10	IRF1
6.90664e-103	0.991097	0.949	0.63	4.18701e-98	TAM_C2_CXCL10	PPP1R15A
1.58636e-102	0.941229	0.802	0.369	9.61698e-98	TAM_C2_CXCL10	SOCS3
1.24714e-98	0.923395	0.946	0.658	7.56052e-94	TAM_C2_CXCL10	ZFP36
1.89667e-98	0.715882	0.928	0.576	1.14982e-93	TAM_C2_CXCL10	NAMPT
1.46945e-97	1.06733	0.951	0.68	8.90824e-93	TAM_C2_CXCL10	GADD45B
1.14792e-96	0.687857	0.409	0.092	6.95902e-92	TAM_C2_CXCL10	SNAI1
1.85806e-94	0.824848	0.736	0.325	1.12641e-89	TAM_C2_CXCL10	NFKBIZ
7.08424e-93	0.984306	0.874	0.457	4.29468e-88	TAM_C2_CXCL10	NR4A2
9.34747e-93	0.860455	0.544	0.164	5.66672e-88	TAM_C2_CXCL10	PTGS2
9.74996e-93	0.891489	0.932	0.577	5.91072e-88	TAM_C2_CXCL10	RGS2
1.13378e-90	0.890222	0.806	0.413	6.87331e-86	TAM_C2_CXCL10	PHACTR1
1.58288e-90	0.873072	0.951	0.65	9.5959e-86	TAM_C2_CXCL10	SNX10
1.16362e-89	0.910281	0.993	0.869	7.05419e-85	TAM_C2_CXCL10	S100A10
4.41412e-89	0.831835	0.976	0.68	2.67597e-84	TAM_C2_CXCL10	SERPINA1
6.76321e-88	0.963822	0.705	0.309	4.10006e-83	TAM_C2_CXCL10	VEGFA
1.46187e-87	0.774556	0.551	0.181	8.86229e-83	TAM_C2_CXCL10	HBEGF
1.54898e-87	0.800126	0.752	0.354	9.39036e-83	TAM_C2_CXCL10	CDKN1A
5.12689e-87	0.852108	0.946	0.587	3.10808e-82	TAM_C2_CXCL10	PLAUR
3.65271e-86	0.938601	0.787	0.395	2.21438e-81	TAM_C2_CXCL10	ATP2B1-AS1
9.53362e-86	0.804467	0.885	0.546	5.77957e-81	TAM_C2_CXCL10	DSE
1.08907e-85	1.33078	0.778	0.396	6.60225e-81	TAM_C2_CXCL10	RETN
1.45387e-85	0.861315	0.346	0.072	8.81381e-81	TAM_C2_CXCL10	INHBA-AS1
1.83075e-85	0.919797	0.9	0.501	1.10986e-80	TAM_C2_CXCL10	SLC25A37
4.90467e-85	0.867459	0.572	0.195	2.97336e-80	TAM_C2_CXCL10	MCEMP1
9.10656e-85	1.62397	0.717	0.339	5.52067e-80	TAM_C2_CXCL10	CXCL10
4.28987e-84	0.553113	0.273	0.043	2.60065e-79	TAM_C2_CXCL10	IL1A
1.13615e-81	1.20097	0.537	0.184	6.88768e-77	TAM_C2_CXCL10	CXCL2
1.45346e-81	0.763994	0.997	0.929	8.81133e-77	TAM_C2_CXCL10	S100A6
3.61085e-81	0.692572	1	0.961	2.189e-76	TAM_C2_CXCL10	S100A11
5.06353e-81	0.974855	0.853	0.532	3.06966e-76	TAM_C2_CXCL10	STXBP2
4.00243e-80	0.889245	0.976	0.798	2.42639e-75	TAM_C2_CXCL10	IER2
9.94029e-78	0.701883	0.897	0.556	6.0261e-73	TAM_C2_CXCL10	FLOT1
2.31622e-75	0.770371	1	0.999	1.40416e-70	TAM_C2_CXCL10	FTH1
3.17249e-75	0.593274	1	0.938	1.92326e-70	TAM_C2_CXCL10	NEAT1
1.95141e-74	0.824517	0.622	0.258	1.183e-69	TAM_C2_CXCL10	TNF
2.10953e-73	0.77176	0.997	0.888	1.27886e-68	TAM_C2_CXCL10	TYMP
5.74812e-73	0.809809	0.747	0.369	3.48469e-68	TAM_C2_CXCL10	DUSP2
5.75677e-73	0.701195	0.594	0.249	3.48993e-68	TAM_C2_CXCL10	PRMT9
9.82893e-73	0.773194	0.795	0.463	5.95859e-68	TAM_C2_CXCL10	TAGAP
2.3899e-71	0.769691	0.997	0.904	1.44883e-66	TAM_C2_CXCL10	S100A4
2.94411e-71	0.875499	0.941	0.657	1.78481e-66	TAM_C2_CXCL10	FOSB
1.22093e-70	0.428562	0.358	0.094	7.40166e-66	TAM_C2_CXCL10	RN7SL368P
1.28646e-70	0.725976	1	0.971	7.79891e-66	TAM_C2_CXCL10	VIM
2.42307e-70	0.767407	0.729	0.399	1.46894e-65	TAM_C2_CXCL10	SLC43A2
4.45968e-70	0.644423	0.991	0.937	2.70359e-65	TAM_C2_CXCL10	SRGN
2.47503e-69	0.713694	0.904	0.62	1.50044e-64	TAM_C2_CXCL10	SKIL
3.65098e-69	0.726728	0.986	0.862	2.21333e-64	TAM_C2_CXCL10	PNRC1
5.77453e-69	0.600526	0.935	0.586	3.5007e-64	TAM_C2_CXCL10	AC020916.1
8.5426e-69	0.744518	0.946	0.699	5.17878e-64	TAM_C2_CXCL10	LIMS1
1.06566e-68	0.738988	0.783	0.452	6.46035e-64	TAM_C2_CXCL10	IER5
1.32948e-68	0.549985	0.476	0.162	8.05968e-64	TAM_C2_CXCL10	NR4A3
2.26441e-68	0.87778	0.635	0.281	1.37275e-63	TAM_C2_CXCL10	IL1RN
2.46138e-68	0.47348	0.378	0.105	1.49216e-63	TAM_C2_CXCL10	OSM
1.16e-67	0.832536	0.939	0.665	7.03229e-63	TAM_C2_CXCL10	BNIP3L
7.30517e-66	0.721115	0.733	0.408	4.42862e-61	TAM_C2_CXCL10	PPIF
7.14599e-63	0.599933	0.774	0.436	4.33211e-58	TAM_C2_CXCL10	PEA15
9.75361e-63	0.599027	0.647	0.316	5.91293e-58	TAM_C2_CXCL10	ACTN1
3.46692e-62	0.268873	0.927	0.558	2.10175e-57	TAM_C2_CXCL10	S100A8
5.94101e-62	0.870859	0.596	0.275	3.60162e-57	TAM_C2_CXCL10	MARCKSL1
6.84567e-62	0.831051	0.794	0.481	4.15005e-57	TAM_C2_CXCL10	SGK1
8.58537e-62	0.701062	0.418	0.142	5.20471e-57	TAM_C2_CXCL10	AC253572.2
1.01231e-61	1.21744	0.427	0.147	6.13695e-57	TAM_C2_CXCL10	APOBEC3A
1.45793e-60	0.636628	0.696	0.36	8.83842e-56	TAM_C2_CXCL10	RASGEF1B
3.43373e-60	0.629246	0.75	0.439	2.08163e-55	TAM_C2_CXCL10	GPCPD1
6.29861e-59	0.516716	0.757	0.397	3.8184e-54	TAM_C2_CXCL10	KDM6B
7.11346e-59	0.727315	0.965	0.732	4.31239e-54	TAM_C2_CXCL10	JUN
1.17578e-58	0.726154	0.823	0.517	7.12793e-54	TAM_C2_CXCL10	TNFAIP2
1.36202e-58	0.613386	0.678	0.342	8.25698e-54	TAM_C2_CXCL10	ASGR1
1.92383e-58	0.571259	0.671	0.341	1.16628e-53	TAM_C2_CXCL10	VASH1
2.5344e-58	0.4761	0.392	0.126	1.53643e-53	TAM_C2_CXCL10	AC104581.4
1.07614e-57	0.60384	0.914	0.584	6.52389e-53	TAM_C2_CXCL10	NCF2
1.31156e-57	0.597189	0.911	0.57	7.95104e-53	TAM_C2_CXCL10	PLXDC2
1.45538e-57	0.679023	0.935	0.704	8.82295e-53	TAM_C2_CXCL10	PLEK
2.2935e-57	0.728343	0.601	0.28	1.39039e-52	TAM_C2_CXCL10	EGR1
3.96515e-57	0.490805	0.731	0.376	2.4038e-52	TAM_C2_CXCL10	CD55
5.58428e-57	1.29916	0.428	0.157	3.38536e-52	TAM_C2_CXCL10	AREG
1.44111e-56	0.572053	0.988	0.856	8.73646e-52	TAM_C2_CXCL10	COTL1
2.00406e-56	0.564503	0.593	0.291	1.21492e-51	TAM_C2_CXCL10	FHL3
2.9617e-56	0.76498	0.969	0.75	1.79547e-51	TAM_C2_CXCL10	IFITM3
3.80267e-56	0.642582	0.907	0.613	2.30529e-51	TAM_C2_CXCL10	IFNGR2
6.01412e-56	0.662619	0.942	0.777	3.64594e-51	TAM_C2_CXCL10	PRELID1
2.5261e-55	0.54736	0.619	0.313	1.5314e-50	TAM_C2_CXCL10	PPP1R15B
2.62911e-55	0.438688	0.479	0.196	1.59384e-50	TAM_C2_CXCL10	CSRNP1
4.2004e-55	0.7596	0.857	0.554	2.54641e-50	TAM_C2_CXCL10	SLC2A3
2.1379e-54	0.98209	0.288	0.076	1.29606e-49	TAM_C2_CXCL10	EREG
4.60727e-54	0.618413	0.916	0.597	2.79306e-49	TAM_C2_CXCL10	CALHM6
5.95018e-53	0.648451	0.914	0.631	3.60718e-48	TAM_C2_CXCL10	CEBPB
7.13028e-53	0.494687	0.753	0.364	4.32259e-48	TAM_C2_CXCL10	FCN1
1.04867e-52	0.461922	0.556	0.244	6.35734e-48	TAM_C2_CXCL10	QPCT
1.12007e-52	0.56068	0.556	0.267	6.79019e-48	TAM_C2_CXCL10	MYOF
1.47683e-52	0.53772	0.885	0.632	8.95299e-48	TAM_C2_CXCL10	BTG2
2.69329e-52	0.618234	0.474	0.201	1.63275e-47	TAM_C2_CXCL10	HPSE
6.81899e-52	0.579566	0.552	0.252	4.13388e-47	TAM_C2_CXCL10	HK2
6.85037e-52	0.638219	0.97	0.735	4.1529e-47	TAM_C2_CXCL10	FTH1P10
1.70306e-51	0.458331	0.579	0.279	1.03245e-46	TAM_C2_CXCL10	BCL6
1.75256e-51	0.617352	0.927	0.632	1.06246e-46	TAM_C2_CXCL10	C1orf162
7.0006e-51	0.581218	0.823	0.574	4.24397e-46	TAM_C2_CXCL10	ATP1B3
1.67452e-50	0.251595	0.942	0.63	1.01514e-45	TAM_C2_CXCL10	S100A9
2.00689e-50	0.629491	0.82	0.509	1.21664e-45	TAM_C2_CXCL10	FPR1
2.20955e-50	0.542064	0.874	0.651	1.33949e-45	TAM_C2_CXCL10	VASP
2.27437e-50	0.546269	0.476	0.206	1.37879e-45	TAM_C2_CXCL10	OTUD1
3.42855e-50	0.513722	0.46	0.191	2.07849e-45	TAM_C2_CXCL10	ARL5B
4.50328e-50	0.708546	0.813	0.509	2.73002e-45	TAM_C2_CXCL10	CCL4
1.16396e-49	0.589091	0.967	0.793	7.05626e-45	TAM_C2_CXCL10	C4orf3
1.21758e-49	0.599195	0.462	0.188	7.38134e-45	TAM_C2_CXCL10	CLEC5A
1.44479e-49	0.42896	0.353	0.12	8.75878e-45	TAM_C2_CXCL10	AL021155.5
1.73091e-49	0.565228	0.808	0.526	1.04933e-44	TAM_C2_CXCL10	SMCO4
3.74317e-49	0.710098	0.715	0.428	2.26922e-44	TAM_C2_CXCL10	FBP1
9.70619e-49	0.462622	0.348	0.113	5.88418e-44	TAM_C2_CXCL10	MARCO
3.13788e-48	0.53314	0.619	0.304	1.90228e-43	TAM_C2_CXCL10	SMIM25
5.3655e-48	0.336218	0.351	0.113	3.25273e-43	TAM_C2_CXCL10	HCAR2
8.69496e-48	0.326191	0.259	0.07	5.27115e-43	TAM_C2_CXCL10	AC132872.4
3.66088e-47	0.479074	0.526	0.227	2.21933e-42	TAM_C2_CXCL10	CD300E
4.16679e-47	0.483021	0.603	0.296	2.52603e-42	TAM_C2_CXCL10	AL499604.1
7.04016e-47	0.572992	0.635	0.345	4.26796e-42	TAM_C2_CXCL10	NR4A1
9.52615e-47	0.557213	0.96	0.786	5.77504e-42	TAM_C2_CXCL10	H2AFY
1.2228e-46	0.536315	0.953	0.756	7.41297e-42	TAM_C2_CXCL10	WSB1
1.65524e-46	0.492405	0.776	0.487	1.00346e-41	TAM_C2_CXCL10	SORL1
1.70235e-46	0.555623	0.93	0.716	1.03202e-41	TAM_C2_CXCL10	GLRX
2.26165e-46	0.594344	0.907	0.705	1.37108e-41	TAM_C2_CXCL10	DOCK8
7.22308e-46	0.541558	0.745	0.441	4.37885e-41	TAM_C2_CXCL10	LMO2
8.26227e-46	0.450858	0.455	0.193	5.00884e-41	TAM_C2_CXCL10	GPR84
1.09424e-45	0.402903	0.325	0.105	6.63359e-41	TAM_C2_CXCL10	HCAR3
1.95402e-45	0.404107	0.486	0.206	1.18458e-40	TAM_C2_CXCL10	CCR2
1.95465e-45	0.486737	0.607	0.297	1.18497e-40	TAM_C2_CXCL10	ADM
2.34428e-45	0.340288	0.998	0.973	1.42118e-40	TAM_C2_CXCL10	OAZ1
3.74649e-45	0.501026	0.643	0.343	2.27124e-40	TAM_C2_CXCL10	PSTPIP2
3.9843e-45	0.420273	0.309	0.099	2.4154e-40	TAM_C2_CXCL10	AC106028.4
5.2095e-45	0.389605	0.35	0.126	3.15816e-40	TAM_C2_CXCL10	SNORD3B-1
5.96278e-45	0.834781	0.647	0.342	3.61481e-40	TAM_C2_CXCL10	FN1
1.97472e-44	0.505204	0.792	0.554	1.19713e-39	TAM_C2_CXCL10	ATP6V1B2
2.86778e-44	0.519201	0.815	0.558	1.73853e-39	TAM_C2_CXCL10	MEF2A
3.41212e-44	0.370668	0.463	0.192	2.06853e-39	TAM_C2_CXCL10	LILRA2
4.77859e-44	0.469464	0.729	0.438	2.89692e-39	TAM_C2_CXCL10	IL13RA1
5.9304e-44	0.345886	0.998	0.97	3.59519e-39	TAM_C2_CXCL10	H3F3B
6.86613e-44	0.574747	0.892	0.625	4.16245e-39	TAM_C2_CXCL10	ALDH2
1.57677e-43	0.476898	0.848	0.568	9.55883e-39	TAM_C2_CXCL10	LACTB
1.9852e-43	0.486864	0.734	0.46	1.20349e-38	TAM_C2_CXCL10	MCUB
2.47118e-43	0.50096	0.808	0.532	1.49811e-38	TAM_C2_CXCL10	PDXK
3.38215e-43	0.562933	0.806	0.542	2.05036e-38	TAM_C2_CXCL10	YBX3
4.82123e-43	0.555179	0.986	0.83	2.92277e-38	TAM_C2_CXCL10	PGK1
7.83605e-43	0.546418	0.456	0.201	4.75045e-38	TAM_C2_CXCL10	CST6
1.15305e-42	0.507926	0.797	0.534	6.99012e-38	TAM_C2_CXCL10	SQOR
1.26529e-42	0.330995	0.262	0.078	7.67059e-38	TAM_C2_CXCL10	TNFRSF10D
1.36105e-42	0.361383	0.262	0.076	8.25112e-38	TAM_C2_CXCL10	MIR3945HG
1.37673e-42	0.462918	0.638	0.347	8.34617e-38	TAM_C2_CXCL10	TMEM51
4.16201e-42	0.638669	0.678	0.38	2.52313e-37	TAM_C2_CXCL10	PLAC8
5.53584e-42	0.564672	0.636	0.345	3.35599e-37	TAM_C2_CXCL10	CD69
5.88932e-42	0.51609	0.948	0.742	3.57028e-37	TAM_C2_CXCL10	LAP3
6.01868e-42	0.488806	0.962	0.814	3.6487e-37	TAM_C2_CXCL10	GRB2
2.19118e-41	0.588363	0.913	0.723	1.32836e-36	TAM_C2_CXCL10	CXCR4
3.02453e-41	0.724665	0.673	0.42	1.83356e-36	TAM_C2_CXCL10	CHMP1B
4.45762e-41	1.22178	0.332	0.121	2.70234e-36	TAM_C2_CXCL10	G0S2
4.92929e-41	0.439745	0.986	0.83	2.98829e-36	TAM_C2_CXCL10	PKM
8.71005e-41	0.857366	0.521	0.252	5.28029e-36	TAM_C2_CXCL10	CCL2
1.25535e-40	0.598895	0.92	0.74	7.61031e-36	TAM_C2_CXCL10	YWHAH
1.35003e-40	0.547003	0.983	0.835	8.18428e-36	TAM_C2_CXCL10	LDHA
1.43587e-40	0.461962	0.993	0.963	8.70468e-36	TAM_C2_CXCL10	SH3BGRL3
1.75445e-40	0.521664	0.818	0.56	1.0636e-35	TAM_C2_CXCL10	YME1L1
2.40127e-40	0.457237	0.995	0.861	1.45572e-35	TAM_C2_CXCL10	TYROBP
2.59561e-40	0.730688	0.6	0.326	1.57354e-35	TAM_C2_CXCL10	CCL4L2
4.54948e-40	0.427192	0.726	0.449	2.75803e-35	TAM_C2_CXCL10	SCO2
6.62716e-40	0.354632	0.512	0.25	4.01758e-35	TAM_C2_CXCL10	PLK3
8.10643e-40	1.00644	0.799	0.568	4.91436e-35	TAM_C2_CXCL10	TIMP1
1.50784e-39	0.521663	0.596	0.312	9.14096e-35	TAM_C2_CXCL10	ANKRD22
3.23214e-39	0.439409	0.949	0.763	1.95942e-34	TAM_C2_CXCL10	GSTO1
3.91759e-39	0.410098	0.837	0.587	2.37496e-34	TAM_C2_CXCL10	NABP1
6.28473e-39	0.48072	0.72	0.449	3.80999e-34	TAM_C2_CXCL10	UPP1
1.37672e-38	0.37164	0.565	0.306	8.34608e-34	TAM_C2_CXCL10	MXD1
3.49347e-38	0.451917	0.731	0.464	2.11784e-33	TAM_C2_CXCL10	ETV6
6.18895e-38	0.431373	0.932	0.752	3.75193e-33	TAM_C2_CXCL10	CIB1
7.51109e-38	0.425041	0.308	0.112	4.55345e-33	TAM_C2_CXCL10	AC004817.3
1.13196e-37	0.489815	0.963	0.697	6.86226e-33	TAM_C2_CXCL10	FGL2
1.26099e-37	0.515158	0.984	0.873	7.64449e-33	TAM_C2_CXCL10	TPI1
1.30211e-37	0.347776	0.357	0.144	7.8938e-33	TAM_C2_CXCL10	MAFF
1.68932e-37	0.45748	0.844	0.588	1.02412e-32	TAM_C2_CXCL10	AP1S2
2.08789e-37	0.470561	0.991	0.867	1.26574e-32	TAM_C2_CXCL10	ENO1
4.11864e-37	0.816661	0.355	0.14	2.49684e-32	TAM_C2_CXCL10	CXCL3
4.33948e-37	0.481054	0.974	0.856	2.63072e-32	TAM_C2_CXCL10	ZFP36L1
4.83635e-37	0.418406	0.825	0.524	2.93194e-32	TAM_C2_CXCL10	SLC8A1
5.27742e-37	0.446066	0.857	0.581	3.19933e-32	TAM_C2_CXCL10	CLEC7A
1.10994e-36	0.361271	0.484	0.235	6.72877e-32	TAM_C2_CXCL10	ANPEP
1.66096e-36	0.41797	0.559	0.289	1.00693e-31	TAM_C2_CXCL10	CD93
2.77848e-36	0.66078	0.638	0.413	1.6844e-31	TAM_C2_CXCL10	LILRB1
4.28038e-36	0.715782	0.596	0.366	2.5949e-31	TAM_C2_CXCL10	ZNF331
4.39233e-36	0.493455	0.836	0.605	2.66277e-31	TAM_C2_CXCL10	GBP2
7.17913e-36	0.365122	0.722	0.414	4.35221e-31	TAM_C2_CXCL10	SLC11A1
9.02537e-36	0.486816	0.61	0.364	5.47145e-31	TAM_C2_CXCL10	FNDC3B
1.01325e-35	0.396818	0.626	0.367	6.14264e-31	TAM_C2_CXCL10	STX6
1.06223e-35	0.375658	0.983	0.88	6.43956e-31	TAM_C2_CXCL10	GNAI2
1.20755e-35	0.453019	0.741	0.507	7.32052e-31	TAM_C2_CXCL10	DPYSL2
1.9631e-35	0.575618	0.61	0.372	1.19009e-30	TAM_C2_CXCL10	SERPINB9
2.11193e-35	0.417013	0.252	0.083	1.28031e-30	TAM_C2_CXCL10	PHLDA2
5.29306e-35	0.717623	0.58	0.334	3.20881e-30	TAM_C2_CXCL10	ILF3-DT
6.44749e-35	0.529811	0.944	0.804	3.90866e-30	TAM_C2_CXCL10	LY6E
7.09064e-35	0.410848	0.705	0.448	4.29856e-30	TAM_C2_CXCL10	LAT2
1.02936e-34	0.337004	0.348	0.146	6.24027e-30	TAM_C2_CXCL10	CCRL2
1.25449e-34	0.428971	0.68	0.425	7.60508e-30	TAM_C2_CXCL10	PTPN12
1.25663e-34	0.443139	0.962	0.716	7.61809e-30	TAM_C2_CXCL10	GLUL
1.50643e-34	0.470638	0.617	0.377	9.13241e-30	TAM_C2_CXCL10	SAP30
1.82345e-34	0.452586	0.566	0.307	1.10543e-29	TAM_C2_CXCL10	CLEC4E
6.10652e-34	0.415106	0.596	0.352	3.70196e-29	TAM_C2_CXCL10	JAK2
9.52974e-34	0.550581	0.654	0.403	5.77722e-29	TAM_C2_CXCL10	FPR3
1.11526e-33	0.392653	0.785	0.518	6.76101e-29	TAM_C2_CXCL10	RAB31
1.12619e-33	0.436871	0.603	0.365	6.82731e-29	TAM_C2_CXCL10	EPB41L3
1.17557e-33	0.354509	0.99	0.912	7.12664e-29	TAM_C2_CXCL10	LAPTM5
1.47449e-33	0.357466	0.706	0.441	8.93881e-29	TAM_C2_CXCL10	MYADM
1.7739e-33	0.414269	0.554	0.318	1.07539e-28	TAM_C2_CXCL10	ZMIZ1
2.24909e-33	0.481011	0.958	0.858	1.36347e-28	TAM_C2_CXCL10	PSME2
2.48419e-33	0.660397	0.885	0.702	1.50599e-28	TAM_C2_CXCL10	TNFSF10
2.61602e-33	0.423117	0.594	0.354	1.58591e-28	TAM_C2_CXCL10	LINC00963
3.21101e-33	0.334188	0.83	0.572	1.94661e-28	TAM_C2_CXCL10	IRF7
3.41968e-33	0.371667	0.379	0.173	2.07311e-28	TAM_C2_CXCL10	MTHFD1L
3.48304e-33	0.736115	0.86	0.666	2.11152e-28	TAM_C2_CXCL10	HSPA1A
5.50969e-33	0.505166	0.913	0.746	3.34014e-28	TAM_C2_CXCL10	SERPINB1
5.58211e-33	0.298746	0.297	0.115	3.38404e-28	TAM_C2_CXCL10	AP003733.3
7.0245e-33	0.444138	0.99	0.875	4.25846e-28	TAM_C2_CXCL10	LGALS1
9.1539e-33	0.371672	0.755	0.497	5.54937e-28	TAM_C2_CXCL10	SYK
1.32174e-32	0.743526	0.86	0.658	8.0128e-28	TAM_C2_CXCL10	GBP1
1.36465e-32	0.433734	0.955	0.722	8.27293e-28	TAM_C2_CXCL10	CTSH
2.09781e-32	0.37884	0.979	0.843	1.27176e-27	TAM_C2_CXCL10	ANXA5
2.20885e-32	0.484675	0.988	0.851	1.33907e-27	TAM_C2_CXCL10	GPX1
2.30252e-32	0.341493	0.397	0.184	1.39586e-27	TAM_C2_CXCL10	MIR22HG
2.89949e-32	0.442327	0.806	0.593	1.75776e-27	TAM_C2_CXCL10	REL
3.44968e-32	0.401517	0.843	0.624	2.0913e-27	TAM_C2_CXCL10	RGS19
4.06922e-32	0.469911	0.948	0.767	2.46688e-27	TAM_C2_CXCL10	RGS10
5.80676e-32	0.419988	0.657	0.403	3.52023e-27	TAM_C2_CXCL10	BHLHE40
6.26496e-32	0.334698	0.51	0.274	3.79801e-27	TAM_C2_CXCL10	FOSL2
6.66347e-32	0.433265	0.988	0.821	4.0396e-27	TAM_C2_CXCL10	LYZ
7.05295e-32	0.330982	0.448	0.215	4.27571e-27	TAM_C2_CXCL10	TREM1
8.32113e-32	0.459779	0.584	0.338	5.04452e-27	TAM_C2_CXCL10	GAPT
8.71374e-32	0.484665	0.962	0.777	5.28253e-27	TAM_C2_CXCL10	LGALS3
1.09971e-31	0.369725	0.498	0.273	6.66679e-27	TAM_C2_CXCL10	TGIF1
1.42863e-31	0.48057	0.615	0.393	8.6608e-27	TAM_C2_CXCL10	THUMPD3-AS1
1.49439e-31	0.385748	0.685	0.436	9.05941e-27	TAM_C2_CXCL10	HCK
1.58345e-31	0.391738	0.614	0.366	9.59936e-27	TAM_C2_CXCL10	NDRG1
2.61397e-31	0.385522	0.549	0.308	1.58467e-26	TAM_C2_CXCL10	GK
3.25853e-31	0.742251	0.822	0.597	1.97542e-26	TAM_C2_CXCL10	PLIN2
4.02599e-31	0.2992	0.264	0.099	2.44068e-26	TAM_C2_CXCL10	RASAL2
4.13277e-31	0.372721	0.684	0.433	2.50541e-26	TAM_C2_CXCL10	ALOX5
4.55644e-31	0.449651	0.937	0.794	2.76225e-26	TAM_C2_CXCL10	ANXA2
5.51546e-31	0.454897	0.442	0.222	3.34364e-26	TAM_C2_CXCL10	AC091271.1
5.78888e-31	0.33133	0.287	0.114	3.50939e-26	TAM_C2_CXCL10	NAF1
6.98695e-31	0.2809	0.294	0.115	4.2357e-26	TAM_C2_CXCL10	VDR
7.78997e-31	0.437947	0.998	0.97	4.72251e-26	TAM_C2_CXCL10	GAPDH
8.42563e-31	0.481631	0.76	0.499	5.10787e-26	TAM_C2_CXCL10	ATF5
8.50556e-31	0.407065	0.899	0.675	5.15633e-26	TAM_C2_CXCL10	PLSCR1
1.11753e-30	0.295874	0.36	0.159	6.77483e-26	TAM_C2_CXCL10	AL356273.3
1.12002e-30	0.371185	0.628	0.384	6.78987e-26	TAM_C2_CXCL10	DPYD
1.30806e-30	0.362463	0.811	0.596	7.92986e-26	TAM_C2_CXCL10	ZFAND5
1.38913e-30	0.402521	0.867	0.663	8.42131e-26	TAM_C2_CXCL10	CCNL1
1.47543e-30	0.472636	0.851	0.613	8.94447e-26	TAM_C2_CXCL10	TGFBI
1.69941e-30	0.408768	0.939	0.599	1.03023e-25	TAM_C2_CXCL10	FCGR3A
2.08532e-30	0.274494	0.365	0.169	1.26418e-25	TAM_C2_CXCL10	AGAP3
2.9063e-30	0.361357	0.621	0.376	1.76188e-25	TAM_C2_CXCL10	TLR2
3.23087e-30	0.555494	0.647	0.396	1.95865e-25	TAM_C2_CXCL10	C3
5.06441e-30	0.427156	0.622	0.395	3.07019e-25	TAM_C2_CXCL10	SMAD7
5.47532e-30	0.361454	0.413	0.199	3.3193e-25	TAM_C2_CXCL10	CATSPER1
6.79133e-30	0.317932	0.998	0.974	4.11711e-25	TAM_C2_CXCL10	EIF1
7.87374e-30	0.432414	0.932	0.718	4.7733e-25	TAM_C2_CXCL10	EPSTI1
8.46837e-30	0.314606	0.596	0.355	5.13378e-25	TAM_C2_CXCL10	LPCAT2
1.09632e-29	0.31515	0.605	0.358	6.64619e-25	TAM_C2_CXCL10	RXRA
1.18037e-29	0.294223	0.666	0.399	7.15576e-25	TAM_C2_CXCL10	NAPSB
1.31076e-29	0.374909	0.538	0.315	7.94622e-25	TAM_C2_CXCL10	TCOF1
1.6416e-29	0.32238	0.376	0.178	9.95186e-25	TAM_C2_CXCL10	PDLIM7
1.83833e-29	0.340758	0.596	0.356	1.11445e-24	TAM_C2_CXCL10	SHTN1
1.98695e-29	0.524839	0.79	0.575	1.20455e-24	TAM_C2_CXCL10	GBP4
2.7373e-29	0.332418	0.521	0.303	1.65943e-24	TAM_C2_CXCL10	MAP3K8
3.75488e-29	0.336004	0.404	0.199	2.27632e-24	TAM_C2_CXCL10	RHOB
5.86206e-29	0.34538	0.561	0.325	3.55376e-24	TAM_C2_CXCL10	NFKBID
8.56991e-29	0.639926	0.886	0.719	5.19534e-24	TAM_C2_CXCL10	ISG15
9.35942e-29	0.353256	0.872	0.613	5.67396e-24	TAM_C2_CXCL10	SLC16A3
1.00776e-28	0.378916	0.956	0.735	6.10933e-24	TAM_C2_CXCL10	CYBB
1.68739e-28	0.371368	0.899	0.704	1.02295e-23	TAM_C2_CXCL10	RHOG
1.84739e-28	0.469922	0.503	0.294	1.11994e-23	TAM_C2_CXCL10	PRDM1
2.0196e-28	0.375614	0.881	0.685	1.22434e-23	TAM_C2_CXCL10	LITAF
3.07931e-28	0.475738	0.649	0.441	1.86677e-23	TAM_C2_CXCL10	RHOQ
4.1756e-28	0.315842	0.953	0.808	2.53137e-23	TAM_C2_CXCL10	TSPO
4.3948e-28	0.359766	0.479	0.262	2.66426e-23	TAM_C2_CXCL10	HRH2
4.41536e-28	0.341937	0.802	0.588	2.67672e-23	TAM_C2_CXCL10	MAP3K2
6.3097e-28	0.566908	0.839	0.669	3.82513e-23	TAM_C2_CXCL10	VAMP5
7.04218e-28	0.371841	0.857	0.66	4.26918e-23	TAM_C2_CXCL10	UBE2L6
7.46101e-28	0.312689	0.808	0.531	4.52309e-23	TAM_C2_CXCL10	PILRA
1.10745e-27	0.318317	0.463	0.257	6.71369e-23	TAM_C2_CXCL10	STK38L
1.30587e-27	0.33335	0.773	0.558	7.91655e-23	TAM_C2_CXCL10	GABARAP
1.77528e-27	0.33299	0.934	0.771	1.07623e-22	TAM_C2_CXCL10	PCBP1
1.7968e-27	0.318458	0.64	0.399	1.08927e-22	TAM_C2_CXCL10	LILRB3
2.9874e-27	0.34249	0.687	0.447	1.81105e-22	TAM_C2_CXCL10	AGTRAP
3.4852e-27	0.423566	0.71	0.481	2.11283e-22	TAM_C2_CXCL10	DNAJB1
4.45469e-27	0.365284	0.559	0.353	2.70056e-22	TAM_C2_CXCL10	NCOR2
5.68735e-27	0.552538	0.841	0.64	3.44784e-22	TAM_C2_CXCL10	MT2A
5.76815e-27	0.322442	0.558	0.326	3.49682e-22	TAM_C2_CXCL10	IRAK3
5.78755e-27	0.307207	0.6	0.359	3.50858e-22	TAM_C2_CXCL10	KLF2
5.91529e-27	0.420932	0.423	0.226	3.58602e-22	TAM_C2_CXCL10	NSUN6
6.40301e-27	0.437695	0.339	0.158	3.8817e-22	TAM_C2_CXCL10	AL136987.1
6.69077e-27	0.253628	1	0.988	4.05615e-22	TAM_C2_CXCL10	EEF1A1
7.16982e-27	0.345691	0.834	0.632	4.34656e-22	TAM_C2_CXCL10	MBD2
7.83359e-27	0.259093	0.54	0.31	4.74896e-22	TAM_C2_CXCL10	LRRK2
9.1105e-27	0.402821	0.925	0.779	5.52306e-22	TAM_C2_CXCL10	EFHD2
1.02661e-26	0.423101	0.524	0.313	6.22364e-22	TAM_C2_CXCL10	ABHD5
1.10881e-26	0.276229	0.491	0.272	6.72197e-22	TAM_C2_CXCL10	ASCL2
1.19917e-26	0.329779	0.818	0.62	7.26975e-22	TAM_C2_CXCL10	ATG3
1.28326e-26	0.368124	0.813	0.595	7.77952e-22	TAM_C2_CXCL10	TMEM123
1.45025e-26	0.349546	0.671	0.471	8.79185e-22	TAM_C2_CXCL10	HMGA1
3.49198e-26	0.337715	0.58	0.368	2.11694e-21	TAM_C2_CXCL10	CUL1
3.71868e-26	0.271917	0.29	0.125	2.25437e-21	TAM_C2_CXCL10	FAM114A1
3.85929e-26	0.254432	0.253	0.101	2.33962e-21	TAM_C2_CXCL10	AC083862.3
5.42251e-26	0.367261	0.991	0.819	3.28729e-21	TAM_C2_CXCL10	FCER1G
8.03623e-26	0.300859	0.977	0.781	4.8718e-21	TAM_C2_CXCL10	CTSB
1.1629e-25	0.97232	0.318	0.144	7.04986e-21	TAM_C2_CXCL10	IDO1
1.51913e-25	0.415915	0.921	0.693	9.20941e-21	TAM_C2_CXCL10	TNFSF13B
2.02759e-25	0.306447	0.635	0.424	1.22918e-20	TAM_C2_CXCL10	PLIN3
2.13619e-25	0.271511	0.979	0.859	1.29502e-20	TAM_C2_CXCL10	PABPC1
2.19925e-25	0.314215	0.301	0.137	1.33325e-20	TAM_C2_CXCL10	ZEB2-AS1
2.26681e-25	0.488468	0.61	0.391	1.37421e-20	TAM_C2_CXCL10	HSPA1B
4.99778e-25	0.257253	0.995	0.944	3.0298e-20	TAM_C2_CXCL10	H3F3A
5.38412e-25	0.337796	0.596	0.381	3.26401e-20	TAM_C2_CXCL10	CUX1
7.43358e-25	0.273935	0.694	0.452	4.50646e-20	TAM_C2_CXCL10	PLBD1
9.9574e-25	0.601779	0.741	0.53	6.03647e-20	TAM_C2_CXCL10	IFIT3
1.24888e-24	0.279497	0.531	0.31	7.57108e-20	TAM_C2_CXCL10	AC004687.1
1.30834e-24	0.336653	0.353	0.176	7.93155e-20	TAM_C2_CXCL10	NLRP3
1.56195e-24	0.286387	0.386	0.205	9.46903e-20	TAM_C2_CXCL10	RIPK2
1.7274e-24	0.333203	0.834	0.608	1.0472e-19	TAM_C2_CXCL10	PTTG1IP
1.94179e-24	0.340576	0.741	0.499	1.17717e-19	TAM_C2_CXCL10	SLC7A7
2.18407e-24	0.329874	0.474	0.279	1.32405e-19	TAM_C2_CXCL10	GABARAPL1
3.32017e-24	0.261229	0.448	0.243	2.01278e-19	TAM_C2_CXCL10	ITGAM
3.59121e-24	0.330065	0.752	0.506	2.1771e-19	TAM_C2_CXCL10	CD300A
4.24358e-24	0.364375	0.626	0.42	2.57259e-19	TAM_C2_CXCL10	CITED2
5.07077e-24	0.340124	0.664	0.477	3.07405e-19	TAM_C2_CXCL10	ATP1A1
5.07782e-24	0.347677	0.579	0.372	3.07833e-19	TAM_C2_CXCL10	PIK3AP1
5.5874e-24	0.362224	0.477	0.289	3.38725e-19	TAM_C2_CXCL10	PNP
9.66846e-24	0.294065	0.969	0.84	5.86131e-19	TAM_C2_CXCL10	SERP1
1.13187e-23	0.316449	0.577	0.375	6.86171e-19	TAM_C2_CXCL10	STX11
1.15697e-23	0.353404	0.998	0.924	7.01391e-19	TAM_C2_CXCL10	SAT1
1.23086e-23	0.317919	0.802	0.527	7.46186e-19	TAM_C2_CXCL10	FCGR1A
1.42281e-23	0.289392	0.58	0.37	8.62553e-19	TAM_C2_CXCL10	MYD88
1.57372e-23	0.367417	0.944	0.779	9.54037e-19	TAM_C2_CXCL10	ATP6V1F
1.60816e-23	0.333828	0.524	0.329	9.74917e-19	TAM_C2_CXCL10	ENG
1.74523e-23	0.351448	0.794	0.59	1.05801e-18	TAM_C2_CXCL10	APOL6
1.9786e-23	0.278851	0.559	0.353	1.19949e-18	TAM_C2_CXCL10	NUDT3
2.85207e-23	0.255609	0.362	0.187	1.72901e-18	TAM_C2_CXCL10	GZF1
3.05137e-23	0.324444	0.519	0.317	1.84983e-18	TAM_C2_CXCL10	SECTM1
4.33086e-23	0.330365	0.734	0.514	2.6255e-18	TAM_C2_CXCL10	PTPRE
5.61077e-23	0.329825	0.977	0.84	3.40142e-18	TAM_C2_CXCL10	GPX4
8.07855e-23	0.273357	0.82	0.601	4.89746e-18	TAM_C2_CXCL10	LYN
1.18798e-22	0.351367	0.483	0.293	7.2019e-18	TAM_C2_CXCL10	GNA15
1.19357e-22	0.358055	0.747	0.566	7.23578e-18	TAM_C2_CXCL10	LGALS9
1.303e-22	0.296513	0.717	0.509	7.89916e-18	TAM_C2_CXCL10	GLIPR2
1.37049e-22	0.285296	0.983	0.877	8.30831e-18	TAM_C2_CXCL10	PSME1
1.6343e-22	0.302142	0.61	0.418	9.90762e-18	TAM_C2_CXCL10	BLOC1S6
2.16563e-22	0.389562	0.916	0.745	1.31287e-17	TAM_C2_CXCL10	IFI6
2.20867e-22	0.394021	0.68	0.49	1.33896e-17	TAM_C2_CXCL10	MX2
2.43822e-22	0.31141	0.76	0.546	1.47812e-17	TAM_C2_CXCL10	KCTD12
2.62443e-22	0.259922	0.262	0.113	1.59101e-17	TAM_C2_CXCL10	TNS1
2.88645e-22	0.326015	0.988	0.828	1.74985e-17	TAM_C2_CXCL10	BRI3
3.00721e-22	0.523479	0.804	0.621	1.82306e-17	TAM_C2_CXCL10	MX1
3.30189e-22	0.286947	0.493	0.302	2.00171e-17	TAM_C2_CXCL10	GLTP
4.1528e-22	0.332495	0.446	0.265	2.51755e-17	TAM_C2_CXCL10	RNF19B
4.99999e-22	0.310092	0.937	0.682	3.03114e-17	TAM_C2_CXCL10	IGSF6
5.05425e-22	0.324694	0.605	0.419	3.06404e-17	TAM_C2_CXCL10	SMAP1
5.68617e-22	0.254098	0.545	0.34	3.44713e-17	TAM_C2_CXCL10	RGS18
6.71761e-22	0.294763	0.612	0.403	4.07242e-17	TAM_C2_CXCL10	CTNNA1
8.043e-22	0.348704	0.778	0.591	4.87591e-17	TAM_C2_CXCL10	NFE2L2
8.48238e-22	0.2565	0.741	0.518	5.14227e-17	TAM_C2_CXCL10	SLC38A2
9.71069e-22	0.353637	0.483	0.301	5.88691e-17	TAM_C2_CXCL10	PDE4B
1.1093e-21	0.307496	0.705	0.469	6.72492e-17	TAM_C2_CXCL10	FLNA
1.33356e-21	0.309761	0.465	0.272	8.08441e-17	TAM_C2_CXCL10	AC027290.2
1.55945e-21	0.401537	0.402	0.232	9.45385e-17	TAM_C2_CXCL10	GCH1
1.69989e-21	0.412725	0.827	0.648	1.03052e-16	TAM_C2_CXCL10	PPA1
2.16147e-21	0.325768	0.794	0.628	1.31035e-16	TAM_C2_CXCL10	TGFB1
2.3118e-21	0.30138	0.5	0.308	1.40148e-16	TAM_C2_CXCL10	ITGAV
2.32995e-21	0.546249	0.677	0.48	1.41249e-16	TAM_C2_CXCL10	IFIT2
2.46512e-21	0.275809	0.575	0.389	1.49443e-16	TAM_C2_CXCL10	PITPNA
2.49483e-21	0.268804	0.755	0.559	1.51244e-16	TAM_C2_CXCL10	NMI
2.61754e-21	0.320993	0.799	0.617	1.58683e-16	TAM_C2_CXCL10	DYNLT1
2.7775e-21	0.31335	0.523	0.34	1.6838e-16	TAM_C2_CXCL10	CBWD1
2.85546e-21	0.298279	0.643	0.454	1.73107e-16	TAM_C2_CXCL10	PLEKHB2
3.22022e-21	0.254741	0.878	0.685	1.95219e-16	TAM_C2_CXCL10	MSN
3.95134e-21	0.339491	0.986	0.822	2.39542e-16	TAM_C2_CXCL10	AIF1
3.98779e-21	0.269381	0.288	0.141	2.41752e-16	TAM_C2_CXCL10	NAV1
4.42716e-21	0.435943	0.531	0.344	2.68388e-16	TAM_C2_CXCL10	RSAD2
4.55563e-21	0.320178	0.811	0.605	2.76176e-16	TAM_C2_CXCL10	PPT1
5.02507e-21	0.324203	0.703	0.495	3.04635e-16	TAM_C2_CXCL10	GPI
5.70599e-21	0.263757	0.612	0.392	3.45914e-16	TAM_C2_CXCL10	ADAM8
7.54962e-21	0.322698	0.519	0.34	4.57681e-16	TAM_C2_CXCL10	TNIP1
7.69847e-21	0.323521	0.476	0.287	4.66704e-16	TAM_C2_CXCL10	SLC25A19
8.5746e-21	0.315951	0.643	0.46	5.19818e-16	TAM_C2_CXCL10	FOXN3
9.30417e-21	0.288384	0.956	0.787	5.64047e-16	TAM_C2_CXCL10	PYCARD
1.08915e-20	0.357963	0.972	0.793	6.60276e-16	TAM_C2_CXCL10	RNASET2
1.48416e-20	0.283536	0.43	0.248	8.99742e-16	TAM_C2_CXCL10	ARL4A
1.52033e-20	0.274009	0.556	0.359	9.21671e-16	TAM_C2_CXCL10	LYL1
1.52604e-20	0.319411	0.962	0.829	9.25131e-16	TAM_C2_CXCL10	EMP3
1.9498e-20	0.287978	0.843	0.646	1.18203e-15	TAM_C2_CXCL10	RNF181
2.06979e-20	0.337639	0.967	0.836	1.25477e-15	TAM_C2_CXCL10	HNRNPU
2.26488e-20	0.271888	0.928	0.693	1.37304e-15	TAM_C2_CXCL10	APLP2
2.29627e-20	0.556669	0.545	0.362	1.39207e-15	TAM_C2_CXCL10	WARS
2.35136e-20	0.263247	0.29	0.142	1.42547e-15	TAM_C2_CXCL10	TANC2
2.76145e-20	0.255989	0.853	0.649	1.67407e-15	TAM_C2_CXCL10	HSBP1
3.10847e-20	0.305113	0.694	0.508	1.88445e-15	TAM_C2_CXCL10	SAT2
3.33318e-20	0.279827	0.439	0.26	2.02067e-15	TAM_C2_CXCL10	APOL3
3.55341e-20	0.348274	0.797	0.626	2.15418e-15	TAM_C2_CXCL10	MIF
3.74302e-20	0.309818	0.661	0.46	2.26913e-15	TAM_C2_CXCL10	GRINA
3.93431e-20	0.307639	0.587	0.399	2.3851e-15	TAM_C2_CXCL10	AGPAT2
3.988e-20	0.253593	0.561	0.376	2.41764e-15	TAM_C2_CXCL10	SHKBP1
4.43267e-20	0.302466	0.844	0.615	2.68722e-15	TAM_C2_CXCL10	2022-03-01
5.15906e-20	0.5255	0.451	0.287	3.12758e-15	TAM_C2_CXCL10	MXI1
5.17289e-20	0.301199	0.463	0.289	3.13596e-15	TAM_C2_CXCL10	ORAI2
5.76502e-20	0.331801	0.51	0.319	3.49493e-15	TAM_C2_CXCL10	FCGR1B
7.23308e-20	0.276359	0.82	0.61	4.38491e-15	TAM_C2_CXCL10	CASP1
8.29597e-20	0.312183	0.395	0.23	5.02927e-15	TAM_C2_CXCL10	HIVEP3
1.01844e-19	0.329723	0.93	0.745	6.17409e-15	TAM_C2_CXCL10	CD48
1.07697e-19	0.251582	0.362	0.198	6.52892e-15	TAM_C2_CXCL10	DUSP10
1.42232e-19	0.297572	0.497	0.311	8.6225e-15	TAM_C2_CXCL10	CXorf21
2.02826e-19	0.270399	0.909	0.776	1.22959e-14	TAM_C2_CXCL10	AP2S1
2.53549e-19	0.33315	0.969	0.872	1.53709e-14	TAM_C2_CXCL10	BTG1
3.0207e-19	0.254164	0.619	0.418	1.83124e-14	TAM_C2_CXCL10	GNAQ
3.08876e-19	0.277277	0.792	0.606	1.8725e-14	TAM_C2_CXCL10	BAZ1A
3.27629e-19	0.264798	0.841	0.646	1.98619e-14	TAM_C2_CXCL10	TMEM219
5.03017e-19	0.288204	0.818	0.636	3.04944e-14	TAM_C2_CXCL10	ID2
5.39396e-19	0.431428	0.666	0.495	3.26998e-14	TAM_C2_CXCL10	FAM162A
7.60512e-19	0.266874	0.802	0.611	4.61045e-14	TAM_C2_CXCL10	MGAT1
8.02468e-19	0.308551	0.357	0.192	4.8648e-14	TAM_C2_CXCL10	LUCAT1
1.01348e-18	0.324196	0.57	0.395	6.14401e-14	TAM_C2_CXCL10	2022-03-02
1.02666e-18	0.331321	0.647	0.456	6.22389e-14	TAM_C2_CXCL10	ERO1A
1.14006e-18	0.260974	0.346	0.192	6.9114e-14	TAM_C2_CXCL10	ITGA5
1.21547e-18	0.256935	0.428	0.264	7.36855e-14	TAM_C2_CXCL10	JDP2
1.32538e-18	0.333449	0.558	0.381	8.03484e-14	TAM_C2_CXCL10	KYNU
1.54914e-18	0.278555	0.292	0.15	9.39134e-14	TAM_C2_CXCL10	B3GNT5
1.99877e-18	0.292618	0.99	0.82	1.21172e-13	TAM_C2_CXCL10	NPC2
2.47279e-18	0.27387	0.752	0.557	1.49908e-13	TAM_C2_CXCL10	CHD1
3.76794e-18	0.259012	0.545	0.369	2.28424e-13	TAM_C2_CXCL10	SERTAD1
5.18862e-18	0.264158	0.97	0.839	3.1455e-13	TAM_C2_CXCL10	ITGB2
5.40741e-18	0.278631	0.722	0.553	3.27813e-13	TAM_C2_CXCL10	CHD9
7.42819e-18	0.279415	0.47	0.312	4.50319e-13	TAM_C2_CXCL10	SNX20
7.99857e-18	0.288304	0.449	0.284	4.84897e-13	TAM_C2_CXCL10	ICAM1
8.50476e-18	0.261864	0.729	0.515	5.15584e-13	TAM_C2_CXCL10	P4HA1
9.55397e-18	0.300329	0.526	0.355	5.79191e-13	TAM_C2_CXCL10	AZI2
1.13337e-17	0.255861	0.981	0.883	6.8708e-13	TAM_C2_CXCL10	RAC1
1.19644e-17	0.269455	0.708	0.523	7.25319e-13	TAM_C2_CXCL10	CNDP2
1.64771e-17	0.290998	0.899	0.669	9.98889e-13	TAM_C2_CXCL10	SPI1
1.73766e-17	0.269007	0.339	0.191	1.05342e-12	TAM_C2_CXCL10	SPHK1
1.84522e-17	0.261543	0.53	0.356	1.11863e-12	TAM_C2_CXCL10	KLF10
3.36725e-17	0.256713	0.486	0.305	2.04133e-12	TAM_C2_CXCL10	DOCK4
3.86881e-17	0.257245	0.435	0.267	2.34539e-12	TAM_C2_CXCL10	ARHGAP24
4.63474e-17	0.255957	0.53	0.348	2.80972e-12	TAM_C2_CXCL10	TGFBR1
5.06808e-17	0.297537	0.652	0.483	3.07242e-12	TAM_C2_CXCL10	EIF4A3
5.08389e-17	0.270339	0.315	0.168	3.08201e-12	TAM_C2_CXCL10	FHAD1
5.34347e-17	0.253552	0.573	0.407	3.23937e-12	TAM_C2_CXCL10	MTHFD2
8.84313e-17	0.311377	0.608	0.448	5.36097e-12	TAM_C2_CXCL10	LMO4
8.85084e-17	0.276917	0.453	0.295	5.36564e-12	TAM_C2_CXCL10	ELK3
9.68684e-17	0.311151	0.476	0.311	5.87245e-12	TAM_C2_CXCL10	HSPA6
1.66241e-16	0.303712	1	0.997	1.0078e-11	TAM_C2_CXCL10	ACTB
2.01347e-16	0.269725	0.343	0.197	1.22062e-11	TAM_C2_CXCL10	BCAT1
4.11184e-16	0.304908	0.428	0.262	2.49272e-11	TAM_C2_CXCL10	SDS
4.6315e-16	0.362576	0.572	0.403	2.80775e-11	TAM_C2_CXCL10	HERC5
3.08012e-14	0.268495	0.497	0.353	1.86726e-09	TAM_C2_CXCL10	ODF3B
1.7331e-13	0.267025	0.722	0.562	1.05066e-08	TAM_C2_CXCL10	OAS1
1.95472e-13	0.262347	0.631	0.46	1.18501e-08	TAM_C2_CXCL10	RPL10P9
2.42543e-13	0.274458	0.846	0.697	1.47037e-08	TAM_C2_CXCL10	PLEKHO1
3.64703e-13	0.333274	0.362	0.23	2.21094e-08	TAM_C2_CXCL10	ANKRD37
4.62023e-13	0.391107	0.699	0.548	2.80092e-08	TAM_C2_CXCL10	GBP5
6.63418e-13	0.261155	0.493	0.351	4.02184e-08	TAM_C2_CXCL10	SCIMP
5.61713e-12	0.38031	0.635	0.493	3.40527e-07	TAM_C2_CXCL10	CD9
7.45071e-12	0.298486	0.455	0.318	4.51684e-07	TAM_C2_CXCL10	BNIP3
8.85771e-12	0.282322	0.329	0.203	5.36981e-07	TAM_C2_CXCL10	SOX4
4.19855e-11	0.382515	0.656	0.545	2.54529e-06	TAM_C2_CXCL10	RGS1
4.30457e-11	0.27019	0.705	0.555	2.60956e-06	TAM_C2_CXCL10	RALA
7.40687e-11	0.257156	0.925	0.804	4.49027e-06	TAM_C2_CXCL10	CD37
3.93897e-10	0.281942	0.444	0.32	2.38792e-05	TAM_C2_CXCL10	GPR183
4.73658e-09	0.25147	0.381	0.273	0.000287145	TAM_C2_CXCL10	SIGLEC10
9.02297e-08	0.280369	0.514	0.39	0.00547	TAM_C2_CXCL10	IFIT1
1.05287e-07	0.297962	0.315	0.23	0.0063828	TAM_C2_CXCL10	TWISTNB
1.38452e-119	1.06701	0.992	0.992	8.39339e-115	DC_C1_TRAC	MALAT1
3.9183e-68	1.16862	0.542	0.211	2.37539e-63	DC_C1_TRAC	TRAC
3.3014e-62	1.35823	0.564	0.254	2.00141e-57	DC_C1_TRAC	CD2
1.78286e-60	1.18889	0.53	0.224	1.08082e-55	DC_C1_TRAC	CD3D
2.5136e-59	1.59236	0.638	0.38	1.52382e-54	DC_C1_TRAC	IL32
3.23424e-56	0.723923	0.97	0.975	1.9607e-51	DC_C1_TRAC	H3F3B
4.69512e-51	0.986688	0.874	0.887	2.84632e-46	DC_C1_TRAC	BTG1
5.69589e-51	0.976297	0.425	0.162	3.45302e-46	DC_C1_TRAC	BCL11B
6.49752e-50	0.999815	0.443	0.177	3.93899e-45	DC_C1_TRAC	CD3G
1.75763e-47	0.832584	0.317	0.102	1.06553e-42	DC_C1_TRAC	SPOCK2
1.22741e-43	1.1135	0.462	0.213	7.44092e-39	DC_C1_TRAC	TRBC2
1.73977e-43	1.2859	0.521	0.299	1.0547e-38	DC_C1_TRAC	LTB
1.52843e-41	0.894163	0.43	0.185	9.26583e-37	DC_C1_TRAC	CD3E
5.50805e-40	0.864718	0.921	0.89	3.33914e-35	DC_C1_TRAC	IGKC
6.95818e-39	1.10684	0.366	0.15	4.21826e-34	DC_C1_TRAC	TRBC1
1.24175e-35	2.35038	0.813	0.774	7.52789e-31	DC_C1_TRAC	IFITM2
2.98808e-35	0.938533	0.385	0.168	1.81146e-30	DC_C1_TRAC	SYNE2
4.76207e-35	0.733859	0.292	0.108	2.88691e-30	DC_C1_TRAC	SKAP1
1.96079e-34	0.674404	0.358	0.151	1.18869e-29	DC_C1_TRAC	LCK
1.72876e-33	0.697151	0.351	0.15	1.04803e-28	DC_C1_TRAC	LBH
5.88865e-28	0.773623	0.864	0.817	3.56988e-23	DC_C1_TRAC	IER2
5.4199e-26	0.895786	0.974	0.943	3.28571e-21	DC_C1_TRAC	NEAT1
9.1107e-26	0.728676	0.36	0.181	5.52318e-21	DC_C1_TRAC	ETS1
2.49664e-25	1.06925	0.596	0.478	1.51354e-20	DC_C1_TRAC	TSC22D3
7.86627e-24	0.706102	0.268	0.116	4.76877e-19	DC_C1_TRAC	TIGIT
1.33516e-23	0.627734	0.313	0.145	8.09412e-19	DC_C1_TRAC	IKZF3
1.98428e-23	0.584503	0.274	0.118	1.20293e-18	DC_C1_TRAC	CD27
3.44092e-23	0.674701	0.266	0.117	2.08599e-18	DC_C1_TRAC	RASGRP1
1.22904e-21	2.30557	0.491	0.333	7.45083e-17	DC_C1_TRAC	IGLC3
4.13475e-21	0.521908	0.283	0.131	2.50661e-16	DC_C1_TRAC	CD247
3.06084e-20	0.956222	0.687	0.659	1.85557e-15	DC_C1_TRAC	SMCHD1
3.63275e-20	0.808881	0.34	0.183	2.20228e-15	DC_C1_TRAC	CST7
3.88662e-20	0.413309	0.951	0.981	2.35618e-15	DC_C1_TRAC	EIF1
4.0402e-20	0.5519	0.308	0.162	2.44929e-15	DC_C1_TRAC	OCIAD2
7.1482e-20	0.522165	0.811	0.869	4.33345e-15	DC_C1_TRAC	JUND
2.20312e-19	0.626331	0.26	0.124	1.3356e-14	DC_C1_TRAC	CD7
6.4975e-19	1.10075	0.319	0.181	3.93898e-14	DC_C1_TRAC	TMEM154
1.19552e-17	0.858141	0.632	0.546	7.24759e-13	DC_C1_TRAC	SLC25A37
1.12091e-16	0.996256	0.609	0.581	6.79532e-12	DC_C1_TRAC	RESF1
2.30947e-16	0.836487	0.594	0.534	1.40007e-11	DC_C1_TRAC	STK17B
2.45241e-16	0.705965	0.389	0.26	1.48672e-11	DC_C1_TRAC	CCND2
6.13947e-16	0.549186	0.917	0.941	3.72193e-11	DC_C1_TRAC	PTPRC
6.20972e-16	0.784285	0.272	0.148	3.76452e-11	DC_C1_TRAC	IL7R
1.40627e-15	1.27583	0.477	0.335	8.52525e-11	DC_C1_TRAC	CXCL8
1.74284e-15	0.509878	0.258	0.131	1.05656e-10	DC_C1_TRAC	DUSP4
6.38565e-15	0.899919	0.5	0.375	3.87117e-10	DC_C1_TRAC	CCL5
2.90548e-14	0.459678	0.866	0.871	1.76139e-09	DC_C1_TRAC	JUNB
4.95443e-14	0.600914	0.36	0.233	3.00352e-09	DC_C1_TRAC	FYN
1.58148e-13	0.387484	0.272	0.145	9.58739e-09	DC_C1_TRAC	ITM2A
6.2387e-13	0.26006	0.43	0.318	3.78209e-08	DC_C1_TRAC	IGHG1
7.05906e-13	0.523907	0.83	0.887	4.27941e-08	DC_C1_TRAC	PNRC1
1.3532e-12	0.764501	0.291	0.171	8.20349e-08	DC_C1_TRAC	GZMK
6.48905e-12	0.311375	1	0.991	3.93386e-07	DC_C1_TRAC	MT-RNR1
8.09711e-12	0.561018	0.849	0.877	4.90871e-07	DC_C1_TRAC	ZFP36L1
8.19758e-12	0.935822	0.455	0.383	4.96962e-07	DC_C1_TRAC	NIBAN1
8.51002e-12	0.629148	0.587	0.528	5.15903e-07	DC_C1_TRAC	ISG20
1.75801e-11	0.495984	0.381	0.269	1.06576e-06	DC_C1_TRAC	CLEC2D
2.09986e-11	0.405573	0.791	0.876	1.273e-06	DC_C1_TRAC	TMA7
2.10943e-11	0.809153	0.402	0.319	1.2788e-06	DC_C1_TRAC	HEXIM1
3.65281e-11	1.27782	0.311	0.21	2.21444e-06	DC_C1_TRAC	IGHG3
4.88505e-11	0.569742	0.445	0.356	2.96146e-06	DC_C1_TRAC	C12orf57
8.53754e-11	0.710037	0.517	0.475	5.17571e-06	DC_C1_TRAC	PPP2R5C
1.09274e-10	0.901976	0.536	0.501	6.62453e-06	DC_C1_TRAC	YPEL3
1.42264e-10	0.676357	0.649	0.599	8.62447e-06	DC_C1_TRAC	ALOX5AP
1.45596e-10	0.676723	0.425	0.346	8.82648e-06	DC_C1_TRAC	STK17A
1.52114e-10	0.262801	0.942	0.99	9.22161e-06	DC_C1_TRAC	RPS15A
1.59706e-10	0.587122	0.313	0.198	9.68183e-06	DC_C1_TRAC	GZMA
2.17154e-10	0.579565	0.306	0.21	1.31645e-05	DC_C1_TRAC	RHOH
2.9757e-10	0.483936	0.766	0.764	1.80396e-05	DC_C1_TRAC	JUN
3.1457e-10	0.731	0.572	0.534	1.90702e-05	DC_C1_TRAC	INTS6
3.46673e-10	0.322231	0.851	0.939	2.10164e-05	DC_C1_TRAC	CALM1
3.75523e-10	0.539274	0.619	0.618	2.27653e-05	DC_C1_TRAC	RAC2
4.57472e-10	0.839985	0.402	0.306	2.77333e-05	DC_C1_TRAC	RIPOR2
6.05232e-10	0.589759	0.649	0.633	3.6691e-05	DC_C1_TRAC	AC020916.1
1.11654e-09	0.703372	0.294	0.203	6.7688e-05	DC_C1_TRAC	LUCAT1
1.17952e-09	0.606792	0.408	0.313	7.15059e-05	DC_C1_TRAC	RGCC
1.43643e-09	0.8628	0.44	0.372	8.70809e-05	DC_C1_TRAC	BIRC3
1.68399e-09	0.884185	0.679	0.6	0.000102089	DC_C1_TRAC	S100A8
2.39906e-09	0.559315	0.434	0.369	0.000145438	DC_C1_TRAC	ACAP1
2.92061e-08	0.565169	0.675	0.741	0.00177056	DC_C1_TRAC	JAK1
1.23848e-07	0.289066	0.943	0.963	0.00750804	DC_C1_TRAC	HLA-E
1.38711e-07	0.445456	0.791	0.848	0.00840908	DC_C1_TRAC	IRF1
1.4919e-07	0.475854	0.842	0.888	0.00904435	DC_C1_TRAC	TXNIP
1.58228e-07	0.381017	0.725	0.838	0.00959227	DC_C1_TRAC	SEPTIN7
2.13713e-07	0.277109	0.609	0.832	0.0129559	DC_C1_TRAC	HSP90B1
3.01123e-07	0.271026	0.942	0.986	0.018255	DC_C1_TRAC	RPS29
3.81659e-07	0.656399	0.611	0.644	0.0231373	DC_C1_TRAC	UBE2B
4.49725e-07	0.519205	0.696	0.771	0.0272637	DC_C1_TRAC	DDX3X
5.3973e-07	0.552141	0.481	0.453	0.0327201	DC_C1_TRAC	EZR
7.43745e-07	0.547024	0.583	0.574	0.045088	DC_C1_TRAC	CD52
1.42681e-06	0.499947	0.587	0.601	0.0864976	DC_C1_TRAC	BRD2
1.4675e-06	0.328952	0.294	0.213	0.0889641	DC_C1_TRAC	TUBA4A
1.7661e-06	0.598729	0.577	0.76	0.107066	DC_C1_TRAC	MNDA
2.77757e-06	0.864989	0.311	0.249	0.168385	DC_C1_TRAC	SELL
2.86487e-06	0.508412	0.304	0.242	0.173677	DC_C1_TRAC	KDM5B
2.87468e-06	0.594112	0.472	0.444	0.174272	DC_C1_TRAC	KDM6B
5.15693e-06	0.472252	0.702	0.757	0.312629	DC_C1_TRAC	CXCR4
5.87842e-06	0.466906	0.311	0.251	0.356368	DC_C1_TRAC	TBC1D10C
7.71683e-06	0.27011	0.277	0.437	0.467817	DC_C1_TRAC	MANF
9.66781e-06	0.613763	0.542	0.526	0.586091	DC_C1_TRAC	BCL2A1
1.11619e-05	0.703924	0.521	0.509	0.67667	DC_C1_TRAC	RAB11FIP1
1.19329e-05	0.535714	0.436	0.403	0.723406	DC_C1_TRAC	IL2RG
1.23757e-05	0.347412	0.698	0.697	0.750255	DC_C1_TRAC	FOSB
1.55317e-05	0.27209	0.881	0.854	0.941577	DC_C1_TRAC	FOS
1.60904e-05	0.528546	0.683	0.75	0.975448	DC_C1_TRAC	MCL1
1.63872e-05	0.345995	0.275	0.21	0.993439	DC_C1_TRAC	OPTN
1.75731e-05	0.341875	0.151	0.258	1	DC_C1_TRAC	CSF2RB
1.75774e-05	1.08397	0.587	0.631	1	DC_C1_TRAC	NAMPT
1.78271e-05	0.581704	0.589	0.663	1	DC_C1_TRAC	STK4
2.0823e-05	0.567231	0.268	0.209	1	DC_C1_TRAC	AC008875.3
3.00952e-05	0.501593	0.336	0.281	1	DC_C1_TRAC	RAB27A
5.17967e-05	0.30955	0.942	0.965	1	DC_C1_TRAC	MT-CYB
7.21212e-05	0.889206	0.268	0.217	1	DC_C1_TRAC	AC023157.3
9.43265e-05	0.465094	0.945	0.944	1	DC_C1_TRAC	SRGN
9.8779e-05	0.384503	0.704	0.67	1	DC_C1_TRAC	S100A9
0.000114787	0.427474	0.253	0.202	1	DC_C1_TRAC	ODF2L
0.00012115	0.45553	0.802	0.928	1	DC_C1_TRAC	RPS26
0.000177539	0.620588	0.306	0.27	1	DC_C1_TRAC	BATF
0.000184462	0.391947	0.257	0.202	1	DC_C1_TRAC	SEPTIN1
0.000187426	0.380105	0.351	0.299	1	DC_C1_TRAC	SOCS1
0.000193029	0.435854	0.268	0.216	1	DC_C1_TRAC	CDKN2D
0.000211048	0.623488	0.47	0.464	1	DC_C1_TRAC	CYTOR
0.000235865	0.483774	0.67	0.757	1	DC_C1_TRAC	KLF6
0.000238999	0.482597	0.698	0.811	1	DC_C1_TRAC	GMFG
0.000273549	0.449089	0.677	0.773	1	DC_C1_TRAC	YWHAZ
0.000279947	0.365111	0.677	0.794	1	DC_C1_TRAC	RSRP1
0.00028887	0.39171	0.24	0.357	1	DC_C1_TRAC	CPPED1
0.000307609	0.435503	0.585	0.599	1	DC_C1_TRAC	SLC2A3
0.000313195	0.378944	0.706	0.812	1	DC_C1_TRAC	FUS
0.000318572	0.475306	0.489	0.51	1	DC_C1_TRAC	FAM107B
0.000331262	0.562169	0.411	0.382	1	DC_C1_TRAC	CD69
0.000354466	0.268889	0.181	0.276	1	DC_C1_TRAC	RERE
0.0004151	0.526728	0.449	0.418	1	DC_C1_TRAC	DUSP2
0.000428075	0.729855	0.732	0.771	1	DC_C1_TRAC	SOD2
0.000478539	0.541256	0.264	0.224	1	DC_C1_TRAC	DDIT3
0.00050722	0.447856	0.911	0.957	1	DC_C1_TRAC	H3F3A
0.000536458	1.94539	0.353	0.328	1	DC_C1_TRAC	IGHA1
0.000566665	0.555566	0.285	0.247	1	DC_C1_TRAC	ARID5B
0.000617428	0.336392	0.658	0.664	1	DC_C1_TRAC	DUSP1
0.000707751	0.264432	0.236	0.349	1	DC_C1_TRAC	UBN1
0.000729685	0.489291	0.313	0.277	1	DC_C1_TRAC	PTPN7
0.000851661	0.566925	0.402	0.392	1	DC_C1_TRAC	KLF2
0.000918601	0.452675	0.568	0.644	1	DC_C1_TRAC	MPHOSPH8
0.00105142	0.250733	0.242	0.357	1	DC_C1_TRAC	GK
0.00116441	0.333961	0.704	0.843	1	DC_C1_TRAC	ZFAS1
0.00138389	0.525891	0.579	0.647	1	DC_C1_TRAC	GBP2
0.00162177	0.290522	0.247	0.353	1	DC_C1_TRAC	FBXL5
0.00167997	0.269362	0.77	0.869	1	DC_C1_TRAC	RNF213
0.00190639	0.522565	0.549	0.625	1	DC_C1_TRAC	PPP1R10
0.00242127	0.430354	0.43	0.443	1	DC_C1_TRAC	KRT10
0.00315257	0.489727	0.721	0.842	1	DC_C1_TRAC	ZFP36L2
0.00321247	0.374902	0.658	0.775	1	DC_C1_TRAC	SP100
0.00327428	0.284095	0.438	0.616	1	DC_C1_TRAC	MYO1F
0.00332316	0.486465	0.34	0.314	1	DC_C1_TRAC	MAF
0.00383715	0.373449	0.445	0.459	1	DC_C1_TRAC	BTN3A2
0.00416758	0.391042	0.402	0.403	1	DC_C1_TRAC	CDKN1B
0.00438638	0.445246	0.308	0.284	1	DC_C1_TRAC	AC245297.3
0.00455527	0.284249	0.725	0.856	1	DC_C1_TRAC	SON
0.00493265	0.392431	0.298	0.276	1	DC_C1_TRAC	ASXL1
0.0049967	0.564732	0.457	0.489	1	DC_C1_TRAC	MIDN
0.0051675	0.287411	0.268	0.381	1	DC_C1_TRAC	NUMB
0.00532022	0.504244	0.311	0.442	1	DC_C1_TRAC	SEC14L1
0.00532962	0.342032	0.349	0.492	1	DC_C1_TRAC	NRBF2
0.00555557	0.260133	0.215	0.301	1	DC_C1_TRAC	SSH2
0.00570966	0.434051	0.392	0.377	1	DC_C1_TRAC	NKG7
0.00586858	0.496346	0.428	0.445	1	DC_C1_TRAC	PCED1B-AS1
0.00604748	0.258036	0.257	0.358	1	DC_C1_TRAC	NBN
0.0061735	0.615394	0.321	0.308	1	DC_C1_TRAC	ARRDC3
0.00643575	0.254486	0.436	0.59	1	DC_C1_TRAC	ACAP2
0.0071521	0.270935	0.409	0.565	1	DC_C1_TRAC	CORO1B
0.00776608	0.500969	0.647	0.755	1	DC_C1_TRAC	EVI2B
0.00823175	0.254675	0.268	0.369	1	DC_C1_TRAC	FNIP1
0.00873845	0.267432	0.247	0.34	1	DC_C1_TRAC	NUCB2
0.00922699	0.252751	0.296	0.381	1	DC_C1_TRAC	RSAD2
3.02743e-82	1.0838	0.935	0.758	1.83532e-77	TAM_C3_FN1	IFITM3
5.30919e-80	1.23454	0.849	0.514	3.21859e-75	TAM_C3_FN1	SLC25A37
8.45351e-78	1.49381	0.708	0.337	5.12477e-73	TAM_C3_FN1	FN1
1.59797e-77	1.08633	0.874	0.607	9.68738e-73	TAM_C3_FN1	CALHM6
1.99328e-69	0.713855	0.992	0.962	1.20839e-64	TAM_C3_FN1	S100A11
2.16306e-69	0.94154	0.981	0.873	1.31131e-64	TAM_C3_FN1	S100A10
2.94732e-67	0.599925	0.998	0.983	1.78676e-62	TAM_C3_FN1	HLA-C
3.07646e-67	0.898873	0.973	0.838	1.86504e-62	TAM_C3_FN1	LDHA
2.07544e-62	0.752019	0.924	0.692	1.25819e-57	TAM_C3_FN1	SERPINA1
2.79046e-62	1.27403	0.731	0.408	1.69166e-57	TAM_C3_FN1	RETN
4.30513e-61	1.38851	0.75	0.438	2.6099e-56	TAM_C3_FN1	SPP1
5.40632e-60	0.482475	1	0.992	3.27748e-55	TAM_C3_FN1	TMSB10
3.34441e-58	1.01833	0.91	0.701	2.02748e-53	TAM_C3_FN1	TNFSF10
6.77596e-58	0.913639	0.622	0.312	4.10779e-53	TAM_C3_FN1	ANKRD22
1.18623e-57	0.843163	0.912	0.607	7.19129e-53	TAM_C3_FN1	FCGR3A
1.31295e-57	0.764832	0.851	0.572	7.9595e-53	TAM_C3_FN1	IRF7
1.46541e-56	0.613421	0.968	0.866	8.88374e-52	TAM_C3_FN1	PSMB9
2.91475e-56	1.00084	0.916	0.717	1.76701e-51	TAM_C3_FN1	ISG15
4.87557e-56	0.691683	0.985	0.87	2.95571e-51	TAM_C3_FN1	ENO1
1.21954e-55	0.706891	0.998	0.97	7.39322e-51	TAM_C3_FN1	GAPDH
2.70126e-55	0.77949	0.994	0.972	1.63759e-50	TAM_C3_FN1	VIM
2.97871e-55	1.30849	0.885	0.636	1.80578e-50	TAM_C3_FN1	MT2A
1.01029e-54	0.871065	0.889	0.657	6.12465e-50	TAM_C3_FN1	GBP1
2.23666e-54	0.769798	0.966	0.835	1.35593e-49	TAM_C3_FN1	PGK1
5.76818e-54	0.763098	0.487	0.2	3.49684e-49	TAM_C3_FN1	CST6
1.54546e-53	0.723435	0.586	0.294	9.36903e-49	TAM_C3_FN1	FCGR2C
6.96292e-53	0.640984	0.979	0.834	4.22113e-48	TAM_C3_FN1	PKM
1.97603e-52	0.63874	0.996	0.93	1.19793e-47	TAM_C3_FN1	S100A6
2.37383e-52	0.698642	0.983	0.891	1.43909e-47	TAM_C3_FN1	TYMP
5.36576e-52	0.76657	0.83	0.572	3.25288e-47	TAM_C3_FN1	GBP4
2.59578e-51	0.665425	0.8	0.516	1.57364e-46	TAM_C3_FN1	FPR1
3.28455e-51	0.482533	1	0.996	1.99119e-46	TAM_C3_FN1	HLA-B
2.78276e-50	0.862152	0.765	0.47	1.68699e-45	TAM_C3_FN1	IFIT2
1.95166e-49	0.722386	0.912	0.704	1.18316e-44	TAM_C3_FN1	XAF1
2.16462e-49	0.893397	0.788	0.537	1.31226e-44	TAM_C3_FN1	GBP5
7.6483e-49	0.716905	0.962	0.88	4.63663e-44	TAM_C3_FN1	LGALS1
1.98452e-48	0.720886	0.87	0.645	1.20307e-43	TAM_C3_FN1	C1orf162
9.20394e-48	0.728572	0.624	0.35	5.5797e-43	TAM_C3_FN1	PSTPIP2
7.25561e-47	0.654651	0.918	0.749	4.39857e-42	TAM_C3_FN1	LAP3
1.28076e-46	0.66735	0.979	0.875	7.76435e-42	TAM_C3_FN1	TPI1
1.59495e-46	0.682232	0.782	0.535	9.66905e-42	TAM_C3_FN1	SLC8A1
4.13478e-46	0.880916	0.939	0.8	2.50663e-41	TAM_C3_FN1	RNASET2
5.65247e-46	0.637075	0.908	0.732	3.4267e-41	TAM_C3_FN1	CTSH
1.539e-45	0.684674	0.807	0.523	9.32986e-41	TAM_C3_FN1	IFIT3
5.18661e-45	0.940054	0.714	0.466	3.14428e-40	TAM_C3_FN1	NCF1C
3.3339e-44	0.765074	0.865	0.667	2.02111e-39	TAM_C3_FN1	VAMP5
1.01699e-43	0.748522	0.483	0.213	6.1653e-39	TAM_C3_FN1	MCEMP1
1.03635e-43	0.554731	1	0.986	6.28265e-39	TAM_C3_FN1	HLA-A
1.22321e-43	0.638597	0.84	0.622	7.41546e-39	TAM_C3_FN1	MIF
5.9298e-43	0.625754	0.958	0.804	3.59483e-38	TAM_C3_FN1	LY6E
9.46526e-43	0.675292	0.698	0.451	5.73812e-38	TAM_C3_FN1	ERO1A
9.64676e-43	1.03805	0.708	0.449	5.84816e-38	TAM_C3_FN1	FCGR2B
1.83136e-42	0.659092	0.941	0.799	1.11023e-37	TAM_C3_FN1	C4orf3
4.09407e-42	0.506661	0.941	0.871	2.48195e-37	TAM_C3_FN1	TYROBP
1.36628e-41	0.574383	0.937	0.829	8.28282e-37	TAM_C3_FN1	FCER1G
2.56227e-41	0.558557	0.948	0.861	1.55333e-36	TAM_C3_FN1	PSME2
3.25904e-41	0.586175	0.937	0.767	1.97573e-36	TAM_C3_FN1	GSTO1
7.39273e-41	0.679379	0.792	0.533	4.4817e-36	TAM_C3_FN1	FCGR1A
3.76549e-40	0.597468	0.924	0.722	2.28275e-35	TAM_C3_FN1	EPSTI1
5.61903e-40	0.703211	0.761	0.514	3.40643e-35	TAM_C3_FN1	P4HA1
1.73165e-39	0.476516	0.989	0.911	1.04978e-34	TAM_C3_FN1	CLIC1
2.89993e-39	0.656421	0.941	0.743	1.75802e-34	TAM_C3_FN1	IFI6
3.44593e-39	0.693066	0.437	0.195	2.08903e-34	TAM_C3_FN1	CLEC5A
9.1472e-39	0.590624	0.763	0.558	5.54531e-34	TAM_C3_FN1	IFI35
1.77504e-38	0.57838	0.863	0.667	1.07608e-33	TAM_C3_FN1	SNX10
5.43654e-38	0.612171	0.534	0.295	3.2958e-33	TAM_C3_FN1	DENND3
5.81103e-38	0.573769	0.83	0.601	3.52282e-33	TAM_C3_FN1	NCF2
8.17869e-38	0.624764	0.918	0.743	4.95817e-33	TAM_C3_FN1	YWHAH
1.64102e-37	0.787751	0.737	0.506	9.94834e-33	TAM_C3_FN1	ATF5
3.02737e-37	0.745074	0.645	0.408	1.83528e-32	TAM_C3_FN1	FPR3
4.52487e-37	0.539436	0.754	0.509	2.74311e-32	TAM_C3_FN1	CD300A
5.49827e-37	0.605211	0.485	0.237	3.33321e-32	TAM_C3_FN1	CD300E
8.40837e-37	0.776615	0.782	0.545	5.0974e-32	TAM_C3_FN1	C15orf48
1.82692e-36	0.372366	1	1	1.10753e-31	TAM_C3_FN1	B2M
1.66105e-35	0.662879	0.758	0.549	1.00698e-30	TAM_C3_FN1	RALA
1.68109e-35	1.0632	0.788	0.605	1.01913e-30	TAM_C3_FN1	PLIN2
2.08491e-35	0.496192	0.941	0.831	1.26394e-30	TAM_C3_FN1	AIF1
4.19855e-35	0.664164	0.721	0.458	2.54529e-30	TAM_C3_FN1	IL4I1
6.35784e-35	0.559638	0.782	0.555	3.85431e-30	TAM_C3_FN1	OAS1
9.85863e-35	0.480404	0.42	0.2	5.9766e-30	TAM_C3_FN1	CATSPER1
1.64869e-34	0.560661	0.821	0.598	9.99486e-30	TAM_C3_FN1	CD86
1.72707e-34	0.53737	0.861	0.699	1.047e-29	TAM_C3_FN1	PGAM1
1.91699e-34	0.549468	0.866	0.683	1.16214e-29	TAM_C3_FN1	PLSCR1
2.74919e-34	0.513107	0.851	0.608	1.66664e-29	TAM_C3_FN1	IFI44L
1.3262e-33	0.48006	0.924	0.782	8.0398e-29	TAM_C3_FN1	PRELID1
4.47363e-33	0.463967	0.935	0.831	2.71205e-28	TAM_C3_FN1	NPC2
5.78364e-33	0.548564	0.901	0.741	3.50622e-28	TAM_C3_FN1	PARP14
9.13812e-33	0.493799	0.74	0.546	5.5398e-28	TAM_C3_FN1	SQOR
1.82586e-32	0.537024	0.918	0.757	1.10689e-27	TAM_C3_FN1	HLA-F
2.45286e-32	0.486633	0.847	0.664	1.487e-27	TAM_C3_FN1	UBE2L6
2.55237e-32	0.816871	0.342	0.143	1.54732e-27	TAM_C3_FN1	IDO1
2.72874e-32	0.642219	0.666	0.427	1.65424e-27	TAM_C3_FN1	SLC11A1
3.90292e-32	0.586228	0.884	0.712	2.36607e-27	TAM_C3_FN1	FGL2
4.14842e-32	0.752664	0.653	0.441	2.5149e-27	TAM_C3_FN1	FBP1
4.91967e-32	1.37644	0.605	0.361	2.98245e-27	TAM_C3_FN1	CXCL10
5.18329e-32	0.513826	0.834	0.624	3.14226e-27	TAM_C3_FN1	SAMD9L
5.41851e-32	0.568	0.939	0.83	3.28486e-27	TAM_C3_FN1	LYZ
7.5684e-32	0.52566	0.792	0.565	4.58819e-27	TAM_C3_FN1	DSE
1.05773e-31	0.472657	0.748	0.563	6.41227e-27	TAM_C3_FN1	NMI
1.22443e-31	0.40312	0.975	0.915	7.42289e-27	TAM_C3_FN1	LAPTM5
1.55443e-31	0.445613	0.926	0.786	9.42341e-27	TAM_C3_FN1	CD53
4.89817e-31	0.491592	0.527	0.305	2.96942e-26	TAM_C3_FN1	HSPA6
5.80218e-31	0.511388	0.805	0.613	3.51746e-26	TAM_C3_FN1	GBP2
6.86372e-31	0.359155	0.303	0.121	4.16099e-26	TAM_C3_FN1	MIR210HG
7.24819e-31	0.656571	0.737	0.553	4.39407e-26	TAM_C3_FN1	STXBP2
2.57597e-30	0.732582	0.704	0.485	1.56163e-25	TAM_C3_FN1	CD9
2.73945e-30	0.510031	0.927	0.795	1.66074e-25	TAM_C3_FN1	GRN
2.81479e-30	0.480516	0.844	0.621	1.70641e-25	TAM_C3_FN1	SLC16A3
3.32413e-30	0.485015	0.424	0.219	2.01519e-25	TAM_C3_FN1	CCR2
5.41526e-30	0.487287	0.779	0.595	3.28289e-25	TAM_C3_FN1	TRIM22
7.08593e-30	0.373237	0.275	0.105	4.29571e-25	TAM_C3_FN1	HIF1A-AS3
8.57987e-30	0.493801	0.546	0.313	5.20137e-25	TAM_C3_FN1	CLEC4E
2.50317e-29	0.511581	0.637	0.39	1.51749e-24	TAM_C3_FN1	PLAC8
3.07778e-29	0.459555	0.847	0.617	1.86584e-24	TAM_C3_FN1	FCGR2A
3.70617e-29	0.495548	0.828	0.665	2.24679e-24	TAM_C3_FN1	CASP4
4.97621e-29	0.475021	0.727	0.486	3.01673e-24	TAM_C3_FN1	SERPING1
9.16043e-29	0.395036	0.555	0.318	5.55333e-24	TAM_C3_FN1	SMIM25
1.09218e-28	0.441318	0.489	0.281	6.62113e-24	TAM_C3_FN1	MYOF
1.57932e-28	0.437235	0.947	0.843	9.57432e-24	TAM_C3_FN1	RNF213
2.99936e-28	0.418459	0.378	0.193	1.8183e-23	TAM_C3_FN1	KCNMB1
3.53593e-28	0.430613	0.473	0.26	2.14359e-23	TAM_C3_FN1	QPCT
9.68589e-28	0.489941	0.8	0.619	5.87188e-23	TAM_C3_FN1	DYNLT1
3.41151e-27	0.500663	0.803	0.627	2.06816e-22	TAM_C3_FN1	PLAAT4
3.76771e-27	0.480479	0.95	0.832	2.2841e-22	TAM_C3_FN1	EMP3
4.4918e-27	0.467998	0.655	0.384	2.72306e-22	TAM_C3_FN1	FCN1
5.93747e-27	0.393604	0.922	0.794	3.59947e-22	TAM_C3_FN1	PYCARD
6.23623e-27	0.423179	0.821	0.62	3.78059e-22	TAM_C3_FN1	TAP1
1.09862e-26	0.301995	0.99	0.944	6.66018e-22	TAM_C3_FN1	ARPC3
1.24045e-26	0.528877	0.681	0.409	7.51998e-22	TAM_C3_FN1	VCAN
1.35048e-26	0.484038	0.655	0.467	8.18704e-22	TAM_C3_FN1	BACH1
1.41987e-26	0.455767	0.462	0.266	8.60769e-22	TAM_C3_FN1	ARHGAP24
1.57502e-26	0.428845	0.607	0.402	9.54823e-22	TAM_C3_FN1	ITPRIPL2
2.19631e-26	0.442598	0.83	0.629	1.33147e-21	TAM_C3_FN1	IFNGR2
2.61673e-26	0.429883	0.666	0.412	1.58634e-21	TAM_C3_FN1	OLR1
3.16978e-26	0.477055	0.569	0.363	1.92161e-21	TAM_C3_FN1	ASGR1
4.33855e-26	1.14634	0.758	0.578	2.63016e-21	TAM_C3_FN1	TIMP1
6.67759e-26	0.454431	0.746	0.539	4.04816e-21	TAM_C3_FN1	SMCO4
7.19666e-26	0.585636	0.59	0.381	4.36283e-21	TAM_C3_FN1	IFIT1
1.34127e-25	0.451194	0.935	0.792	8.1312e-21	TAM_C3_FN1	H2AFY
2.42415e-25	0.421211	0.7	0.502	1.46959e-20	TAM_C3_FN1	SORL1
3.80075e-25	0.465928	0.868	0.695	2.30413e-20	TAM_C3_FN1	IGSF6
5.66396e-25	0.454751	0.845	0.682	3.43366e-20	TAM_C3_FN1	BNIP3L
8.37866e-25	0.391183	0.924	0.803	5.0794e-20	TAM_C3_FN1	POMP
8.73537e-25	0.398098	0.765	0.58	5.29564e-20	TAM_C3_FN1	FLOT1
1.11995e-24	0.50923	0.853	0.731	6.78948e-20	TAM_C3_FN1	GLRX
2.08787e-24	0.432636	0.748	0.543	1.26573e-19	TAM_C3_FN1	PILRA
2.13886e-24	0.588883	0.542	0.345	1.29664e-19	TAM_C3_FN1	RSAD2
3.59707e-24	0.431945	0.752	0.571	2.18065e-19	TAM_C3_FN1	MEF2A
3.64152e-24	0.432195	0.637	0.462	2.2076e-19	TAM_C3_FN1	LAT2
5.12116e-24	0.415819	0.761	0.585	3.1046e-19	TAM_C3_FN1	LACTB
7.50323e-24	0.467296	0.861	0.705	4.54868e-19	TAM_C3_FN1	TNFSF13B
1.39828e-23	0.559883	0.252	0.102	8.4768e-19	TAM_C3_FN1	TMEM45A
2.80264e-23	0.585116	0.62	0.403	1.69905e-18	TAM_C3_FN1	C3
3.97511e-23	0.502992	0.67	0.496	2.40983e-18	TAM_C3_FN1	FAM162A
3.99437e-23	0.381967	0.92	0.775	2.42151e-18	TAM_C3_FN1	CAPG
4.1496e-23	0.361831	0.979	0.873	2.51562e-18	TAM_C3_FN1	CD63
4.25024e-23	0.453262	0.525	0.343	2.57662e-18	TAM_C3_FN1	OAS3
4.67895e-23	0.398123	0.431	0.246	2.83652e-18	TAM_C3_FN1	ANPEP
1.20067e-22	0.329421	0.954	0.882	7.27884e-18	TAM_C3_FN1	PSME1
1.41679e-22	0.601891	1	0.999	8.58899e-18	TAM_C3_FN1	FTH1
2.27022e-22	0.442745	0.784	0.618	1.37628e-17	TAM_C3_FN1	CASP1
2.47364e-22	0.398686	0.653	0.459	1.4996e-17	TAM_C3_FN1	LMO2
2.57923e-22	0.436847	0.594	0.402	1.56361e-17	TAM_C3_FN1	HERC5
3.61083e-22	0.367751	0.809	0.653	2.189e-17	TAM_C3_FN1	RNF181
4.10494e-22	0.277512	0.924	0.764	2.48854e-17	TAM_C3_FN1	LST1
4.16069e-22	0.406352	0.693	0.521	2.52233e-17	TAM_C3_FN1	HSD17B11
6.15435e-22	0.386613	0.51	0.322	3.73095e-17	TAM_C3_FN1	FCGR1B
7.9325e-22	0.381818	0.775	0.62	4.80892e-17	TAM_C3_FN1	PTTG1IP
1.28767e-21	0.372639	0.765	0.597	7.80623e-17	TAM_C3_FN1	APOL6
1.38784e-21	0.419839	0.586	0.399	8.41347e-17	TAM_C3_FN1	ADAM8
1.97445e-21	0.341	0.956	0.849	1.19697e-16	TAM_C3_FN1	ANXA5
2.20385e-21	0.380183	0.5	0.322	1.33604e-16	TAM_C3_FN1	CTNND1
4.00108e-21	0.336674	0.447	0.282	2.42558e-16	TAM_C3_FN1	ASCL2
4.76817e-21	0.396782	0.469	0.286	2.89061e-16	TAM_C3_FN1	MXI1
5.41951e-21	0.343079	0.792	0.663	3.28547e-16	TAM_C3_FN1	CHMP2A
6.1998e-21	0.376327	0.95	0.836	3.7585e-16	TAM_C3_FN1	BRI3
1.23054e-20	0.400911	0.893	0.701	7.45992e-16	TAM_C3_FN1	APLP2
1.61654e-20	0.368603	0.401	0.225	9.79998e-16	TAM_C3_FN1	TREM1
1.75991e-20	0.337354	0.567	0.391	1.06691e-15	TAM_C3_FN1	TRIM56
2.08826e-20	0.379577	0.706	0.551	1.26596e-15	TAM_C3_FN1	PDXK
2.71937e-20	0.38401	0.91	0.786	1.64856e-15	TAM_C3_FN1	ATP6V1F
2.9038e-20	0.392309	0.908	0.775	1.76037e-15	TAM_C3_FN1	HCST
3.31847e-20	0.374067	0.84	0.719	2.01176e-15	TAM_C3_FN1	PSMA4
3.92187e-20	0.371009	0.664	0.503	2.37755e-15	TAM_C3_FN1	GPI
4.08494e-20	0.484879	0.532	0.366	2.47642e-15	TAM_C3_FN1	VASH1
5.23868e-20	0.373405	0.668	0.504	3.17584e-15	TAM_C3_FN1	XRN1
7.8612e-20	0.333937	0.739	0.535	4.7657e-15	TAM_C3_FN1	LILRB4
8.01966e-20	0.351042	0.725	0.563	4.86176e-15	TAM_C3_FN1	PARP9
8.71622e-20	0.6395	0.326	0.165	5.28403e-15	TAM_C3_FN1	APOBEC3A
1.09897e-19	0.339111	0.727	0.567	6.6623e-15	TAM_C3_FN1	GABARAP
1.55169e-19	0.486091	0.859	0.74	9.40683e-15	TAM_C3_FN1	CKLF
1.8651e-19	0.397716	0.803	0.666	1.13068e-14	TAM_C3_FN1	SSB
2.12563e-19	0.366381	0.634	0.477	1.28862e-14	TAM_C3_FN1	IFI44
2.52868e-19	0.344245	0.508	0.334	1.53296e-14	TAM_C3_FN1	PALM2-AKAP2
2.59242e-19	0.432547	0.59	0.424	1.5716e-14	TAM_C3_FN1	LILRB1
3.01778e-19	0.347145	0.637	0.486	1.82947e-14	TAM_C3_FN1	TCIRG1
4.36773e-19	0.39181	0.775	0.628	2.64785e-14	TAM_C3_FN1	TGFBI
5.25388e-19	0.533032	0.885	0.751	3.18506e-14	TAM_C3_FN1	FTH1P10
7.67657e-19	0.313413	0.817	0.598	4.65377e-14	TAM_C3_FN1	CFD
8.2773e-19	0.325197	0.83	0.709	5.01795e-14	TAM_C3_FN1	N4BP2L2
9.6453e-19	0.358107	0.668	0.528	5.84727e-14	TAM_C3_FN1	TFEC
9.71425e-19	0.463506	0.628	0.466	5.88907e-14	TAM_C3_FN1	UPP1
1.10954e-18	0.415096	0.546	0.39	6.72635e-14	TAM_C3_FN1	TLR2
1.21941e-18	0.330187	0.916	0.815	7.39246e-14	TAM_C3_FN1	PSMB8
1.27456e-18	0.357538	0.721	0.551	7.72676e-14	TAM_C3_FN1	HEXB
1.29347e-18	0.332904	0.792	0.639	7.84141e-14	TAM_C3_FN1	RAB8A
1.4261e-18	0.437964	0.937	0.824	8.64543e-14	TAM_C3_FN1	CSTB
1.76286e-18	0.333059	0.406	0.253	1.0687e-13	TAM_C3_FN1	RCBTB2
1.87109e-18	0.380043	0.54	0.38	1.13431e-13	TAM_C3_FN1	NDRG1
1.93616e-18	0.332322	0.968	0.87	1.17376e-13	TAM_C3_FN1	TXNIP
2.04044e-18	0.365318	0.903	0.709	1.23698e-13	TAM_C3_FN1	CD14
2.06753e-18	0.359275	0.948	0.858	1.2534e-13	TAM_C3_FN1	GPX1
2.1056e-18	0.352684	0.546	0.377	1.27648e-13	TAM_C3_FN1	FNDC3B
2.13015e-18	0.318579	0.315	0.167	1.29136e-13	TAM_C3_FN1	GPBAR1
2.24361e-18	0.321539	0.805	0.623	1.36014e-13	TAM_C3_FN1	MX1
2.5536e-18	0.485531	0.443	0.272	1.54807e-13	TAM_C3_FN1	HK2
4.54625e-18	0.571638	0.51	0.343	2.75607e-13	TAM_C3_FN1	VEGFA
4.67457e-18	0.321837	0.38	0.23	2.83387e-13	TAM_C3_FN1	CLIC4
5.22248e-18	0.361124	0.777	0.628	3.16603e-13	TAM_C3_FN1	2022-03-01
6.31148e-18	0.407248	0.519	0.367	3.82621e-13	TAM_C3_FN1	JAK2
7.22222e-18	0.374713	0.414	0.258	4.37832e-13	TAM_C3_FN1	APOBR
8.83765e-18	0.496125	0.683	0.514	5.35765e-13	TAM_C3_FN1	ISG20
1.25664e-17	0.377791	0.782	0.593	7.6181e-13	TAM_C3_FN1	PLXDC2
1.74826e-17	0.36457	0.487	0.335	1.05985e-12	TAM_C3_FN1	TLR1
1.81644e-17	0.26056	0.929	0.814	1.10118e-12	TAM_C3_FN1	EDF1
2.12249e-17	0.339262	0.468	0.313	1.28672e-12	TAM_C3_FN1	FHL3
2.14196e-17	0.629788	0.681	0.54	1.29852e-12	TAM_C3_FN1	DDIT4
2.31332e-17	0.349119	0.42	0.27	1.4024e-12	TAM_C3_FN1	PIK3CB
2.48514e-17	0.376039	0.42	0.247	1.50657e-12	TAM_C3_FN1	EGLN3
2.67215e-17	0.299006	0.895	0.779	1.61994e-12	TAM_C3_FN1	FAM49B
3.48242e-17	0.368534	0.485	0.333	2.11114e-12	TAM_C3_FN1	LHFPL2
3.63854e-17	0.270367	0.969	0.888	2.20579e-12	TAM_C3_FN1	MYL12B
3.70845e-17	0.368489	0.664	0.515	2.24817e-12	TAM_C3_FN1	SAT2
4.35317e-17	0.346778	0.525	0.372	2.63902e-12	TAM_C3_FN1	PHC2
5.04949e-17	0.341711	0.796	0.614	3.06115e-12	TAM_C3_FN1	PLAUR
6.58388e-17	0.492292	0.914	0.787	3.99134e-12	TAM_C3_FN1	LGALS3
7.18523e-17	0.281442	0.889	0.772	4.3559e-12	TAM_C3_FN1	PSMB3
1.20286e-16	0.27307	0.924	0.808	7.29209e-12	TAM_C3_FN1	DEK
1.25468e-16	0.308712	0.588	0.445	7.60624e-12	TAM_C3_FN1	GSDMD
1.25608e-16	0.375557	0.475	0.316	7.61473e-12	TAM_C3_FN1	LINC01094
1.72174e-16	0.370743	0.693	0.538	1.04377e-11	TAM_C3_FN1	DNASE2
1.73022e-16	0.312801	0.739	0.605	1.04891e-11	TAM_C3_FN1	DNAJC15
1.78879e-16	0.363724	0.594	0.46	1.08442e-11	TAM_C3_FN1	ANXA4
2.23098e-16	0.28444	0.676	0.518	1.35248e-11	TAM_C3_FN1	GLIPR2
2.37438e-16	0.315187	0.784	0.637	1.43942e-11	TAM_C3_FN1	NAGK
2.83598e-16	0.333487	0.844	0.717	1.71926e-11	TAM_C3_FN1	RPS27L
3.40076e-16	0.282483	0.8	0.665	2.06164e-11	TAM_C3_FN1	VASP
4.69992e-16	0.341281	0.845	0.699	2.84923e-11	TAM_C3_FN1	PLEKHO1
6.84476e-16	0.285113	0.374	0.234	4.1495e-11	TAM_C3_FN1	ALDOA
7.67013e-16	0.332473	0.748	0.624	4.64986e-11	TAM_C3_FN1	EIF2AK2
8.18503e-16	0.278163	0.454	0.309	4.96201e-11	TAM_C3_FN1	OSCAR
8.20225e-16	0.27759	0.712	0.58	4.97245e-11	TAM_C3_FN1	ERP44
8.65479e-16	0.330554	0.353	0.212	5.24679e-11	TAM_C3_FN1	LILRA2
9.44632e-16	0.310184	0.571	0.432	5.72664e-11	TAM_C3_FN1	PRKAG2
1.03598e-15	0.350521	0.891	0.778	6.28045e-11	TAM_C3_FN1	RGS10
1.35599e-15	0.323831	0.515	0.369	8.22039e-11	TAM_C3_FN1	TMEM51
1.47219e-15	0.321039	0.615	0.482	8.92484e-11	TAM_C3_FN1	MCUB
1.49793e-15	0.267269	0.996	0.966	9.08088e-11	TAM_C3_FN1	CYBA
1.51006e-15	0.422716	0.794	0.653	9.15442e-11	TAM_C3_FN1	CEBPB
1.66917e-15	0.309896	0.714	0.568	1.0119e-10	TAM_C3_FN1	ATP6V1B2
2.02154e-15	0.296249	0.613	0.459	1.22552e-10	TAM_C3_FN1	IL13RA1
2.25068e-15	0.330417	0.609	0.475	1.36443e-10	TAM_C3_FN1	STAT2
2.35329e-15	0.296018	0.511	0.381	1.42663e-10	TAM_C3_FN1	PSMB10
2.57361e-15	0.319066	0.876	0.763	1.5602e-10	TAM_C3_FN1	CIB1
2.63105e-15	0.347278	0.714	0.589	1.59502e-10	TAM_C3_FN1	TNFRSF14
3.27884e-15	0.296059	0.836	0.681	1.98773e-10	TAM_C3_FN1	SPI1
4.27633e-15	0.274272	0.74	0.569	2.59244e-10	TAM_C3_FN1	PLP2
4.54617e-15	0.317015	0.534	0.404	2.75602e-10	TAM_C3_FN1	MMP24OS
4.8872e-15	0.304721	0.347	0.211	2.96276e-10	TAM_C3_FN1	AL133453.1
4.94424e-15	0.287156	0.901	0.788	2.99735e-10	TAM_C3_FN1	DRAP1
6.37103e-15	0.272698	0.901	0.761	3.86231e-10	TAM_C3_FN1	LSP1
6.57183e-15	0.377301	0.637	0.499	3.98404e-10	TAM_C3_FN1	MX2
9.90585e-15	0.321091	0.489	0.356	6.00522e-10	TAM_C3_FN1	ODF3B
1.34103e-14	0.461303	0.252	0.131	8.1297e-10	TAM_C3_FN1	MARCO
1.34239e-14	0.322997	0.872	0.726	8.13796e-10	TAM_C3_FN1	GIMAP4
1.5832e-14	0.265332	0.788	0.641	9.59785e-10	TAM_C3_FN1	SKIL
3.03882e-14	0.258116	0.779	0.663	1.84222e-09	TAM_C3_FN1	HSBP1
3.07172e-14	0.250874	0.321	0.192	1.86217e-09	TAM_C3_FN1	NCF1
4.16644e-14	0.289385	0.775	0.597	2.52582e-09	TAM_C3_FN1	CLEC7A
4.3648e-14	0.308459	0.532	0.388	2.64607e-09	TAM_C3_FN1	MYO1G
7.10886e-14	0.269433	0.487	0.344	4.3096e-09	TAM_C3_FN1	ACTN1
7.70259e-14	0.261775	0.758	0.635	4.66954e-09	TAM_C3_FN1	TGFB1
9.00487e-14	0.274052	0.67	0.512	5.45902e-09	TAM_C3_FN1	SLC7A7
1.22629e-13	0.279708	0.76	0.617	7.43413e-09	TAM_C3_FN1	LRPAP1
1.65144e-13	0.268737	0.83	0.717	1.00115e-08	TAM_C3_FN1	RHOG
1.93016e-13	0.316227	0.45	0.318	1.17012e-08	TAM_C3_FN1	ITGAV
2.06784e-13	0.398487	0.458	0.319	1.25358e-08	TAM_C3_FN1	BNIP3
2.07028e-13	0.271124	0.513	0.375	1.25506e-08	TAM_C3_FN1	DDX60L
2.17771e-13	0.254977	0.532	0.405	1.3202e-08	TAM_C3_FN1	AP3S1
2.30334e-13	0.257647	0.937	0.79	1.39635e-08	TAM_C3_FN1	STAT1
3.41761e-13	0.282952	0.88	0.755	2.07186e-08	TAM_C3_FN1	CD48
3.52784e-13	0.263079	0.746	0.618	2.13868e-08	TAM_C3_FN1	DHRS7
3.71804e-13	0.291668	0.489	0.349	2.25399e-08	TAM_C3_FN1	ST14
4.35475e-13	0.324294	0.693	0.544	2.63998e-08	TAM_C3_FN1	LY86
4.66053e-13	0.35472	0.805	0.691	2.82535e-08	TAM_C3_FN1	CLEC2B
4.68689e-13	0.312264	0.767	0.66	2.84133e-08	TAM_C3_FN1	TMEM219
5.03646e-13	0.329691	0.586	0.474	3.05325e-08	TAM_C3_FN1	SCO2
5.35461e-13	0.266574	0.84	0.718	3.24612e-08	TAM_C3_FN1	DOCK8
5.64736e-13	0.363427	0.479	0.358	3.4236e-08	TAM_C3_FN1	TGFBR1
6.87222e-13	0.306313	0.62	0.464	4.16614e-08	TAM_C3_FN1	RPL10P9
6.98554e-13	0.271705	0.41	0.284	4.23485e-08	TAM_C3_FN1	HPS3
7.01877e-13	0.285631	0.756	0.64	4.25499e-08	TAM_C3_FN1	RGS19
1.21727e-12	0.301357	0.784	0.657	7.37944e-08	TAM_C3_FN1	PPA1
1.58176e-12	0.315814	0.328	0.213	9.58907e-08	TAM_C3_FN1	HAPLN3
1.82333e-12	0.273299	0.574	0.453	1.10536e-07	TAM_C3_FN1	ALOX5
1.92452e-12	0.269317	0.929	0.849	1.1667e-07	TAM_C3_FN1	GPX4
1.9987e-12	0.282934	0.92	0.807	1.21167e-07	TAM_C3_FN1	CD37
3.42989e-12	0.395675	0.397	0.269	2.0793e-07	TAM_C3_FN1	SDS
3.52614e-12	0.427719	0.58	0.47	2.13765e-07	TAM_C3_FN1	TENT5A
4.61964e-12	0.281662	0.865	0.743	2.80057e-07	TAM_C3_FN1	APBB1IP
4.73013e-12	0.317088	0.58	0.469	2.86755e-07	TAM_C3_FN1	PEA15
7.22232e-12	0.315191	0.414	0.291	4.37839e-07	TAM_C3_FN1	PIM1
7.67434e-12	0.317131	0.458	0.352	4.65242e-07	TAM_C3_FN1	CBWD1
8.1558e-12	0.29091	0.893	0.73	4.94429e-07	TAM_C3_FN1	GLUL
9.11421e-12	0.276737	0.376	0.258	5.52531e-07	TAM_C3_FN1	TMEM140
1.3961e-11	0.278375	0.599	0.484	8.46359e-07	TAM_C3_FN1	HMGA1
1.6592e-11	0.299457	0.496	0.374	1.00585e-06	TAM_C3_FN1	SHTN1
1.82562e-11	0.250674	0.548	0.436	1.10674e-06	TAM_C3_FN1	DAPP1
2.11037e-11	0.251038	0.462	0.333	1.27937e-06	TAM_C3_FN1	OASL
2.13993e-11	0.358876	0.506	0.391	1.29729e-06	TAM_C3_FN1	KYNU
2.21854e-11	0.303409	0.332	0.215	1.34495e-06	TAM_C3_FN1	GPR84
2.29582e-11	0.294763	0.735	0.619	1.39179e-06	TAM_C3_FN1	PPT1
3.01798e-11	0.270179	0.792	0.691	1.82959e-06	TAM_C3_FN1	SP110
4.29916e-11	0.25787	0.916	0.799	2.60628e-06	TAM_C3_FN1	ANXA2
4.39621e-11	0.302463	0.773	0.646	2.66511e-06	TAM_C3_FN1	ALDH2
6.30793e-11	0.27543	0.26	0.156	3.82406e-06	TAM_C3_FN1	APOL4
8.80148e-11	0.257498	0.279	0.175	5.33572e-06	TAM_C3_FN1	FHAD1
1.55466e-10	0.331441	0.548	0.436	9.42483e-06	TAM_C3_FN1	IFIH1
2.25827e-10	0.323385	0.872	0.75	1.36903e-05	TAM_C3_FN1	CYBB
3.47157e-10	0.280292	0.519	0.417	2.10457e-05	TAM_C3_FN1	FKBP15
3.5071e-10	0.266379	0.349	0.242	2.12611e-05	TAM_C3_FN1	GCH1
6.23801e-10	0.544577	0.712	0.58	3.78167e-05	TAM_C3_FN1	SLC2A3
6.28387e-10	0.288493	0.397	0.295	3.80947e-05	TAM_C3_FN1	GBP3
7.93577e-10	0.258344	0.557	0.451	4.8109e-05	TAM_C3_FN1	HAVCR2
1.09747e-09	0.319982	0.408	0.312	6.65319e-05	TAM_C3_FN1	RAB13
1.13056e-09	0.254899	0.658	0.573	6.85379e-05	TAM_C3_FN1	NUB1
1.2183e-09	0.263479	0.37	0.271	7.3857e-05	TAM_C3_FN1	MAML2
1.41547e-09	0.270436	0.385	0.28	8.58102e-05	TAM_C3_FN1	NECTIN2
1.50425e-09	0.2626	0.475	0.358	9.11919e-05	TAM_C3_FN1	GAPT
2.63181e-09	0.255188	0.731	0.603	0.000159548	TAM_C3_FN1	LY96
6.12252e-09	0.363072	0.332	0.231	0.000371166	TAM_C3_FN1	BHLHE41
1.4718e-08	0.259996	0.349	0.267	0.000892249	TAM_C3_FN1	DDT
2.15954e-08	0.260511	0.38	0.29	0.00130918	TAM_C3_FN1	SIPA1L1
4.52975e-08	0.251596	0.641	0.538	0.00274607	TAM_C3_FN1	SAMD9
4.76494e-08	0.273927	0.469	0.385	0.00288865	TAM_C3_FN1	SDCCAG8
6.84405e-08	0.336092	0.464	0.376	0.00414907	TAM_C3_FN1	WARS
1.90956e-07	0.274084	0.469	0.393	0.0115763	TAM_C3_FN1	STX6
2.26355e-07	0.294727	0.433	0.35	0.0137223	TAM_C3_FN1	NT5C3A
5.85281e-07	0.61309	0.372	0.278	0.0354815	TAM_C3_FN1	CCL2
7.29343e-07	0.287323	0.275	0.199	0.044215	TAM_C3_FN1	EAF1
1.50928e-05	0.253191	0.378	0.307	0.914973	TAM_C3_FN1	P2RY13
0.000159148	0.374143	0.393	0.332	1	TAM_C3_FN1	ADM
0.00124737	0.291837	0.342	0.3	1	TAM_C3_FN1	SOCS1
0.00620545	0.313107	0.273	0.224	1	TAM_C3_FN1	CXCL9
6.11359e-226	1.54227	0.45	0.031	3.70624e-221	Proliferating	RRM2
2.0833e-219	2.14529	0.52	0.052	1.26296e-214	Proliferating	MKI67
1.564e-214	1.55304	0.478	0.044	9.48142e-210	Proliferating	PCLAF
7.63522e-212	1.63314	0.484	0.046	4.6287e-207	Proliferating	TYMS
4.36756e-206	1.71173	0.472	0.042	2.64775e-201	Proliferating	TOP2A
3.21797e-202	1.13985	0.43	0.034	1.95083e-197	Proliferating	CENPM
1.00397e-195	1.63878	0.472	0.046	6.08639e-191	Proliferating	ASPM
6.45687e-188	0.889031	0.39	0.028	3.91435e-183	Proliferating	NCAPG
5.6249e-186	1.08362	0.368	0.024	3.40998e-181	Proliferating	FAM111B
9.89401e-180	1.7961	0.558	0.088	5.99804e-175	Proliferating	GZMH
1.39166e-179	1.28931	0.458	0.052	8.43666e-175	Proliferating	CLSPN
6.20319e-179	1.06216	0.404	0.034	3.76056e-174	Proliferating	UBE2C
6.63774e-179	1.21357	0.508	0.066	4.02399e-174	Proliferating	CD8B
1.65757e-178	0.993169	0.42	0.039	1.00487e-173	Proliferating	KIF11
1.26482e-176	1.13807	0.426	0.042	7.66771e-172	Proliferating	TPX2
1.9653e-174	2.13679	0.512	0.074	1.19142e-169	Proliferating	IFNG
3.46107e-171	0.728188	0.344	0.023	2.09821e-166	Proliferating	CDCA5
4.24206e-170	1.04156	0.414	0.041	2.57167e-165	Proliferating	KNL1
1.18265e-169	0.923813	0.392	0.035	7.1696e-165	Proliferating	BIRC5
2.33226e-166	2.03321	0.66	0.15	1.41388e-161	Proliferating	GZMA
6.58231e-165	1.47099	0.546	0.092	3.99039e-160	Proliferating	CD8A
8.19142e-165	0.824586	0.38	0.033	4.96588e-160	Proliferating	GTSE1
8.72459e-161	0.941238	0.502	0.074	5.28911e-156	Proliferating	CD96
9.16881e-161	0.860362	0.432	0.052	5.55841e-156	Proliferating	MAD2L1
1.42443e-160	1.73747	0.504	0.079	8.63533e-156	Proliferating	CENPF
5.17763e-160	0.670267	0.352	0.028	3.13883e-155	Proliferating	CDT1
6.77775e-160	0.742924	0.342	0.026	4.10888e-155	Proliferating	KIF15
4.70492e-159	0.807666	0.364	0.031	2.85226e-154	Proliferating	CCNA2
1.42382e-157	0.817341	0.426	0.051	8.63164e-153	Proliferating	CENPK
2.30821e-157	0.817399	0.398	0.043	1.39931e-152	Proliferating	ZWINT
3.0468e-157	0.805533	0.35	0.029	1.84706e-152	Proliferating	ESCO2
2.76745e-155	1.22322	0.448	0.062	1.67771e-150	Proliferating	HELLS
3.57469e-155	1.64297	0.342	0.028	2.16708e-150	Proliferating	HIST1H1B
3.95502e-155	0.76456	0.374	0.036	2.39765e-150	Proliferating	NDC80
1.95258e-150	0.840051	0.358	0.033	1.18371e-145	Proliferating	CDKN3
5.14771e-150	0.736186	0.366	0.035	3.1207e-145	Proliferating	CEP55
1.27493e-149	0.600615	0.292	0.017	7.72903e-145	Proliferating	E2F8
1.8443e-149	1.37032	0.554	0.107	1.11807e-144	Proliferating	ITM2A
1.13479e-144	1.14697	0.654	0.156	6.87941e-140	Proliferating	CD3E
2.33984e-144	0.612632	0.326	0.027	1.41848e-139	Proliferating	CDCA8
3.46057e-144	0.602419	0.316	0.025	2.0979e-139	Proliferating	NCAPH
1.53191e-143	1.14926	0.564	0.111	9.28693e-139	Proliferating	IKZF3
2.00337e-143	0.822777	0.39	0.046	1.2145e-138	Proliferating	CDK1
4.74121e-143	0.567241	0.286	0.018	2.87426e-138	Proliferating	SPC25
6.13312e-143	0.717201	0.328	0.028	3.71808e-138	Proliferating	CKAP2L
8.16313e-141	0.855312	0.32	0.026	4.94874e-136	Proliferating	DLGAP5
2.10318e-140	0.510255	0.29	0.019	1.27501e-135	Proliferating	KIF4A
9.89049e-140	0.7436	0.358	0.039	5.99591e-135	Proliferating	FANCI
1.5269e-138	1.23692	0.636	0.152	9.25651e-134	Proliferating	CD3G
2.04812e-137	0.645822	0.338	0.033	1.24163e-132	Proliferating	KIFC1
9.64038e-137	0.592571	0.312	0.027	5.84428e-132	Proliferating	FASLG
1.11528e-136	0.866348	0.374	0.045	6.76115e-132	Proliferating	TK1
1.55183e-136	0.801848	0.398	0.054	9.40766e-132	Proliferating	UBE2T
8.41807e-136	0.854263	0.428	0.066	5.10329e-131	Proliferating	BRCA1
1.10005e-135	0.730371	0.34	0.035	6.66886e-131	Proliferating	BUB1
1.41177e-134	0.560789	0.312	0.027	8.55857e-130	Proliferating	BUB1B
3.08976e-134	1.46954	0.686	0.194	1.87311e-129	Proliferating	TRAC
6.28656e-134	0.94065	0.398	0.054	3.8111e-129	Proliferating	ITGA1
2.2381e-133	1.24621	0.508	0.097	1.3568e-128	Proliferating	DUSP4
5.80595e-133	0.559836	0.278	0.02	3.51974e-128	Proliferating	DIAPH3
2.74032e-132	1.45939	0.52	0.117	1.66127e-127	Proliferating	ATAD2
4.75107e-131	1.51751	0.684	0.205	2.88024e-126	Proliferating	CD3D
1.10884e-130	1.09384	0.494	0.096	6.72212e-126	Proliferating	CTSW
1.55606e-129	0.707249	0.354	0.043	9.43333e-125	Proliferating	ASF1B
1.43071e-128	0.961138	0.562	0.124	8.67339e-124	Proliferating	LCK
6.4296e-128	0.674676	0.32	0.032	3.89782e-123	Proliferating	NUF2
8.14254e-128	1.06221	0.6	0.139	4.93625e-123	Proliferating	BCL11B
2.89949e-127	0.533282	0.262	0.018	1.75776e-122	Proliferating	CDC6
8.66293e-127	0.835877	0.352	0.042	5.25173e-122	Proliferating	EOMES
1.13222e-126	1.4397	0.586	0.141	6.86386e-122	Proliferating	SYNE2
1.19862e-126	0.558152	0.29	0.024	7.26641e-122	Proliferating	KIF2C
2.73322e-125	0.657598	0.338	0.039	1.65696e-120	Proliferating	WDR76
2.04897e-123	0.61775	0.29	0.026	1.24214e-118	Proliferating	AURKB
8.6279e-123	0.457925	0.272	0.021	5.23049e-118	Proliferating	CDCA2
9.64101e-122	0.707975	0.342	0.043	5.84467e-117	Proliferating	CENPU
6.40927e-121	0.912183	0.382	0.056	3.88549e-116	Proliferating	CENPE
3.75734e-119	1.48035	0.648	0.189	2.27781e-114	Proliferating	TRBC2
1.1138e-118	0.860542	0.496	0.103	6.75216e-114	Proliferating	CD247
1.51152e-118	1.40893	0.708	0.237	9.16331e-114	Proliferating	CD2
1.58377e-118	0.71446	0.416	0.068	9.60127e-114	Proliferating	PYHIN1
2.06151e-118	0.630998	0.312	0.034	1.24975e-113	Proliferating	KIF23
6.17097e-118	2.34374	0.744	0.341	3.74103e-113	Proliferating	CCL5
8.68659e-118	1.44038	0.508	0.109	5.26607e-113	Proliferating	GZMB
1.76575e-117	0.644435	0.464	0.086	1.07045e-112	Proliferating	SKAP1
9.50435e-116	0.727033	0.366	0.052	5.76182e-111	Proliferating	PRF1
5.01241e-114	0.560941	0.308	0.035	3.03867e-109	Proliferating	CHEK1
1.47577e-113	0.512728	0.252	0.02	8.94653e-109	Proliferating	HJURP
1.76505e-113	0.832893	0.436	0.087	1.07002e-108	Proliferating	TMEM106C
3.71228e-113	0.545746	0.284	0.028	2.2505e-108	Proliferating	NUSAP1
6.56217e-113	0.468731	0.266	0.024	3.97818e-108	Proliferating	UHRF1
9.81543e-112	0.950097	0.45	0.096	5.95041e-107	Proliferating	MCM7
1.76941e-111	0.847339	0.404	0.07	1.07267e-106	Proliferating	SH2D1A
7.52397e-111	1.13525	0.494	0.123	4.56126e-106	Proliferating	EZH2
2.8642e-109	0.505123	0.294	0.033	1.73636e-104	Proliferating	WEE1
4.67636e-109	0.586092	0.362	0.054	2.83495e-104	Proliferating	SAMD3
1.93567e-108	0.572791	0.298	0.034	1.17346e-103	Proliferating	TOX
8.9543e-107	2.23526	0.71	0.332	5.42837e-102	Proliferating	NKG7
4.38872e-106	0.810723	0.372	0.064	2.66058e-101	Proliferating	FBXO5
6.40261e-106	0.528554	0.304	0.037	3.88146e-101	Proliferating	CDKN2A
2.48528e-105	1.78243	0.526	0.139	1.50665e-100	Proliferating	GZMK
1.07808e-104	0.52338	0.306	0.039	6.53562e-100	Proliferating	NCAPG2
3.25767e-103	0.709586	0.378	0.07	1.9749e-98	Proliferating	ORC6
5.20115e-102	1.5477	0.642	0.254	3.15309e-97	Proliferating	SMC4
1.21673e-101	0.847214	0.286	0.034	7.37617e-97	Proliferating	LINC02446
1.79475e-101	0.456568	0.264	0.028	1.08803e-96	Proliferating	TCF19
3.81237e-101	2.13322	0.828	0.501	2.31117e-96	Proliferating	HMGB2
7.8507e-101	0.567644	0.362	0.06	4.75933e-96	Proliferating	GPR174
9.63614e-101	1.5067	0.576	0.204	5.84172e-96	Proliferating	PCNA
2.43296e-100	1.13285	0.646	0.233	1.47493e-95	Proliferating	CLEC2D
8.5765e-100	0.658301	0.446	0.093	5.19933e-95	Proliferating	TIGIT
3.60722e-99	0.576355	0.298	0.039	2.1868e-94	Proliferating	THEMIS
6.48438e-99	0.453751	0.304	0.041	3.93103e-94	Proliferating	F2R
7.50748e-99	0.650493	0.44	0.094	4.55126e-94	Proliferating	RASGRP1
3.0442e-98	0.686119	0.292	0.037	1.84549e-93	Proliferating	HMMR
1.97456e-97	2.43556	0.644	0.284	1.19704e-92	Proliferating	STMN1
1.66081e-96	0.748468	0.378	0.075	1.00683e-91	Proliferating	FEN1
2.65076e-96	0.561401	0.272	0.033	1.60697e-91	Proliferating	HIST1H2AG
5.45965e-96	0.959722	0.546	0.156	3.3098e-91	Proliferating	CST7
2.43328e-94	0.568952	0.378	0.071	1.47513e-89	Proliferating	CD6
2.6852e-94	0.987489	0.564	0.176	1.62785e-89	Proliferating	TUBA4A
4.97223e-94	0.526001	0.274	0.035	3.01432e-89	Proliferating	C21orf58
1.2038e-93	0.942869	0.54	0.157	7.2978e-89	Proliferating	ETS1
8.66202e-93	0.535328	0.362	0.065	5.25118e-88	Proliferating	IL2RB
6.65208e-92	1.02152	0.534	0.161	4.03269e-87	Proliferating	C12orf75
7.93395e-92	0.669223	0.374	0.077	4.8098e-87	Proliferating	RAD51AP1
1.3078e-91	0.812659	0.462	0.127	7.92826e-87	Proliferating	NCAPD3
7.99238e-91	1.48882	0.926	0.753	4.84522e-86	Proliferating	HMGN2
9.26526e-91	0.979428	0.508	0.162	5.61688e-86	Proliferating	DNAJC9
4.53973e-90	0.751938	0.35	0.068	2.75212e-85	Proliferating	MCM6
9.93911e-90	0.456183	0.276	0.038	6.02539e-85	Proliferating	SHCBP1
1.59615e-89	0.736128	0.378	0.081	9.67636e-85	Proliferating	LIG1
8.08805e-89	0.718139	0.324	0.058	4.90322e-84	Proliferating	MCM4
3.1276e-88	0.40241	0.288	0.041	1.89605e-83	Proliferating	ZAP70
4.56765e-88	0.534384	0.316	0.054	2.76905e-83	Proliferating	CENPH
5.68868e-88	0.467237	0.282	0.04	3.44865e-83	Proliferating	KIF21A
9.34131e-88	1.00341	0.49	0.143	5.66298e-83	Proliferating	PTTG1
1.16372e-87	0.714832	1	0.987	7.05481e-83	Proliferating	PTMA
1.64613e-87	0.461928	0.29	0.044	9.97933e-83	Proliferating	BLM
5.58237e-87	0.401446	0.288	0.043	3.3842e-82	Proliferating	GRAP2
1.02623e-86	0.770931	0.488	0.132	6.22131e-82	Proliferating	LBH
2.42304e-86	0.556163	0.408	0.09	1.46892e-81	Proliferating	CXCR3
7.28465e-86	0.487676	0.268	0.036	4.41617e-81	Proliferating	MYBL2
1.43758e-85	0.798433	0.29	0.044	8.71501e-81	Proliferating	TRGC2
3.66649e-84	0.602465	0.364	0.078	2.22273e-79	Proliferating	DHFR
5.51344e-84	0.574935	0.296	0.049	3.34242e-79	Proliferating	CCDC34
6.4761e-84	0.393667	0.252	0.033	3.926e-79	Proliferating	SGO1
1.58855e-83	0.527232	0.292	0.047	9.63029e-79	Proliferating	BICDL1
1.3189e-82	0.464803	0.258	0.035	7.99557e-78	Proliferating	CCNB2
1.46349e-82	0.980673	0.578	0.225	8.87214e-78	Proliferating	SMC2
1.49437e-82	0.766746	0.424	0.115	9.05932e-78	Proliferating	RRM1
3.31456e-82	0.470295	0.286	0.046	2.00939e-77	Proliferating	CIP2A
7.8756e-82	1.17427	0.578	0.23	4.77442e-77	Proliferating	H2AFX
5.15585e-81	0.909053	0.414	0.1	3.12563e-76	Proliferating	CD27
8.72248e-81	0.822086	0.548	0.201	5.28783e-76	Proliferating	CCDC167
1.39243e-80	0.998078	0.498	0.167	8.44135e-76	Proliferating	CKS1B
5.84177e-80	1.23739	0.742	0.367	3.54146e-75	Proliferating	IL32
3.19283e-79	0.83292	0.604	0.236	1.93559e-74	Proliferating	PTPN7
8.46971e-79	1.42253	0.71	0.385	5.13459e-74	Proliferating	TMPO
9.04225e-79	0.500448	0.266	0.04	5.48169e-74	Proliferating	INPP4B
2.92963e-78	0.610531	0.37	0.083	1.77603e-73	Proliferating	SIT1
1.39175e-77	0.676124	0.452	0.132	8.43722e-73	Proliferating	SLF1
1.94705e-77	0.508638	0.282	0.048	1.18036e-72	Proliferating	APOBEC3H
3.95409e-77	1.1969	0.958	0.806	2.39709e-72	Proliferating	H2AFZ
3.93043e-76	1.09075	0.726	0.405	2.38275e-71	Proliferating	ANP32E
9.79e-76	0.49674	0.258	0.04	5.93499e-71	Proliferating	HIST1H2BH
1.75891e-75	1.54915	0.424	0.122	1.06631e-70	Proliferating	HIST1H1D
2.494e-75	0.420383	0.26	0.04	1.51194e-70	Proliferating	SIRPG
3.51375e-75	0.380102	0.264	0.043	2.13014e-70	Proliferating	RFC3
5.58207e-75	0.902682	0.434	0.133	3.38402e-70	Proliferating	MCM3
1.45696e-74	1.54883	0.892	0.669	8.83251e-70	Proliferating	TUBB
1.70822e-74	0.415974	0.272	0.045	1.03558e-69	Proliferating	ARHGAP11A
6.67822e-74	0.70075	0.416	0.12	4.04854e-69	Proliferating	GMNN
9.73967e-74	0.408235	0.262	0.044	5.90448e-69	Proliferating	CENPN
2.02107e-73	0.773871	0.416	0.12	1.22523e-68	Proliferating	ATAD5
2.58165e-73	1.40096	0.97	0.821	1.56507e-68	Proliferating	TUBA1B
6.46944e-73	2.32501	0.686	0.368	3.92197e-68	Proliferating	HIST1H4C
7.11024e-73	1.36866	0.98	0.903	4.31044e-68	Proliferating	HMGB1
1.03777e-72	1.39759	0.48	0.165	6.2913e-68	Proliferating	HIST1H1C
5.54984e-72	0.627788	0.37	0.093	3.36448e-67	Proliferating	SGO2
9.11486e-72	1.18203	0.744	0.449	5.5257e-67	Proliferating	APOBEC3G
1.11398e-71	1.10203	0.822	0.553	6.75327e-67	Proliferating	NASP
1.6495e-71	0.962887	0.918	0.719	9.99974e-67	Proliferating	SRSF7
2.25539e-71	0.877391	0.744	0.417	1.36729e-66	Proliferating	EVL
2.38213e-71	0.659467	0.416	0.122	1.44412e-66	Proliferating	KIF22
3.85009e-71	0.828778	0.628	0.284	2.33404e-66	Proliferating	CARHSP1
5.35038e-71	0.44234	0.314	0.067	3.24356e-66	Proliferating	RFC4
5.91201e-71	0.609077	0.386	0.107	3.58404e-66	Proliferating	HIRIP3
6.17182e-71	0.683606	0.5	0.175	3.74155e-66	Proliferating	PHF19
1.19859e-70	0.778792	0.526	0.201	7.2662e-66	Proliferating	TACC3
1.39357e-70	0.439885	0.284	0.054	8.44825e-66	Proliferating	RACGAP1
1.94577e-70	0.949264	0.702	0.362	1.17958e-65	Proliferating	PSIP1
2.25544e-70	0.450972	0.326	0.069	1.36732e-65	Proliferating	GZMM
5.92169e-70	0.828535	0.51	0.186	3.58991e-65	Proliferating	BRCA2
4.41551e-69	0.560692	0.504	0.168	2.67681e-64	Proliferating	SEPTIN1
4.59617e-69	0.770281	0.422	0.13	2.78634e-64	Proliferating	NSD2
1.18598e-68	0.373775	0.282	0.053	7.18975e-64	Proliferating	PDE4D
4.63505e-68	0.949381	0.494	0.184	2.80991e-63	Proliferating	KIF20B
6.30029e-68	0.62379	0.388	0.109	3.81942e-63	Proliferating	PRKCH
5.15105e-67	1.73663	0.286	0.058	3.12272e-62	Proliferating	CXCL13
5.6923e-67	0.766213	0.668	0.312	3.45084e-62	Proliferating	STK17A
1.53775e-66	0.547743	0.398	0.117	9.3223e-62	Proliferating	CENPW
1.54113e-66	1.34555	0.834	0.513	9.34277e-62	Proliferating	CCL4
1.67913e-66	0.912018	0.626	0.283	1.01794e-61	Proliferating	CRIP1
2.63981e-66	0.681269	0.39	0.107	1.60033e-61	Proliferating	CD7
1.42303e-65	0.579289	0.42	0.128	8.62683e-61	Proliferating	TRAF5
1.65067e-65	0.505487	0.364	0.097	1.00069e-60	Proliferating	ITGB3BP
7.87931e-65	0.829145	0.562	0.244	4.77667e-60	Proliferating	CBX5
1.35232e-64	0.627244	0.472	0.165	8.19817e-60	Proliferating	BARD1
2.74795e-64	0.390193	0.314	0.07	1.66589e-59	Proliferating	P2RY10
6.59124e-64	0.417462	0.296	0.066	3.99581e-59	Proliferating	CDCA4
1.24719e-63	1.03446	0.852	0.59	7.56082e-59	Proliferating	TUBB4B
1.64681e-63	0.773758	0.75	0.424	9.98348e-59	Proliferating	CYTOR
4.76201e-63	0.840237	0.606	0.289	2.88688e-58	Proliferating	USP1
9.43684e-63	0.81489	0.34	0.09	5.7209e-58	Proliferating	CRTAM
9.59631e-63	0.456805	0.37	0.098	5.81757e-58	Proliferating	CYFIP2
1.3749e-62	0.441348	0.27	0.054	8.33508e-58	Proliferating	TRAT1
7.3103e-62	0.52381	0.448	0.138	4.43172e-57	Proliferating	SLC38A1
1.94314e-61	0.946004	0.696	0.38	1.17799e-56	Proliferating	RUNX3
2.01379e-61	0.543948	0.548	0.218	1.22082e-56	Proliferating	TBC1D10C
2.77291e-61	0.823446	0.884	0.68	1.68102e-56	Proliferating	MZT2B
1.64451e-60	0.507637	0.34	0.092	9.96954e-56	Proliferating	NCAPD2
2.52602e-60	0.753508	0.454	0.158	1.53135e-55	Proliferating	LAG3
2.61312e-60	0.677449	0.986	0.92	1.58415e-55	Proliferating	CALM1
1.12045e-59	0.900559	0.578	0.273	6.79251e-55	Proliferating	LMNB1
1.68205e-59	0.53483	0.364	0.106	1.01971e-54	Proliferating	MPHOSPH9
2.06702e-59	0.648064	0.436	0.151	1.25309e-54	Proliferating	LINC00342
2.19524e-59	1.03276	0.76	0.465	1.33082e-54	Proliferating	UBE2S
7.7651e-59	0.446026	0.274	0.061	4.70744e-54	Proliferating	CDC25B
1.45378e-58	1.21314	0.426	0.143	8.81326e-54	Proliferating	TRBC1
1.53711e-58	0.429115	0.344	0.093	9.3184e-54	Proliferating	CEP78
1.99809e-58	0.736242	0.692	0.389	1.2113e-53	Proliferating	BUB3
2.20304e-58	0.535157	0.418	0.145	1.33555e-53	Proliferating	SAE1
2.96962e-58	1.28145	0.402	0.136	1.80027e-53	Proliferating	HIST1H1E
7.59875e-58	0.866278	0.95	0.756	4.60659e-53	Proliferating	CORO1A
1.2928e-57	0.979238	0.864	0.675	7.83736e-53	Proliferating	H2AFV
3.00632e-57	0.519265	0.418	0.138	1.82252e-52	Proliferating	GNG2
4.21425e-57	0.881617	0.708	0.443	2.5548e-52	Proliferating	RANBP1
4.2918e-57	0.607053	0.496	0.202	2.60182e-52	Proliferating	SKA2
1.57696e-56	0.849831	0.708	0.419	9.55998e-52	Proliferating	SMC3
1.75814e-56	0.719686	0.686	0.386	1.06584e-51	Proliferating	NUDT1
1.94841e-56	0.935437	0.746	0.495	1.18119e-51	Proliferating	RAD21
2.17184e-56	0.702772	0.412	0.143	1.31664e-51	Proliferating	ANKRD36C
3.64483e-56	0.93645	0.882	0.684	2.20961e-51	Proliferating	NUCKS1
4.91885e-56	0.708873	0.704	0.403	2.98195e-51	Proliferating	MZT2A
1.01512e-55	0.466681	0.3	0.078	6.15398e-51	Proliferating	CENPJ
4.05749e-55	0.394554	0.336	0.094	2.45977e-50	Proliferating	AC092683.1
5.1646e-55	0.357624	0.284	0.067	3.13093e-50	Proliferating	FAM102A
2.30372e-54	0.591334	0.45	0.176	1.39659e-49	Proliferating	DTYMK
2.51669e-54	1.40075	0.658	0.411	1.52569e-49	Proliferating	DUT
3.30408e-54	0.788306	0.852	0.672	2.00303e-49	Proliferating	SNRPB
4.41281e-54	0.613515	0.52	0.225	2.67518e-49	Proliferating	CHST12
5.72758e-54	0.429025	0.266	0.062	3.47223e-49	Proliferating	CDKN2C
6.54048e-54	0.394625	0.302	0.078	3.96504e-49	Proliferating	OXNAD1
1.00156e-53	0.68344	0.684	0.386	6.07175e-49	Proliferating	NAP1L4
1.13688e-53	0.708385	0.624	0.283	6.89208e-49	Proliferating	RGCC
1.17977e-53	0.698172	0.782	0.493	7.1521e-49	Proliferating	PPDPF
3.08592e-53	0.6097	0.516	0.213	1.87078e-48	Proliferating	FYN
3.52367e-53	0.806661	0.886	0.727	2.13615e-48	Proliferating	ANP32B
7.22533e-53	0.79069	0.924	0.809	4.38021e-48	Proliferating	SEPTIN7
8.76387e-53	0.998626	0.83	0.539	5.31292e-48	Proliferating	CD52
1.25074e-52	0.288091	0.258	0.057	7.58234e-48	Proliferating	ZFYVE28
1.73138e-52	0.541923	0.328	0.097	1.04962e-47	Proliferating	SAC3D1
2.13007e-52	0.455773	0.374	0.125	1.29131e-47	Proliferating	VRK1
2.54576e-52	0.71617	0.664	0.382	1.54332e-47	Proliferating	MAZ
2.98417e-52	0.47867	0.288	0.076	1.8091e-47	Proliferating	MSH2
5.79975e-52	0.416823	0.298	0.077	3.51598e-47	Proliferating	MIAT
6.44116e-52	0.745067	0.616	0.321	3.90482e-47	Proliferating	APOBEC3C
5.14941e-51	0.617403	0.716	0.424	3.12173e-46	Proliferating	HSPB11
5.79486e-51	0.387682	0.27	0.066	3.51302e-46	Proliferating	ECT2
1.32186e-50	0.614937	0.554	0.251	8.0135e-46	Proliferating	RAB27A
1.57075e-50	0.387872	0.308	0.087	9.52238e-46	Proliferating	LMNB2
2.28919e-50	0.740067	0.674	0.346	1.38778e-45	Proliferating	CD69
4.28442e-50	0.464846	0.334	0.101	2.59734e-45	Proliferating	TMEM238
8.68167e-50	0.640412	0.488	0.207	5.26309e-45	Proliferating	BTG3
1.21147e-49	0.770628	0.898	0.734	7.34428e-45	Proliferating	RAN
8.86753e-49	0.55177	0.646	0.339	5.37576e-44	Proliferating	ACAP1
2.21935e-48	0.379621	0.34	0.101	1.34544e-43	Proliferating	SPOCK2
2.31895e-48	0.840182	0.704	0.429	1.40581e-43	Proliferating	FABP5
2.84055e-48	0.417754	0.332	0.102	1.72203e-43	Proliferating	ATP2A3
4.9755e-48	0.736681	0.602	0.344	3.0163e-43	Proliferating	RPA3
8.42461e-48	0.462671	0.31	0.091	5.10725e-43	Proliferating	ZNRF1
9.04813e-48	0.406804	0.418	0.148	5.48525e-43	Proliferating	OCIAD2
1.35453e-47	0.771454	0.698	0.423	8.21156e-43	Proliferating	EZR
1.39249e-47	0.574893	0.968	0.846	8.44169e-43	Proliferating	JUND
4.67581e-47	0.346913	0.264	0.069	2.83462e-42	Proliferating	ACYP1
4.70027e-47	0.644648	0.9	0.703	2.84945e-42	Proliferating	HMGN1
7.48159e-47	0.710515	0.52	0.25	4.53556e-42	Proliferating	CKS2
9.48004e-47	0.454233	0.368	0.125	5.74709e-42	Proliferating	CCDC88C
1.09189e-46	0.522143	0.356	0.12	6.61937e-42	Proliferating	MSI2
1.44051e-46	0.562414	0.476	0.207	8.73282e-42	Proliferating	CKAP2
1.46733e-46	0.461372	0.42	0.167	8.89537e-42	Proliferating	EBP
1.72277e-46	0.718251	0.804	0.589	1.0444e-41	Proliferating	SIVA1
1.89273e-46	0.525225	0.46	0.194	1.14743e-41	Proliferating	SLC9A3R1
2.32298e-46	0.722689	0.656	0.394	1.40826e-41	Proliferating	SUZ12
2.50563e-46	0.726075	0.61	0.35	1.51899e-41	Proliferating	ARPC5L
6.45565e-46	0.544667	0.472	0.206	3.91361e-41	Proliferating	ITGAE
1.05946e-45	0.76315	0.91	0.81	6.42277e-41	Proliferating	DEK
1.38225e-45	0.549454	0.614	0.312	8.37962e-41	Proliferating	OASL
3.96639e-45	0.362595	0.262	0.069	2.40454e-40	Proliferating	NCAPH2
6.06789e-45	0.362256	0.276	0.078	3.67854e-40	Proliferating	HAUS8
6.12435e-45	0.32046	0.27	0.074	3.71277e-40	Proliferating	SFI1
6.17206e-45	0.393	0.278	0.079	3.74169e-40	Proliferating	RBL1
1.14149e-44	0.745059	0.644	0.378	6.92008e-40	Proliferating	SUPT16H
1.404e-44	0.523433	0.476	0.206	8.51148e-40	Proliferating	SLC2A4RG
2.41338e-44	0.374932	0.29	0.086	1.46306e-39	Proliferating	MASTL
2.7518e-44	0.370364	0.294	0.09	1.66823e-39	Proliferating	PRIM1
3.4044e-44	0.79566	0.734	0.519	2.06385e-39	Proliferating	DNMT1
6.19423e-44	0.491654	0.424	0.174	3.75513e-39	Proliferating	YEATS4
7.73175e-44	0.534107	0.436	0.185	4.68722e-39	Proliferating	PTPN22
1.84552e-43	0.704017	0.818	0.59	1.11881e-38	Proliferating	RAC2
2.14173e-43	0.505822	0.252	0.068	1.29838e-38	Proliferating	HELLPAR
2.46511e-43	0.511491	0.37	0.138	1.49443e-38	Proliferating	NFATC2
3.54069e-43	0.57473	0.546	0.292	2.14647e-38	Proliferating	RBBP7
3.97439e-43	0.747025	0.552	0.304	2.40939e-38	Proliferating	SLBP
7.95092e-43	0.390748	0.396	0.15	4.82009e-38	Proliferating	SFXN1
9.5623e-43	0.686831	0.688	0.468	5.79696e-38	Proliferating	YWHAQ
1.66787e-42	0.553125	0.548	0.291	1.01111e-37	Proliferating	HDAC1
3.70621e-42	0.754039	0.71	0.477	2.24681e-37	Proliferating	SRSF10
4.24988e-42	0.634756	0.986	0.9	2.5764e-37	Proliferating	PPIA
4.80766e-42	2.26889	0.308	0.104	2.91455e-37	Proliferating	GNLY
5.2903e-42	0.54008	0.524	0.242	3.20714e-37	Proliferating	CCND2
1.10851e-41	0.582649	0.73	0.49	6.72011e-37	Proliferating	SNRPD1
1.34726e-41	0.691179	0.78	0.582	8.16752e-37	Proliferating	HNRNPR
1.39293e-41	0.705774	0.982	0.915	8.44434e-37	Proliferating	HNRNPA2B1
1.58086e-41	0.621899	0.928	0.789	9.58365e-37	Proliferating	SET
1.74395e-41	0.548319	0.568	0.305	1.05724e-36	Proliferating	DDX39A
1.78697e-41	0.462208	0.364	0.141	1.08331e-36	Proliferating	TBCD
2.39654e-41	0.513719	0.588	0.318	1.45285e-36	Proliferating	ARHGEF1
3.48757e-41	0.663658	0.666	0.419	2.11427e-36	Proliferating	FAM111A
4.36655e-41	0.624741	0.836	0.617	2.64714e-36	Proliferating	CD99
4.83801e-41	0.439252	0.448	0.186	2.93295e-36	Proliferating	OPTN
6.42243e-41	0.868217	0.5	0.237	3.89347e-36	Proliferating	ITM2C
7.20253e-41	0.583796	0.388	0.155	4.36639e-36	Proliferating	SYNE1
7.89667e-41	0.294203	0.29	0.091	4.7872e-36	Proliferating	PRIM2
1.20738e-40	0.513032	0.268	0.077	7.31948e-36	Proliferating	TNFRSF9
1.29634e-40	0.692626	0.894	0.735	7.85883e-36	Proliferating	SRSF3
3.49957e-40	0.456961	0.436	0.193	2.12154e-35	Proliferating	CASP3
4.66966e-40	0.617576	0.866	0.701	2.83089e-35	Proliferating	HNRNPF
4.89732e-40	0.630968	0.956	0.738	2.9689e-35	Proliferating	JUN
5.33497e-40	0.649351	0.94	0.812	3.23422e-35	Proliferating	NCL
5.70411e-40	0.545911	0.992	0.937	3.458e-35	Proliferating	CFL1
9.76674e-40	0.671797	0.276	0.083	5.92089e-35	Proliferating	TTN
1.37875e-39	0.742758	0.986	0.95	8.3584e-35	Proliferating	ACTG1
1.45956e-39	0.867451	0.704	0.501	8.84829e-35	Proliferating	HNRNPAB
1.74221e-39	0.650301	0.75	0.518	1.05618e-34	Proliferating	TLE5
2.02156e-39	0.568133	0.612	0.355	1.22553e-34	Proliferating	CEP57
2.24073e-39	0.402029	0.318	0.111	1.3584e-34	Proliferating	LRBA
3.86841e-39	0.514035	0.61	0.333	2.34514e-34	Proliferating	C12orf57
5.73914e-39	0.665859	0.616	0.365	3.47924e-34	Proliferating	LBR
8.07196e-39	0.641997	0.81	0.611	4.89346e-34	Proliferating	SRSF2
1.05861e-38	0.558182	0.512	0.259	6.41761e-34	Proliferating	SAMD1
1.90057e-38	0.612247	0.944	0.823	1.15218e-33	Proliferating	HSPA8
2.857e-38	0.45578	0.686	0.409	1.732e-33	Proliferating	PCED1B-AS1
4.03165e-38	0.45828	0.452	0.211	2.4441e-33	Proliferating	RASAL3
6.21512e-38	0.441689	0.386	0.159	3.76779e-33	Proliferating	DBF4
6.388e-38	0.501158	0.546	0.299	3.87259e-33	Proliferating	KIF2A
8.5916e-38	0.330682	0.256	0.076	5.20849e-33	Proliferating	STK39
9.89329e-38	0.568494	0.772	0.541	5.99761e-33	Proliferating	IDH2
2.96022e-37	0.469458	0.422	0.191	1.79457e-32	Proliferating	CDK5RAP2
3.02205e-37	0.609092	0.784	0.58	1.83206e-32	Proliferating	PA2G4
3.37453e-37	0.317838	0.266	0.084	2.04574e-32	Proliferating	FANCA
3.82013e-37	0.298374	0.254	0.076	2.31588e-32	Proliferating	PTPN4
3.95273e-37	0.412707	0.4	0.165	2.39626e-32	Proliferating	ATP2B4
4.12767e-37	0.619911	0.652	0.419	2.50232e-32	Proliferating	PARP1
4.60318e-37	0.51604	0.582	0.331	2.79059e-32	Proliferating	CMC2
4.75059e-37	0.419283	0.392	0.167	2.87995e-32	Proliferating	HLTF
4.8085e-37	0.451196	0.424	0.191	2.91506e-32	Proliferating	EXOSC9
5.4465e-37	0.402062	0.324	0.113	3.30183e-32	Proliferating	MT1E
7.34133e-37	0.488831	0.286	0.094	4.45054e-32	Proliferating	PHLDA1
9.64457e-37	0.549042	0.608	0.364	5.84683e-32	Proliferating	FDPS
9.68441e-37	0.33056	0.296	0.102	5.87098e-32	Proliferating	FUT8
1.27366e-36	0.47939	0.418	0.187	7.72132e-32	Proliferating	EED
1.97058e-36	0.348876	0.302	0.107	1.19463e-31	Proliferating	LRR1
2.05453e-36	0.653927	0.52	0.278	1.24552e-31	Proliferating	CLDND1
2.63251e-36	0.650211	0.78	0.577	1.59591e-31	Proliferating	HP1BP3
2.8749e-36	0.785674	0.768	0.575	1.74285e-31	Proliferating	BRD2
5.27063e-36	0.373414	0.29	0.102	3.19521e-31	Proliferating	C19orf48
7.71847e-36	0.567249	0.676	0.447	4.67917e-31	Proliferating	ACTN4
8.19787e-36	0.427492	0.31	0.113	4.9698e-31	Proliferating	PCNT
1.46637e-35	0.629156	0.686	0.452	8.88955e-31	Proliferating	PPP2R5C
1.55349e-35	0.509379	0.458	0.233	9.41774e-31	Proliferating	SSRP1
1.64798e-35	0.509361	0.632	0.375	9.99058e-31	Proliferating	IL2RG
1.89844e-35	0.484124	0.348	0.142	1.15089e-30	Proliferating	TTF2
1.93934e-35	0.609105	0.84	0.65	1.17569e-30	Proliferating	CALM3
2.39659e-35	0.265633	0.25	0.076	1.45288e-30	Proliferating	TSEN54
7.87236e-35	0.447777	0.752	0.517	4.77246e-30	Proliferating	ENSA
8.43369e-35	0.552846	0.586	0.343	5.11275e-30	Proliferating	EMB
1.15065e-34	0.34648	0.282	0.095	6.97558e-30	Proliferating	ANKRD36
1.84964e-34	0.821398	0.428	0.211	1.12131e-29	Proliferating	HIST2H2AC
2.60643e-34	0.35428	0.278	0.097	1.5801e-29	Proliferating	IFI27L1
2.64685e-34	0.506466	0.836	0.686	1.6046e-29	Proliferating	PPP1CA
5.01757e-34	0.329394	0.338	0.136	3.0418e-29	Proliferating	RAD51C
5.46756e-34	0.493535	0.848	0.646	3.3146e-29	Proliferating	SOD1
5.97743e-34	0.609839	0.828	0.69	3.6237e-29	Proliferating	HNRNPD
8.41268e-34	0.638689	0.912	0.782	5.10002e-29	Proliferating	FUS
8.70668e-34	0.554781	0.508	0.279	5.27825e-29	Proliferating	CENPX
9.02683e-34	0.462446	0.588	0.346	5.47234e-29	Proliferating	ANXA6
1.11279e-33	0.272674	0.252	0.08	6.74609e-29	Proliferating	MAP4K1
1.27133e-33	0.369092	0.284	0.102	7.70717e-29	Proliferating	CBLB
1.61519e-33	0.567505	0.732	0.517	9.79176e-29	Proliferating	PNN
1.9865e-33	0.582201	0.822	0.628	1.20427e-28	Proliferating	TPR
2.33192e-33	0.355605	0.42	0.195	1.41368e-28	Proliferating	SRPK1
2.59e-33	0.330349	0.266	0.089	1.57014e-28	Proliferating	MLLT3
2.96203e-33	0.377699	0.376	0.162	1.79567e-28	Proliferating	RCAN3
2.98359e-33	0.405462	0.422	0.204	1.80874e-28	Proliferating	POLR3K
4.53728e-33	0.445529	0.954	0.869	2.75063e-28	Proliferating	PSMB9
6.70168e-33	0.5201	0.942	0.843	4.06276e-28	Proliferating	COX8A
6.90085e-33	0.427255	0.486	0.25	4.1835e-28	Proliferating	ASXL1
7.33412e-33	0.670007	0.582	0.371	4.44616e-28	Proliferating	BAZ1B
8.31527e-33	0.389458	0.36	0.157	5.04096e-28	Proliferating	TFDP1
1.71895e-32	0.495957	0.424	0.209	1.04208e-27	Proliferating	TOPBP1
2.14468e-32	0.512473	0.462	0.236	1.30017e-27	Proliferating	SPTAN1
2.66817e-32	0.594758	0.87	0.759	1.61753e-27	Proliferating	HNRNPA3
3.50946e-32	0.383734	0.412	0.189	2.12754e-27	Proliferating	AC008875.3
4.76084e-32	0.564041	0.524	0.315	2.88617e-27	Proliferating	ALYREF
5.22391e-32	0.580783	0.576	0.363	3.16689e-27	Proliferating	TAF15
5.48917e-32	0.519484	0.586	0.364	3.3277e-27	Proliferating	CTCF
5.49886e-32	0.545677	0.676	0.476	3.33357e-27	Proliferating	RALY
6.38449e-32	0.513847	0.964	0.864	3.87047e-27	Proliferating	NPM1
8.49756e-32	0.486897	0.622	0.398	5.15148e-27	Proliferating	LSM2
9.05134e-32	0.357858	0.418	0.195	5.48719e-27	Proliferating	RHOH
1.20103e-31	0.405908	0.472	0.242	7.28099e-27	Proliferating	TSTD1
2.71106e-31	0.373268	0.466	0.239	1.64353e-26	Proliferating	EXOSC8
2.75295e-31	0.392954	0.296	0.108	1.66892e-26	Proliferating	SPTBN1
2.81912e-31	0.661838	0.606	0.407	1.70903e-26	Proliferating	SMC1A
2.89808e-31	0.506497	0.996	0.946	1.7569e-26	Proliferating	HSP90AA1
4.26441e-31	0.457174	0.434	0.211	2.58521e-26	Proliferating	SLC5A3
4.27278e-31	0.406018	0.66	0.425	2.59029e-26	Proliferating	PIN1
5.82671e-31	0.549097	0.404	0.2	3.53232e-26	Proliferating	MCM5
6.22492e-31	0.449402	0.712	0.499	3.77373e-26	Proliferating	TERF2IP
7.09255e-31	0.452256	0.866	0.69	4.29971e-26	Proliferating	SNRPD2
8.34384e-31	0.591156	0.738	0.543	5.05829e-26	Proliferating	LDHB
1.39092e-30	0.505206	0.81	0.654	8.43214e-26	Proliferating	CBX3
1.57147e-30	0.542287	0.59	0.372	9.52672e-26	Proliferating	NOP56
1.63564e-30	0.480015	0.646	0.416	9.91575e-26	Proliferating	PAXX
1.92694e-30	0.386999	0.418	0.198	1.16817e-25	Proliferating	BIN1
2.39295e-30	0.581124	0.558	0.336	1.45068e-25	Proliferating	KMT2A
2.5128e-30	0.313591	0.44	0.212	1.52334e-25	Proliferating	ODC1
2.58783e-30	0.437413	0.842	0.658	1.56882e-25	Proliferating	ATP5IF1
3.18908e-30	0.445228	0.438	0.217	1.93331e-25	Proliferating	ARAP2
3.67387e-30	0.304842	0.254	0.09	2.22721e-25	Proliferating	TUBG1
5.00131e-30	0.322287	0.298	0.112	3.03195e-25	Proliferating	TENT5C
5.24104e-30	0.271941	0.25	0.085	3.17727e-25	Proliferating	RPL39L
5.41865e-30	0.397516	0.42	0.208	3.28495e-25	Proliferating	MAD2L2
5.64287e-30	0.353469	0.388	0.181	3.42088e-25	Proliferating	MIR4435-2HG
8.72461e-30	0.386823	0.4	0.191	5.28912e-25	Proliferating	C12orf65
9.07178e-30	0.460151	0.382	0.182	5.49959e-25	Proliferating	POLD3
9.49543e-30	0.516589	0.582	0.354	5.75642e-25	Proliferating	CNTRL
1.01346e-29	0.468987	0.85	0.622	6.1439e-25	Proliferating	PLAAT4
1.22225e-29	0.393148	0.47	0.242	7.40966e-25	Proliferating	PLAAT3
2.31485e-29	0.465744	0.504	0.267	1.40333e-24	Proliferating	IFITM1
2.43265e-29	0.330518	0.316	0.129	1.47475e-24	Proliferating	NUP210
3.0057e-29	0.340594	0.328	0.138	1.82215e-24	Proliferating	HNRNPLL
5.28765e-29	0.515905	0.718	0.527	3.20553e-24	Proliferating	SNRPF
5.85026e-29	0.312213	0.292	0.115	3.54661e-24	Proliferating	KLHDC4
5.9048e-29	0.273683	0.258	0.093	3.57967e-24	Proliferating	CASP2
1.01085e-28	0.454211	0.584	0.348	6.1281e-24	Proliferating	SPN
1.14367e-28	0.417979	0.998	0.963	6.93325e-24	Proliferating	PFN1
1.2947e-28	0.551285	0.46	0.248	7.84886e-24	Proliferating	BATF
1.32877e-28	0.380997	0.416	0.209	8.0554e-24	Proliferating	CYB5B
1.6435e-28	0.525581	0.696	0.504	9.9634e-24	Proliferating	PPM1G
1.86633e-28	0.474981	0.598	0.383	1.13142e-23	Proliferating	MAP4
1.91918e-28	0.337504	0.362	0.163	1.16347e-23	Proliferating	SUSD3
2.04318e-28	0.435534	0.62	0.395	1.23863e-23	Proliferating	RFC1
2.40474e-28	0.364314	0.264	0.1	1.45783e-23	Proliferating	CEP152
3.04822e-28	0.548549	0.632	0.427	1.84792e-23	Proliferating	PRKDC
3.5037e-28	0.673349	0.83	0.638	2.12405e-23	Proliferating	ID2
4.05639e-28	0.343278	0.36	0.162	2.4591e-23	Proliferating	WDR54
4.72492e-28	0.492933	0.436	0.225	2.86439e-23	Proliferating	GABPB1-AS1
5.16021e-28	0.338768	0.596	0.347	3.12827e-23	Proliferating	GYPC
6.98767e-28	0.485323	0.582	0.367	4.23613e-23	Proliferating	MRPS6
9.0168e-28	0.574039	0.642	0.391	5.46625e-23	Proliferating	DUSP2
9.87908e-28	0.339073	0.272	0.106	5.98899e-23	Proliferating	RBBP8
1.02591e-27	0.466936	0.778	0.585	6.21938e-23	Proliferating	HNRNPM
1.42598e-27	0.403682	0.404	0.205	8.6447e-23	Proliferating	SRRT
1.525e-27	0.425511	0.328	0.146	9.24502e-23	Proliferating	AHI1
1.53292e-27	0.308394	0.318	0.138	9.29304e-23	Proliferating	NUP107
1.59858e-27	0.549127	0.646	0.453	9.69107e-23	Proliferating	ILF3
1.71629e-27	0.399348	0.438	0.234	1.04047e-22	Proliferating	GMPS
2.59758e-27	0.482175	0.804	0.649	1.57473e-22	Proliferating	SNRPG
4.34756e-27	0.446804	0.674	0.466	2.63562e-22	Proliferating	GGNBP2
4.48858e-27	0.458441	0.982	0.929	2.72111e-22	Proliferating	RPSA
4.60436e-27	0.28979	0.282	0.113	2.7913e-22	Proliferating	CFAP20
6.40696e-27	0.440422	0.436	0.239	3.88409e-22	Proliferating	HAT1
6.52168e-27	0.375425	0.32	0.142	3.95364e-22	Proliferating	USP37
7.09519e-27	0.423213	0.692	0.488	4.30132e-22	Proliferating	NSD3
7.18429e-27	0.438231	0.758	0.586	4.35533e-22	Proliferating	MRPL51
9.29808e-27	0.387069	0.514	0.293	5.63677e-22	Proliferating	CD82
9.47619e-27	0.509598	0.83	0.608	5.74475e-22	Proliferating	AC020916.1
1.56059e-26	0.431745	0.624	0.431	9.46077e-22	Proliferating	NONO
1.95421e-26	0.409548	0.616	0.391	1.1847e-21	Proliferating	PRDX2
1.98267e-26	0.387481	0.458	0.249	1.20195e-21	Proliferating	SNRNP25
2.61143e-26	0.338624	0.336	0.154	1.58313e-21	Proliferating	ACAT2
2.89042e-26	0.410918	0.61	0.394	1.75226e-21	Proliferating	POLR2K
2.95878e-26	0.262492	0.362	0.163	1.7937e-21	Proliferating	SMC6
3.49436e-26	0.40836	0.952	0.874	2.11839e-21	Proliferating	CHCHD2
5.02116e-26	0.414995	0.948	0.824	3.04398e-21	Proliferating	HINT1
5.02536e-26	0.455709	0.754	0.604	3.04653e-21	Proliferating	THRAP3
5.16197e-26	0.345965	0.4	0.209	3.12934e-21	Proliferating	NELFCD
6.82325e-26	0.484607	0.416	0.222	4.13646e-21	Proliferating	KPNA2
9.54704e-26	0.453159	0.624	0.429	5.7877e-21	Proliferating	RNASEH2B
1.05327e-25	0.440794	0.936	0.852	6.38526e-21	Proliferating	HNRNPA1
1.3334e-25	0.395494	0.796	0.617	8.08345e-21	Proliferating	SRSF11
1.79206e-25	0.368279	0.47	0.262	1.0864e-20	Proliferating	CCSER2
1.86998e-25	0.469355	0.678	0.48	1.13364e-20	Proliferating	LSM4
1.96398e-25	0.311809	0.406	0.211	1.19062e-20	Proliferating	LUC7L2
2.64714e-25	0.301967	0.41	0.211	1.60478e-20	Proliferating	BOLA3
2.77661e-25	0.374506	0.714	0.502	1.68326e-20	Proliferating	SEPTIN6
2.95689e-25	0.376081	0.29	0.127	1.79256e-20	Proliferating	CEP295
3.2921e-25	0.35487	0.332	0.154	1.99577e-20	Proliferating	CDK6
3.29304e-25	0.408376	0.596	0.392	1.99634e-20	Proliferating	PSMC3
3.62698e-25	0.268495	0.3	0.13	2.19878e-20	Proliferating	BTBD6
3.65837e-25	0.357395	0.416	0.224	2.21782e-20	Proliferating	STAG1
3.85817e-25	0.46073	0.812	0.637	2.33894e-20	Proliferating	ANKRD11
4.56344e-25	0.275403	0.288	0.123	2.7665e-20	Proliferating	FAF1
4.57239e-25	0.384482	0.452	0.255	2.77192e-20	Proliferating	SNRPA1
5.07574e-25	0.378438	0.47	0.267	3.07707e-20	Proliferating	PDS5B
5.63766e-25	0.384045	0.53	0.321	3.41772e-20	Proliferating	UBA2
5.70036e-25	0.432831	0.548	0.353	3.45573e-20	Proliferating	RECQL
7.41929e-25	0.284006	0.47	0.253	4.4978e-20	Proliferating	PSTPIP1
7.58226e-25	0.319489	0.316	0.143	4.59659e-20	Proliferating	ACTL6A
8.35966e-25	0.404686	0.584	0.378	5.06788e-20	Proliferating	MPC2
8.99025e-25	0.472428	0.548	0.344	5.45016e-20	Proliferating	DGKZ
1.03489e-24	0.316706	0.418	0.222	6.2738e-20	Proliferating	CTDSPL2
1.06507e-24	0.463576	0.502	0.296	6.45678e-20	Proliferating	ITGAL
1.37849e-24	0.30962	0.326	0.151	8.35684e-20	Proliferating	DDB2
1.43225e-24	0.415621	0.694	0.524	8.68274e-20	Proliferating	CACYBP
1.4468e-24	0.44088	0.568	0.377	8.77096e-20	Proliferating	RNPS1
1.49059e-24	0.306386	0.364	0.179	9.03642e-20	Proliferating	SMG6
1.5294e-24	0.347942	0.474	0.281	9.27166e-20	Proliferating	NUDT21
1.60909e-24	0.312476	0.862	0.641	9.75479e-20	Proliferating	MT2A
1.7388e-24	0.373187	0.964	0.871	1.05411e-19	Proliferating	SUMO2
1.83891e-24	0.285236	0.312	0.141	1.11481e-19	Proliferating	SMARCAD1
1.86323e-24	0.329429	0.476	0.27	1.12955e-19	Proliferating	DDX39B
1.987e-24	0.435845	0.886	0.746	1.20458e-19	Proliferating	HNRNPC
2.18822e-24	0.332233	0.264	0.112	1.32656e-19	Proliferating	MTHFD1
2.57335e-24	0.376807	0.648	0.43	1.56004e-19	Proliferating	BTN3A2
2.58259e-24	0.454495	0.776	0.565	1.56564e-19	Proliferating	PLP2
2.64199e-24	0.397443	0.708	0.514	1.60165e-19	Proliferating	NUDC
3.05706e-24	0.38526	0.512	0.308	1.85328e-19	Proliferating	NFATC2IP
3.53882e-24	0.308595	0.392	0.204	2.14534e-19	Proliferating	UCHL5
3.63274e-24	0.350835	0.37	0.186	2.20228e-19	Proliferating	HBS1L
3.83201e-24	0.430255	0.56	0.361	2.32308e-19	Proliferating	ZNF644
6.04088e-24	0.425377	0.71	0.535	3.66216e-19	Proliferating	SNRPD3
6.3645e-24	0.311154	0.414	0.219	3.85835e-19	Proliferating	RNF168
6.70941e-24	0.381872	0.628	0.439	4.06745e-19	Proliferating	LSM5
7.48379e-24	0.352895	0.396	0.204	4.5369e-19	Proliferating	RASA2
7.49412e-24	0.420901	0.62	0.428	4.54316e-19	Proliferating	AAK1
9.50627e-24	0.388709	0.878	0.75	5.76299e-19	Proliferating	PARK7
1.0363e-23	0.308041	0.414	0.218	6.28234e-19	Proliferating	TMX4
1.2324e-23	0.447453	0.586	0.389	7.47116e-19	Proliferating	CDK2AP2
1.44971e-23	0.484018	0.844	0.709	8.78858e-19	Proliferating	SFPQ
1.468e-23	0.429874	0.726	0.486	8.89943e-19	Proliferating	ARL4C
1.66503e-23	0.381058	0.356	0.178	1.00939e-18	Proliferating	TRG-AS1
1.97338e-23	0.286318	0.262	0.108	1.19632e-18	Proliferating	GTPBP8
1.98032e-23	0.347068	0.512	0.305	1.20053e-18	Proliferating	AKNA
2.22596e-23	0.322097	0.452	0.262	1.34944e-18	Proliferating	RAB1B
2.56589e-23	0.387889	0.952	0.864	1.55552e-18	Proliferating	PSMA7
4.03684e-23	0.345304	0.27	0.118	2.44726e-18	Proliferating	CHAF1A
6.2202e-23	0.468226	0.696	0.521	3.77087e-18	Proliferating	WNK1
1.07619e-22	0.431208	0.486	0.3	6.52419e-18	Proliferating	PMF1
1.09942e-22	0.328636	0.382	0.196	6.66499e-18	Proliferating	NLRC5
1.12157e-22	0.273725	0.254	0.105	6.79932e-18	Proliferating	UBL7-AS1
[truncated: 3,410 more rows]

## Sheet: Endothelial cells
Table S3-4：Differentially expressed genes in endothelial cells
P_val	Avg_log2FC	Pct.1	Pct.2	P_val_adj	Cluster	Gene
3.25325e-61	-3.57275	0.084	0.736	1.97222e-56	Endothelial_C1_SOX17	ACKR1
2.00328e-52	1.88274	0.927	0.814	1.21445e-47	Endothelial_C1_SOX17	CAV1
6.77987e-50	-1.82056	0.196	0.816	4.11016e-45	Endothelial_C1_SOX17	PLVAP
2.24123e-45	1.9529	0.538	0.065	1.3587e-40	Endothelial_C1_SOX17	PPP1R14A
1.13959e-43	2.01482	0.789	0.327	6.90854e-39	Endothelial_C1_SOX17	CXCL12
3.92758e-43	-1.15002	0.862	0.99	2.38102e-38	Endothelial_C1_SOX17	RPS2
1.43224e-42	1.73961	0.822	0.577	8.68267e-38	Endothelial_C1_SOX17	ICAM2
2.54925e-42	1.57529	0.905	0.776	1.54543e-37	Endothelial_C1_SOX17	TM4SF1
1.04135e-41	-1.11298	0.855	0.98	6.31298e-37	Endothelial_C1_SOX17	RPS6
6.39594e-41	-1.61408	0.022	0.526	3.87741e-36	Endothelial_C1_SOX17	SELP
8.95305e-41	2.38486	0.6	0.141	5.42761e-36	Endothelial_C1_SOX17	BTNL9
3.08806e-38	-1.45956	0.2	0.685	1.87207e-33	Endothelial_C1_SOX17	DUSP23
4.55142e-38	-1.55258	0.175	0.683	2.75921e-33	Endothelial_C1_SOX17	NR2F2
8.60175e-38	-1.541	0.342	0.778	5.21464e-33	Endothelial_C1_SOX17	PRCP
4.69214e-37	-0.929535	0.938	1	2.84451e-32	Endothelial_C1_SOX17	RPL13
6.18398e-37	-1.65626	0.102	0.587	3.74891e-32	Endothelial_C1_SOX17	SLCO2A1
9.81801e-37	-1.0806	0.516	0.904	5.95197e-32	Endothelial_C1_SOX17	PABPC1
1.49511e-36	-0.934207	0.931	1	9.06383e-32	Endothelial_C1_SOX17	RPLP1
2.25303e-36	1.59198	0.865	0.66	1.36585e-31	Endothelial_C1_SOX17	CLDN5
2.8034e-36	2.39409	0.767	0.39	1.69951e-31	Endothelial_C1_SOX17	FABP4
3.53723e-36	-1.03151	0.887	0.99	2.14438e-31	Endothelial_C1_SOX17	RPS18
6.03101e-36	-1.32794	0.255	0.763	3.65618e-31	Endothelial_C1_SOX17	TIMP1
1.56078e-35	-1.41438	0.113	0.592	9.46191e-31	Endothelial_C1_SOX17	IL1R1
2.14032e-35	-1.04213	0.8	0.97	1.29752e-30	Endothelial_C1_SOX17	RPS4X
7.35088e-35	1.54583	0.815	0.572	4.45632e-30	Endothelial_C1_SOX17	ADGRF5
9.73494e-35	-1.0493	0.825	0.98	5.90161e-30	Endothelial_C1_SOX17	RPL12
1.38976e-34	-0.921889	0.924	0.997	8.42515e-30	Endothelial_C1_SOX17	TPT1
3.08561e-34	-1.11674	0.084	0.557	1.87059e-29	Endothelial_C1_SOX17	TGFBR3
3.52355e-34	-1.04085	0.72	0.952	2.13608e-29	Endothelial_C1_SOX17	RPLP0
4.04601e-34	-0.888351	0.931	0.99	2.45281e-29	Endothelial_C1_SOX17	RPL28
1.01355e-33	-0.926334	0.785	0.982	6.14443e-29	Endothelial_C1_SOX17	RPS9
2.20912e-33	-0.805419	0.971	0.995	1.33923e-28	Endothelial_C1_SOX17	EEF1A1
2.23689e-33	-1.27631	0.735	0.95	1.35607e-28	Endothelial_C1_SOX17	IGFBP7
2.30866e-33	1.92253	0.491	0.098	1.39958e-28	Endothelial_C1_SOX17	ANXA3
8.09037e-33	-0.93635	0.873	0.99	4.90463e-28	Endothelial_C1_SOX17	RPS23
8.71777e-33	-1.0956	0.28	0.748	5.28497e-28	Endothelial_C1_SOX17	CNN3
1.2477e-32	-1.21159	0.08	0.547	7.56395e-28	Endothelial_C1_SOX17	TFPI
1.38831e-32	-0.899456	0.087	0.562	8.41634e-28	Endothelial_C1_SOX17	RASA4
4.02299e-32	1.65458	0.444	0.068	2.43886e-27	Endothelial_C1_SOX17	SEMA3G
5.09457e-31	-0.906816	0.905	0.992	3.08848e-26	Endothelial_C1_SOX17	RPS12
5.54213e-31	-0.960572	0.836	0.972	3.3598e-26	Endothelial_C1_SOX17	RPS3
8.30493e-30	-0.871995	0.855	0.985	5.0347e-25	Endothelial_C1_SOX17	RPL3
2.71329e-29	-1.06833	0.222	0.68	1.64488e-24	Endothelial_C1_SOX17	VWA1
3.05962e-29	-0.887763	0.829	0.982	1.85483e-24	Endothelial_C1_SOX17	RPS3A
5.36406e-29	-0.835726	0.865	0.99	3.25186e-24	Endothelial_C1_SOX17	RPS24
3.1844e-28	-0.9742	0.764	0.95	1.93048e-23	Endothelial_C1_SOX17	RPL10A
1.25979e-27	-1.05483	0.131	0.562	7.6372e-23	Endothelial_C1_SOX17	PRSS23
1.33816e-27	-1.21524	0.48	0.854	8.11231e-23	Endothelial_C1_SOX17	SPARC
4.04291e-27	1.69226	0.716	0.418	2.45093e-22	Endothelial_C1_SOX17	LGALS1
4.95147e-27	-0.779734	0.895	0.995	3.00173e-22	Endothelial_C1_SOX17	RPS27A
5.76733e-27	-0.748968	0.829	0.985	3.49633e-22	Endothelial_C1_SOX17	RPL13A
7.29963e-27	-0.75336	0.782	0.96	4.42525e-22	Endothelial_C1_SOX17	RPL23A
1.22574e-26	-0.808058	0.8	0.962	7.4308e-22	Endothelial_C1_SOX17	RPL15
2.31713e-26	1.26367	0.389	0.068	1.40472e-21	Endothelial_C1_SOX17	TSPAN2
3.00445e-26	-0.797409	0.938	0.997	1.82139e-21	Endothelial_C1_SOX17	RPL10
5.6934e-26	-0.754779	0.902	0.987	3.45151e-21	Endothelial_C1_SOX17	RPL7A
6.97817e-26	-0.915893	0.091	0.476	4.23038e-21	Endothelial_C1_SOX17	OLFM1
8.71123e-26	-1.27876	0.422	0.781	5.28101e-21	Endothelial_C1_SOX17	CALCRL
1.16462e-25	-1.19595	0.465	0.829	7.06027e-21	Endothelial_C1_SOX17	NPC2
1.36216e-25	1.34525	0.527	0.184	8.25784e-21	Endothelial_C1_SOX17	CLIC5
2.83197e-25	1.43032	0.815	0.695	1.71682e-20	Endothelial_C1_SOX17	SLC9A3R2
2.88955e-25	-0.826885	0.905	0.99	1.75173e-20	Endothelial_C1_SOX17	RPS8
3.2894e-25	-1.09234	0.033	0.383	1.99414e-20	Endothelial_C1_SOX17	CCL14
3.52218e-25	-1.04542	0.185	0.602	2.13525e-20	Endothelial_C1_SOX17	CTSC
3.92161e-25	-1.1928	0.382	0.783	2.3774e-20	Endothelial_C1_SOX17	COL15A1
7.10195e-25	-0.756424	0.156	0.572	4.30542e-20	Endothelial_C1_SOX17	NRP2
8.24575e-25	-0.668337	0.047	0.416	4.99882e-20	Endothelial_C1_SOX17	HAPLN3
1.25075e-24	-0.864429	0.891	0.995	7.5824e-20	Endothelial_C1_SOX17	RPL32
1.58881e-24	1.16542	0.851	0.824	9.63185e-20	Endothelial_C1_SOX17	STOM
1.76918e-24	1.5438	0.76	0.572	1.07253e-19	Endothelial_C1_SOX17	DST
2.49558e-24	-0.89099	0.644	0.909	1.5129e-19	Endothelial_C1_SOX17	EEF1B2
2.60632e-24	-0.887585	0.247	0.67	1.58003e-19	Endothelial_C1_SOX17	PIM3
6.44894e-24	-0.801663	0.8	0.95	3.90954e-19	Endothelial_C1_SOX17	RPL5
1.01961e-23	-0.770341	0.935	0.997	6.18117e-19	Endothelial_C1_SOX17	RPL41
1.26176e-23	-0.969654	0.331	0.738	7.64916e-19	Endothelial_C1_SOX17	MARCKSL1
1.71586e-23	-0.693902	0.829	0.982	1.04021e-18	Endothelial_C1_SOX17	RPL6
2.01308e-23	-0.812735	0.342	0.736	1.22039e-18	Endothelial_C1_SOX17	SH3BP5
2.17896e-23	-0.781046	0.876	0.99	1.32095e-18	Endothelial_C1_SOX17	RPL26
3.17368e-23	-0.717698	0.88	0.982	1.92398e-18	Endothelial_C1_SOX17	RPS14
3.8127e-23	-0.894031	0.8	0.965	2.31138e-18	Endothelial_C1_SOX17	HLA-DRA
4.34017e-23	-0.750785	0.047	0.385	2.63114e-18	Endothelial_C1_SOX17	SPHK1
4.54439e-23	1.29476	0.404	0.098	2.75494e-18	Endothelial_C1_SOX17	HEY1
4.95872e-23	-0.702076	0.12	0.494	3.00613e-18	Endothelial_C1_SOX17	TSPAN12
7.33267e-23	-0.680204	0.273	0.7	4.44528e-18	Endothelial_C1_SOX17	SNTB2
8.02937e-23	-0.709971	0.018	0.335	4.86765e-18	Endothelial_C1_SOX17	CADM3-AS1
9.56947e-23	-0.778418	0.895	0.977	5.8013e-18	Endothelial_C1_SOX17	RPL37
2.2074e-22	-0.980594	0.324	0.703	1.33819e-17	Endothelial_C1_SOX17	ARL4A
2.99232e-22	-0.688478	0.829	0.987	1.81403e-17	Endothelial_C1_SOX17	RPL18
5.04147e-22	-0.687753	0.985	0.992	3.05629e-17	Endothelial_C1_SOX17	MT-CO1
5.30684e-22	-0.730502	0.869	0.997	3.21717e-17	Endothelial_C1_SOX17	RPS19
5.56285e-22	-0.59307	0.029	0.348	3.37237e-17	Endothelial_C1_SOX17	TLL1
6.42871e-22	-0.816188	0.2	0.584	3.89728e-17	Endothelial_C1_SOX17	PRXL2A
6.68088e-22	-0.817097	0.218	0.61	4.05015e-17	Endothelial_C1_SOX17	NNMT
7.05648e-22	-0.843071	0.364	0.748	4.27785e-17	Endothelial_C1_SOX17	GAS5
7.49175e-22	2.05448	0.44	0.146	4.54173e-17	Endothelial_C1_SOX17	TCF15
8.49148e-22	-0.713949	0.815	0.972	5.14779e-17	Endothelial_C1_SOX17	RPL18A
8.85917e-22	-0.733039	0.887	0.977	5.37069e-17	Endothelial_C1_SOX17	RPS15A
9.54883e-22	-0.951024	0.353	0.698	5.78878e-17	Endothelial_C1_SOX17	RAB13
9.63869e-22	-0.676781	0.084	0.433	5.84327e-17	Endothelial_C1_SOX17	CYSLTR1
1.10892e-21	1.23498	0.287	0.035	6.72259e-17	Endothelial_C1_SOX17	PCSK5
1.12262e-21	-0.982408	0.295	0.695	6.80567e-17	Endothelial_C1_SOX17	HLA-DQA1
1.27492e-21	-0.698583	0.622	0.924	7.72892e-17	Endothelial_C1_SOX17	RPL4
1.2785e-21	-0.752622	0.6	0.902	7.75062e-17	Endothelial_C1_SOX17	HNRNPA1
1.89917e-21	-0.877174	0.102	0.443	1.15133e-16	Endothelial_C1_SOX17	LBH
2.03501e-21	-1.18177	0.015	0.307	1.23369e-16	Endothelial_C1_SOX17	MMRN1
2.35229e-21	0.933452	0.825	0.773	1.42603e-16	Endothelial_C1_SOX17	CDH5
2.38684e-21	1.40892	0.429	0.131	1.44697e-16	Endothelial_C1_SOX17	SLC14A1
2.78855e-21	-0.871346	0.131	0.496	1.6905e-16	Endothelial_C1_SOX17	COTL1
2.86408e-21	-0.886493	0.389	0.791	1.73629e-16	Endothelial_C1_SOX17	RAMP3
3.84014e-21	-0.707315	0.796	0.97	2.32801e-16	Endothelial_C1_SOX17	RPL9
4.03351e-21	-0.535663	0.036	0.35	2.44524e-16	Endothelial_C1_SOX17	TESC
4.42035e-21	0.995102	0.324	0.055	2.67975e-16	Endothelial_C1_SOX17	LGALS3BP
5.74508e-21	-0.754116	0.778	0.955	3.48284e-16	Endothelial_C1_SOX17	RPS5
6.9631e-21	-0.788407	0.167	0.534	4.22124e-16	Endothelial_C1_SOX17	NAMPT
7.85937e-21	-0.696459	0.767	0.965	4.76459e-16	Endothelial_C1_SOX17	RPL29
1.82004e-20	-0.79111	0.12	0.474	1.10336e-15	Endothelial_C1_SOX17	FAM167B
1.85584e-20	-0.880245	0.178	0.544	1.12507e-15	Endothelial_C1_SOX17	ZNF385D
1.99751e-20	-0.651214	0.116	0.463	1.21095e-15	Endothelial_C1_SOX17	LAPTM4B
2.0906e-20	-0.743151	0.687	0.929	1.26738e-15	Endothelial_C1_SOX17	RPL7
3.3838e-20	-0.725467	0.229	0.597	2.05136e-15	Endothelial_C1_SOX17	RAI14
4.25235e-20	-0.674321	0.818	0.975	2.5779e-15	Endothelial_C1_SOX17	RPL21
4.35483e-20	1.06575	0.822	0.814	2.64003e-15	Endothelial_C1_SOX17	SRGN
4.50388e-20	1.17829	0.665	0.426	2.73039e-15	Endothelial_C1_SOX17	EFNB2
5.86797e-20	-1.14196	0.029	0.322	3.55734e-15	Endothelial_C1_SOX17	VCAN
6.13852e-20	1.62927	0.273	0.033	3.72135e-15	Endothelial_C1_SOX17	LPL
8.02198e-20	1.49916	0.52	0.234	4.86316e-15	Endothelial_C1_SOX17	F8
8.65885e-20	-0.748769	0.007	0.272	5.24925e-15	Endothelial_C1_SOX17	ROBO1
9.12738e-20	1.6377	0.571	0.332	5.53329e-15	Endothelial_C1_SOX17	EPB41L2
9.83015e-20	0.996694	0.825	0.816	5.95933e-15	Endothelial_C1_SOX17	BST2
1.12724e-19	-0.755374	0.927	0.995	6.83369e-15	Endothelial_C1_SOX17	CD74
1.1556e-19	-0.531893	0.044	0.345	7.00557e-15	Endothelial_C1_SOX17	SYT15
1.26395e-19	-0.55251	0.116	0.456	7.66246e-15	Endothelial_C1_SOX17	LY96
1.46246e-19	-0.546562	0.102	0.438	8.86589e-15	Endothelial_C1_SOX17	PRKAG2
1.48388e-19	-0.599757	0.909	0.982	8.99571e-15	Endothelial_C1_SOX17	RPS15
1.54045e-19	-0.512484	0.044	0.335	9.33867e-15	Endothelial_C1_SOX17	NT5E
1.91455e-19	-0.685001	0.738	0.962	1.16066e-14	Endothelial_C1_SOX17	RPL23
1.966e-19	0.922668	0.815	0.652	1.19185e-14	Endothelial_C1_SOX17	PODXL
2.14063e-19	-0.429468	0.105	0.443	1.29772e-14	Endothelial_C1_SOX17	MYLK
2.23833e-19	-0.642449	0.898	0.987	1.35694e-14	Endothelial_C1_SOX17	RPL19
2.40474e-19	-0.71913	0.767	0.945	1.45783e-14	Endothelial_C1_SOX17	GAPDH
2.48126e-19	-0.74053	0.647	0.919	1.50421e-14	Endothelial_C1_SOX17	GUK1
3.0652e-19	-0.632511	0.251	0.62	1.85822e-14	Endothelial_C1_SOX17	LDHB
3.07312e-19	-0.59739	0.291	0.678	1.86302e-14	Endothelial_C1_SOX17	PKP4
3.07313e-19	1.88175	0.484	0.204	1.86303e-14	Endothelial_C1_SOX17	H19
3.14703e-19	1.55823	0.742	0.64	1.90783e-14	Endothelial_C1_SOX17	MGLL
5.08767e-19	1.31623	0.404	0.136	3.0843e-14	Endothelial_C1_SOX17	LTBP4
5.66618e-19	-0.822537	0.782	0.967	3.43501e-14	Endothelial_C1_SOX17	RPL39
6.37857e-19	-0.533291	0.087	0.403	3.86688e-14	Endothelial_C1_SOX17	ZNF521
6.49498e-19	0.753023	0.913	0.95	3.93745e-14	Endothelial_C1_SOX17	CALM1
8.48396e-19	-0.669457	0.262	0.637	5.14323e-14	Endothelial_C1_SOX17	FAM110D
9.46739e-19	-0.644576	0.76	0.962	5.73941e-14	Endothelial_C1_SOX17	RPL35
9.81944e-19	-0.724563	0.865	0.982	5.95284e-14	Endothelial_C1_SOX17	RPL30
1.03199e-18	1.07045	0.756	0.627	6.25621e-14	Endothelial_C1_SOX17	CD9
1.22971e-18	-0.712994	0.258	0.635	7.45485e-14	Endothelial_C1_SOX17	GMFG
1.46975e-18	-0.801372	0.076	0.39	8.91006e-14	Endothelial_C1_SOX17	ARL4C
2.02391e-18	-0.713964	0.153	0.496	1.22695e-13	Endothelial_C1_SOX17	CPXM2
2.05704e-18	-0.54473	0.029	0.302	1.24704e-13	Endothelial_C1_SOX17	DIXDC1
2.14269e-18	1.04334	0.28	0.048	1.29896e-13	Endothelial_C1_SOX17	NEBL
2.43918e-18	2.36103	0.607	0.418	1.4787e-13	Endothelial_C1_SOX17	CDKN1C
2.73007e-18	-0.60172	0.811	0.975	1.65505e-13	Endothelial_C1_SOX17	RPL24
2.84492e-18	2.10442	0.44	0.176	1.72468e-13	Endothelial_C1_SOX17	CD36
3.19466e-18	0.936465	0.862	0.814	1.9367e-13	Endothelial_C1_SOX17	UTRN
3.7704e-18	-0.609086	0.302	0.69	2.28573e-13	Endothelial_C1_SOX17	NOSTRIN
4.28084e-18	-0.650092	0.793	0.972	2.59517e-13	Endothelial_C1_SOX17	NACA
4.31231e-18	0.987256	0.316	0.068	2.61425e-13	Endothelial_C1_SOX17	IGF2
4.52246e-18	-0.719827	0.178	0.534	2.74165e-13	Endothelial_C1_SOX17	CSRP2
4.55804e-18	-0.738159	0.88	0.98	2.76322e-13	Endothelial_C1_SOX17	RPL34
5.67164e-18	0.988383	0.887	0.882	3.43832e-13	Endothelial_C1_SOX17	RNASE1
6.9588e-18	-0.666585	0.502	0.831	4.21863e-13	Endothelial_C1_SOX17	NAP1L1
8.25426e-18	-0.63222	0.215	0.567	5.00398e-13	Endothelial_C1_SOX17	HIF1A
8.86398e-18	1.27358	0.705	0.63	5.37361e-13	Endothelial_C1_SOX17	CAV2
9.11139e-18	-0.857334	0.742	0.919	5.5236e-13	Endothelial_C1_SOX17	CST3
9.94465e-18	-1.58907	0.007	0.249	6.02874e-13	Endothelial_C1_SOX17	SELE
1.7601e-17	1.08449	0.331	0.083	1.06703e-12	Endothelial_C1_SOX17	PTGER4
2.24199e-17	-0.69887	0.12	0.418	1.35916e-12	Endothelial_C1_SOX17	SVIL
2.24247e-17	-0.608596	0.927	0.987	1.35946e-12	Endothelial_C1_SOX17	RPL11
3.01938e-17	-0.701116	0.455	0.798	1.83044e-12	Endothelial_C1_SOX17	ETS2
3.3651e-17	-0.549709	0.218	0.589	2.04002e-12	Endothelial_C1_SOX17	MYOF
3.43546e-17	1.50434	0.622	0.479	2.08268e-12	Endothelial_C1_SOX17	TPM1
3.44575e-17	-0.651661	0.698	0.889	2.08891e-12	Endothelial_C1_SOX17	TPM3
3.47689e-17	1.40382	0.211	0.018	2.1078e-12	Endothelial_C1_SOX17	TMEM100
3.56588e-17	-0.634333	0.785	0.947	2.16174e-12	Endothelial_C1_SOX17	RACK1
3.72401e-17	-0.537628	0.022	0.27	2.25761e-12	Endothelial_C1_SOX17	SCN1B
4.13061e-17	-0.481386	0.029	0.287	2.5041e-12	Endothelial_C1_SOX17	LEF1
6.6873e-17	-0.477329	0.004	0.232	4.05404e-12	Endothelial_C1_SOX17	RAB3C
6.86212e-17	-0.6961	0.64	0.899	4.16002e-12	Endothelial_C1_SOX17	HLA-DPA1
6.93351e-17	0.711165	0.869	0.836	4.2033e-12	Endothelial_C1_SOX17	GSN
8.19021e-17	-0.573264	0.044	0.307	4.96515e-12	Endothelial_C1_SOX17	DSP
8.81341e-17	-0.580222	0.011	0.247	5.34295e-12	Endothelial_C1_SOX17	ADGRG6
9.42194e-17	1.01008	0.829	0.761	5.71186e-12	Endothelial_C1_SOX17	PTPRB
1.42452e-16	1.28602	0.265	0.048	8.63586e-12	Endothelial_C1_SOX17	FMO2
1.50116e-16	1.13173	0.815	0.776	9.10048e-12	Endothelial_C1_SOX17	TIMP3
1.59697e-16	1.21063	0.815	0.763	9.68128e-12	Endothelial_C1_SOX17	WSB1
1.73671e-16	-0.471099	0.062	0.335	1.05284e-11	Endothelial_C1_SOX17	FKBP11
1.86902e-16	-0.45382	0.149	0.481	1.13306e-11	Endothelial_C1_SOX17	GOLM1
2.30414e-16	-0.494203	0.116	0.421	1.39684e-11	Endothelial_C1_SOX17	NET1
3.17736e-16	1.08683	0.76	0.685	1.92621e-11	Endothelial_C1_SOX17	AFDN
3.20613e-16	-0.655262	0.578	0.872	1.94365e-11	Endothelial_C1_SOX17	NPM1
3.29807e-16	-0.592812	0.607	0.889	1.99939e-11	Endothelial_C1_SOX17	EEF2
4.475e-16	-0.356352	0.018	0.254	2.71288e-11	Endothelial_C1_SOX17	GGT5
6.46332e-16	-0.404689	0.015	0.242	3.91826e-11	Endothelial_C1_SOX17	CLSTN3
6.55996e-16	-0.517627	0.058	0.322	3.97684e-11	Endothelial_C1_SOX17	MATN2
6.99955e-16	-0.550095	0.233	0.567	4.24334e-11	Endothelial_C1_SOX17	SLC3A2
7.58572e-16	1.05318	0.455	0.224	4.59869e-11	Endothelial_C1_SOX17	FAM89A
7.94981e-16	-0.564831	0.338	0.69	4.81942e-11	Endothelial_C1_SOX17	ASPH
8.18087e-16	-0.646513	0.48	0.801	4.95949e-11	Endothelial_C1_SOX17	LDHA
8.42944e-16	-0.340975	0.109	0.421	5.11018e-11	Endothelial_C1_SOX17	FGD6
8.48405e-16	-0.61543	0.655	0.917	5.14329e-11	Endothelial_C1_SOX17	RPL31
9.50569e-16	0.746536	0.258	0.048	5.76264e-11	Endothelial_C1_SOX17	ADRA2C
1.24225e-15	1.10486	0.378	0.123	7.53087e-11	Endothelial_C1_SOX17	GJA4
1.31531e-15	-0.412556	0.047	0.307	7.97377e-11	Endothelial_C1_SOX17	FKBP5
1.44952e-15	1.03079	0.658	0.426	8.78741e-11	Endothelial_C1_SOX17	NOTCH4
1.50862e-15	-0.708163	0.636	0.907	9.14569e-11	Endothelial_C1_SOX17	HLA-DPB1
1.59465e-15	-0.737025	0.549	0.814	9.66728e-11	Endothelial_C1_SOX17	SNHG29
1.63627e-15	-0.424661	0.164	0.489	9.91955e-11	Endothelial_C1_SOX17	ADGRL2
1.64943e-15	-1.16229	0.404	0.675	9.99936e-11	Endothelial_C1_SOX17	ADIRF
1.6646e-15	-0.463178	0.029	0.264	1.00913e-10	Endothelial_C1_SOX17	RHOU
1.7737e-15	0.980511	0.407	0.169	1.07527e-10	Endothelial_C1_SOX17	AIF1L
1.79872e-15	-0.574703	0.011	0.229	1.09044e-10	Endothelial_C1_SOX17	ABCG2
1.94222e-15	-0.627616	0.367	0.718	1.17743e-10	Endothelial_C1_SOX17	ZFAS1
2.19787e-15	1.04765	0.876	0.935	1.33241e-10	Endothelial_C1_SOX17	SRP14
2.72832e-15	-0.741151	0.593	0.814	1.65399e-10	Endothelial_C1_SOX17	IL6ST
2.74338e-15	-0.628345	0.367	0.675	1.66312e-10	Endothelial_C1_SOX17	EHD4
2.85183e-15	-0.538624	0.08	0.348	1.72887e-10	Endothelial_C1_SOX17	CSF2RB
2.95426e-15	-0.564507	0.727	0.945	1.79096e-10	Endothelial_C1_SOX17	HSP90AB1
3.23685e-15	-0.524728	0.065	0.335	1.96227e-10	Endothelial_C1_SOX17	SLC8A1
3.66161e-15	-0.360134	0.051	0.3	2.21978e-10	Endothelial_C1_SOX17	SBNO2
3.95273e-15	-0.384291	0.051	0.302	2.39626e-10	Endothelial_C1_SOX17	NR5A2
4.4763e-15	-0.614415	0.727	0.919	2.71367e-10	Endothelial_C1_SOX17	RPS10
5.81639e-15	-0.548247	0.465	0.786	3.52607e-10	Endothelial_C1_SOX17	EIF3E
6.05674e-15	-0.5847	0.149	0.441	3.67178e-10	Endothelial_C1_SOX17	PBX1
6.44393e-15	-0.481876	0.091	0.365	3.90651e-10	Endothelial_C1_SOX17	CDC25B
7.08088e-15	-0.548881	0.058	0.31	4.29264e-10	Endothelial_C1_SOX17	CCND2
7.19897e-15	-0.503047	0.589	0.887	4.36423e-10	Endothelial_C1_SOX17	NCL
7.6823e-15	-0.469882	0.131	0.431	4.65724e-10	Endothelial_C1_SOX17	OLFML2A
8.34641e-15	-0.938155	0.404	0.7	5.05985e-10	Endothelial_C1_SOX17	JUNB
8.39913e-15	-0.658885	0.691	0.929	5.09181e-10	Endothelial_C1_SOX17	RPSA
8.88103e-15	-0.80912	0.24	0.544	5.38395e-10	Endothelial_C1_SOX17	PCDH17
8.94589e-15	0.89716	0.211	0.03	5.42327e-10	Endothelial_C1_SOX17	FBLN5
9.13796e-15	-0.539425	0.382	0.718	5.53971e-10	Endothelial_C1_SOX17	ACTN1
9.5951e-15	-0.606377	0.822	0.965	5.81684e-10	Endothelial_C1_SOX17	RPS13
1.03196e-14	-0.641957	0.498	0.804	6.25605e-10	Endothelial_C1_SOX17	SLC25A6
1.04919e-14	-0.636411	0.8	0.952	6.36053e-10	Endothelial_C1_SOX17	RPS21
1.53143e-14	-0.437108	0.204	0.521	9.28401e-10	Endothelial_C1_SOX17	TMEM255B
1.86635e-14	1.54638	0.764	0.708	1.13144e-09	Endothelial_C1_SOX17	FABP5
2.46647e-14	0.682864	0.905	0.894	1.49525e-09	Endothelial_C1_SOX17	EGFL7
2.76175e-14	0.846294	0.756	0.781	1.67426e-09	Endothelial_C1_SOX17	RHOC
2.79035e-14	-0.616511	0.6	0.861	1.69159e-09	Endothelial_C1_SOX17	IFI16
2.99897e-14	-0.612752	0.509	0.834	1.81807e-09	Endothelial_C1_SOX17	NOP53
3.38478e-14	1.15999	0.622	0.431	2.05195e-09	Endothelial_C1_SOX17	SYNE1
3.69032e-14	-0.538662	0.044	0.27	2.23718e-09	Endothelial_C1_SOX17	FLRT2
3.92058e-14	0.971397	0.571	0.358	2.37677e-09	Endothelial_C1_SOX17	PDGFB
4.1167e-14	-0.843485	0.004	0.194	2.49567e-09	Endothelial_C1_SOX17	CCL23
4.30081e-14	-0.573095	0.222	0.531	2.60728e-09	Endothelial_C1_SOX17	CEMIP2
4.36223e-14	-0.60721	0.564	0.849	2.64451e-09	Endothelial_C1_SOX17	RPL36A
4.85085e-14	1.16652	0.371	0.149	2.94073e-09	Endothelial_C1_SOX17	GPIHBP1
6.37595e-14	-0.643461	0.349	0.665	3.86529e-09	Endothelial_C1_SOX17	HTRA1
7.47782e-14	1.06668	0.211	0.033	4.53328e-09	Endothelial_C1_SOX17	CA4
8.6929e-14	0.966728	0.298	0.088	5.2699e-09	Endothelial_C1_SOX17	CA8
9.04728e-14	0.965117	0.36	0.139	5.48473e-09	Endothelial_C1_SOX17	FADS3
9.26948e-14	-0.362226	0.204	0.529	5.61943e-09	Endothelial_C1_SOX17	GNS
9.80114e-14	-0.391897	0.051	0.285	5.94174e-09	Endothelial_C1_SOX17	EXOC3L2
1.01706e-13	-0.392229	0.124	0.403	6.1657e-09	Endothelial_C1_SOX17	IPO11
1.06271e-13	0.931195	0.385	0.154	6.44246e-09	Endothelial_C1_SOX17	HIF3A
1.13838e-13	-0.378785	0.058	0.297	6.90121e-09	Endothelial_C1_SOX17	ZFHX3
1.28818e-13	-0.314523	0.084	0.338	7.80931e-09	Endothelial_C1_SOX17	KLHL3
1.33757e-13	-0.271996	0.102	0.375	8.10872e-09	Endothelial_C1_SOX17	MPZL2
1.44097e-13	0.982522	0.553	0.335	8.73562e-09	Endothelial_C1_SOX17	ACE
1.5019e-13	-0.457251	0.291	0.62	9.10498e-09	Endothelial_C1_SOX17	SLC38A2
1.50601e-13	-0.540478	0.865	0.972	9.1299e-09	Endothelial_C1_SOX17	RPL8
1.57132e-13	-0.492496	0.12	0.388	9.52584e-09	Endothelial_C1_SOX17	ITGA2
1.6887e-13	1.16857	0.611	0.506	1.02374e-08	Endothelial_C1_SOX17	PPA1
2.07015e-13	-0.458531	0.389	0.728	1.25498e-08	Endothelial_C1_SOX17	RPL17
2.36667e-13	-0.442073	0.127	0.393	1.43474e-08	Endothelial_C1_SOX17	CISD1
2.37359e-13	0.728136	0.905	0.897	1.43894e-08	Endothelial_C1_SOX17	RAMP2
2.50308e-13	-0.583667	0.698	0.929	1.51744e-08	Endothelial_C1_SOX17	RPL22
2.73796e-13	-0.437839	0.018	0.217	1.65983e-08	Endothelial_C1_SOX17	PTAFR
2.80596e-13	-0.533671	0.724	0.909	1.70106e-08	Endothelial_C1_SOX17	ZFP36L1
2.88829e-13	-0.436016	0.142	0.423	1.75097e-08	Endothelial_C1_SOX17	EVL
3.01536e-13	0.474701	0.949	0.975	1.828e-08	Endothelial_C1_SOX17	HLA-C
3.12853e-13	1.2505	0.629	0.529	1.89661e-08	Endothelial_C1_SOX17	MECOM
3.24585e-13	-1.24769	0.062	0.285	1.96773e-08	Endothelial_C1_SOX17	POSTN
3.31303e-13	-0.518816	0.989	0.987	2.00846e-08	Endothelial_C1_SOX17	MT-CO3
3.58235e-13	1.02712	0.593	0.413	2.17173e-08	Endothelial_C1_SOX17	RHOB
3.59974e-13	0.725318	0.182	0.023	2.18227e-08	Endothelial_C1_SOX17	REEP2
3.60061e-13	-0.321102	0.116	0.383	2.1828e-08	Endothelial_C1_SOX17	LRP5
3.77625e-13	-0.377287	0.007	0.191	2.28928e-08	Endothelial_C1_SOX17	RBP5
3.86388e-13	-0.481649	0.124	0.385	2.3424e-08	Endothelial_C1_SOX17	PLEKHO1
4.36855e-13	-0.428148	0.298	0.627	2.64835e-08	Endothelial_C1_SOX17	AP2S1
4.65827e-13	-0.404632	0.313	0.652	2.82398e-08	Endothelial_C1_SOX17	HIPK3
4.72381e-13	-0.4727	0.825	0.96	2.86372e-08	Endothelial_C1_SOX17	RPS16
5.6742e-13	0.611934	0.145	0.008	3.43987e-08	Endothelial_C1_SOX17	LINC00639
6.25966e-13	-0.517566	0.4	0.705	3.79479e-08	Endothelial_C1_SOX17	LIMS1
6.28403e-13	-0.717864	0.004	0.179	3.80957e-08	Endothelial_C1_SOX17	C7
6.72535e-13	-0.617599	0.28	0.592	4.07711e-08	Endothelial_C1_SOX17	IL33
7.11226e-13	-0.437709	0.073	0.305	4.31166e-08	Endothelial_C1_SOX17	MYO18A
7.27817e-13	-0.348479	0.113	0.38	4.41224e-08	Endothelial_C1_SOX17	BZW2
7.82986e-13	-0.543754	0.389	0.718	4.74669e-08	Endothelial_C1_SOX17	CMIP
8.07738e-13	-0.510121	0.847	0.98	4.89675e-08	Endothelial_C1_SOX17	RPS7
8.3965e-13	-0.653046	0.684	0.859	5.09021e-08	Endothelial_C1_SOX17	TGFBR2
8.67773e-13	-0.282903	0.138	0.418	5.2607e-08	Endothelial_C1_SOX17	JPT1
8.9158e-13	0.671893	0.793	0.786	5.40502e-08	Endothelial_C1_SOX17	TACC1
9.10788e-13	-0.539477	0.793	0.962	5.52147e-08	Endothelial_C1_SOX17	RPL14
1.00418e-12	-0.347499	0.175	0.461	6.08766e-08	Endothelial_C1_SOX17	IPO7
1.12266e-12	-0.401509	0.222	0.521	6.80589e-08	Endothelial_C1_SOX17	CFI
1.28894e-12	0.558596	0.16	0.015	7.81395e-08	Endothelial_C1_SOX17	TIMP4
1.30029e-12	-0.326842	0.189	0.479	7.88278e-08	Endothelial_C1_SOX17	ATP11C
1.3519e-12	1.02538	0.484	0.287	8.19559e-08	Endothelial_C1_SOX17	SOX17
1.41701e-12	-0.403727	0.145	0.423	8.59032e-08	Endothelial_C1_SOX17	BCL3
1.45158e-12	-0.752443	0.073	0.295	8.79992e-08	Endothelial_C1_SOX17	CYTL1
1.47526e-12	0.39974	0.964	0.98	8.94349e-08	Endothelial_C1_SOX17	HLA-E
1.50128e-12	-0.489214	0.782	0.957	9.1012e-08	Endothelial_C1_SOX17	RPL27A
1.55832e-12	-0.391541	0.047	0.262	9.44702e-08	Endothelial_C1_SOX17	MYRIP
1.60161e-12	0.616055	0.182	0.025	9.70943e-08	Endothelial_C1_SOX17	SPECC1
1.8416e-12	-0.482601	0.087	0.325	1.11643e-07	Endothelial_C1_SOX17	LHX6
1.99102e-12	-0.401577	0.04	0.247	1.20702e-07	Endothelial_C1_SOX17	EPB41L3
2.01029e-12	-0.379823	0.095	0.34	1.2187e-07	Endothelial_C1_SOX17	PDIA5
2.02803e-12	-0.355304	0.153	0.418	1.22945e-07	Endothelial_C1_SOX17	NARF
2.0926e-12	-0.475376	0.956	0.972	1.26859e-07	Endothelial_C1_SOX17	MT-ND1
2.12843e-12	-0.460696	0.276	0.574	1.29032e-07	Endothelial_C1_SOX17	RSL1D1
2.18213e-12	-0.362007	0.185	0.479	1.32287e-07	Endothelial_C1_SOX17	MAN1A1
2.30874e-12	-0.375535	0.193	0.481	1.39963e-07	Endothelial_C1_SOX17	FBL
2.3288e-12	-0.49679	0.124	0.373	1.41179e-07	Endothelial_C1_SOX17	PIP4K2A
2.67848e-12	-0.495297	0.244	0.547	1.62378e-07	Endothelial_C1_SOX17	PPP2R5A
2.81259e-12	-0.438763	0.109	0.358	1.70508e-07	Endothelial_C1_SOX17	PLSCR4
2.81692e-12	-0.350404	0.16	0.426	1.7077e-07	Endothelial_C1_SOX17	FAM171A1
2.9292e-12	-0.540438	0.411	0.733	1.77577e-07	Endothelial_C1_SOX17	GPX1
2.97804e-12	-0.432571	0.975	0.982	1.80538e-07	Endothelial_C1_SOX17	MT-CYB
3.0012e-12	-0.455407	0.375	0.705	1.81942e-07	Endothelial_C1_SOX17	RPS17
3.05006e-12	0.89288	0.855	0.892	1.84904e-07	Endothelial_C1_SOX17	ARGLU1
3.67242e-12	-0.350655	0.058	0.272	2.22633e-07	Endothelial_C1_SOX17	IL15
3.85999e-12	0.920671	0.436	0.239	2.34004e-07	Endothelial_C1_SOX17	FAM107A
3.92597e-12	0.518271	0.189	0.03	2.38004e-07	Endothelial_C1_SOX17	ITGB5
4.28954e-12	-0.620247	0.804	0.924	2.60045e-07	Endothelial_C1_SOX17	IGFBP4
4.74952e-12	-0.509649	0.644	0.904	2.8793e-07	Endothelial_C1_SOX17	PFDN5
4.86332e-12	-0.71581	0.345	0.622	2.94829e-07	Endothelial_C1_SOX17	SNCG
5.73556e-12	-0.574694	0.844	0.98	3.47707e-07	Endothelial_C1_SOX17	RPL35A
5.92186e-12	-0.319755	0.102	0.345	3.59001e-07	Endothelial_C1_SOX17	ZNF608
6.42922e-12	1.03775	0.298	0.106	3.89759e-07	Endothelial_C1_SOX17	C1QTNF9
7.33732e-12	0.910323	0.196	0.038	4.4481e-07	Endothelial_C1_SOX17	GUCY1A1
7.57168e-12	-0.545735	0.349	0.657	4.59018e-07	Endothelial_C1_SOX17	MRTFB
9.02943e-12	-0.450246	0.764	0.932	5.47391e-07	Endothelial_C1_SOX17	RPS20
9.11098e-12	-0.446426	0.233	0.519	5.52335e-07	Endothelial_C1_SOX17	SERPINB1
9.61487e-12	-0.407144	0.047	0.249	5.82882e-07	Endothelial_C1_SOX17	SLC38A1
1.04964e-11	0.567822	0.196	0.038	6.36325e-07	Endothelial_C1_SOX17	TMEM178A
1.13882e-11	-0.259706	0.025	0.209	6.9039e-07	Endothelial_C1_SOX17	GPR68
1.17059e-11	-0.3607	0.098	0.338	7.09645e-07	Endothelial_C1_SOX17	LPCAT4
1.19171e-11	-0.566887	0.171	0.438	7.22448e-07	Endothelial_C1_SOX17	FOSB
1.29209e-11	-0.338147	0.116	0.373	7.83301e-07	Endothelial_C1_SOX17	LRATD2
1.37572e-11	-0.481355	0.011	0.176	8.34001e-07	Endothelial_C1_SOX17	MLPH
1.39779e-11	-0.380569	0.938	0.997	8.47383e-07	Endothelial_C1_SOX17	PTMA
1.44177e-11	-0.397292	0.335	0.65	8.74042e-07	Endothelial_C1_SOX17	KPNB1
1.44225e-11	-0.283651	0.073	0.292	8.74337e-07	Endothelial_C1_SOX17	OAF
1.56305e-11	0.448496	0.131	0.008	9.4757e-07	Endothelial_C1_SOX17	KAZALD1
1.60107e-11	-0.298182	0.204	0.496	9.70617e-07	Endothelial_C1_SOX17	EBPL
1.65846e-11	-0.416287	0.349	0.66	1.00541e-06	Endothelial_C1_SOX17	MAP1LC3B
1.88592e-11	-0.289248	0.127	0.388	1.1433e-06	Endothelial_C1_SOX17	CCNG2
1.98144e-11	-0.330279	0.113	0.35	1.20121e-06	Endothelial_C1_SOX17	IMPDH2
2.0087e-11	-0.358136	0.135	0.385	1.21774e-06	Endothelial_C1_SOX17	TPD52L1
2.20183e-11	-0.314326	0.051	0.252	1.33481e-06	Endothelial_C1_SOX17	HLA-DOA
2.23338e-11	-0.309404	0.24	0.537	1.35394e-06	Endothelial_C1_SOX17	MCFD2
2.3215e-11	-0.2907	0.025	0.204	1.40736e-06	Endothelial_C1_SOX17	LRRC1
2.36502e-11	0.688829	0.778	0.781	1.43374e-06	Endothelial_C1_SOX17	ESAM
2.47952e-11	-0.346568	0.025	0.204	1.50316e-06	Endothelial_C1_SOX17	CD14
2.68245e-11	-0.507197	0.865	0.975	1.62618e-06	Endothelial_C1_SOX17	RPL37A
2.82624e-11	-0.355175	0.015	0.181	1.71335e-06	Endothelial_C1_SOX17	DENND2D
3.0695e-11	-0.489041	0.491	0.768	1.86082e-06	Endothelial_C1_SOX17	EIF4B
3.07059e-11	-0.357216	0.022	0.194	1.86148e-06	Endothelial_C1_SOX17	PLEKHA7
3.10519e-11	-0.660135	0.044	0.234	1.88246e-06	Endothelial_C1_SOX17	PTGDS
3.16369e-11	-0.489384	0.873	0.987	1.91792e-06	Endothelial_C1_SOX17	RPLP2
3.45831e-11	-0.327538	0.233	0.509	2.09653e-06	Endothelial_C1_SOX17	RHOJ
3.47987e-11	-0.295817	0.436	0.733	2.1096e-06	Endothelial_C1_SOX17	RRBP1
3.73134e-11	-0.307692	0.207	0.481	2.26205e-06	Endothelial_C1_SOX17	SLC2A3
3.78689e-11	-0.336296	0.091	0.317	2.29573e-06	Endothelial_C1_SOX17	TBC1D4
4.44958e-11	-0.35493	0.313	0.622	2.69747e-06	Endothelial_C1_SOX17	TNFRSF1A
5.12224e-11	-0.250178	0.084	0.302	3.10525e-06	Endothelial_C1_SOX17	TMCC3
5.58184e-11	-0.474437	0.345	0.655	3.38388e-06	Endothelial_C1_SOX17	SNHG6
5.69476e-11	-0.483859	0.047	0.242	3.45233e-06	Endothelial_C1_SOX17	THBS1
5.74566e-11	-0.439975	0.193	0.443	3.48319e-06	Endothelial_C1_SOX17	SNHG16
6.22621e-11	0.899782	0.531	0.388	3.77451e-06	Endothelial_C1_SOX17	RRAS
6.56933e-11	-0.50545	0.549	0.831	3.98253e-06	Endothelial_C1_SOX17	DNAJA1
6.74209e-11	-0.307011	0.287	0.584	4.08726e-06	Endothelial_C1_SOX17	UXT
7.28392e-11	-0.367213	0.211	0.489	4.41573e-06	Endothelial_C1_SOX17	SPNS2
7.31668e-11	-0.342129	0.24	0.516	4.43559e-06	Endothelial_C1_SOX17	APEX1
8.8778e-11	0.453486	0.124	0.008	5.38199e-06	Endothelial_C1_SOX17	PRDM16-DT
8.93827e-11	-0.374388	0.164	0.421	5.41865e-06	Endothelial_C1_SOX17	SLC29A1
1.03003e-10	-0.472492	0.782	0.942	6.24432e-06	Endothelial_C1_SOX17	RPL38
1.10538e-10	-0.497488	0.847	0.965	6.70117e-06	Endothelial_C1_SOX17	RPL36
1.20477e-10	-0.281061	0.211	0.476	7.30368e-06	Endothelial_C1_SOX17	BAZ1A
1.23008e-10	-0.299451	0.24	0.529	7.45711e-06	Endothelial_C1_SOX17	CAPRIN1
1.27285e-10	0.730583	0.724	0.708	7.71638e-06	Endothelial_C1_SOX17	LAP3
1.32831e-10	1.03916	0.64	0.539	8.0526e-06	Endothelial_C1_SOX17	CAVIN2
1.3338e-10	1.57244	0.524	0.433	8.08587e-06	Endothelial_C1_SOX17	JAG1
1.35468e-10	-0.360311	0.011	0.164	8.21249e-06	Endothelial_C1_SOX17	DOCK11
1.37215e-10	-0.320322	0.164	0.416	8.31841e-06	Endothelial_C1_SOX17	XBP1
1.37781e-10	-0.373245	0.16	0.411	8.35272e-06	Endothelial_C1_SOX17	STAB1
1.38636e-10	1.1369	0.524	0.401	8.40455e-06	Endothelial_C1_SOX17	PLXDC2
1.40683e-10	-0.279786	0.058	0.257	8.52864e-06	Endothelial_C1_SOX17	RPAP3
1.45861e-10	-0.501269	0.644	0.902	8.84251e-06	Endothelial_C1_SOX17	ZFP36L2
1.71265e-10	-0.316206	0.149	0.388	1.03826e-05	Endothelial_C1_SOX17	C21orf91
1.86841e-10	-0.312244	0.015	0.169	1.13268e-05	Endothelial_C1_SOX17	P2RY6
1.93943e-10	-0.369206	0.295	0.584	1.17574e-05	Endothelial_C1_SOX17	SNRPF
2.08346e-10	-0.388285	0.149	0.395	1.26306e-05	Endothelial_C1_SOX17	PLIN2
2.38191e-10	0.945585	0.331	0.156	1.44399e-05	Endothelial_C1_SOX17	RNF144B
2.39376e-10	0.850402	0.193	0.043	1.45117e-05	Endothelial_C1_SOX17	GJA5
2.56841e-10	1.02779	0.513	0.332	1.55705e-05	Endothelial_C1_SOX17	FILIP1L
2.7909e-10	0.95906	0.545	0.403	1.69193e-05	Endothelial_C1_SOX17	JAG2
3.0695e-10	-0.300578	0.16	0.408	1.86082e-05	Endothelial_C1_SOX17	GTF2H5
3.22611e-10	-0.36014	0.116	0.332	1.95576e-05	Endothelial_C1_SOX17	MCUB
3.33322e-10	0.963137	0.785	0.829	2.0207e-05	Endothelial_C1_SOX17	ARHGAP29
3.38247e-10	-0.274167	0.105	0.325	2.05056e-05	Endothelial_C1_SOX17	SPG21
3.52532e-10	-0.395782	0.211	0.474	2.13716e-05	Endothelial_C1_SOX17	PTPRE
3.69563e-10	-0.415465	0.953	0.975	2.2404e-05	Endothelial_C1_SOX17	MT-ND2
3.81323e-10	-0.335336	0.196	0.463	2.31169e-05	Endothelial_C1_SOX17	UPP1
3.83142e-10	-1.41856	0.018	0.169	2.32272e-05	Endothelial_C1_SOX17	SPP1
4.15445e-10	-0.337613	0.204	0.461	2.51855e-05	Endothelial_C1_SOX17	USF2
4.16925e-10	0.445017	0.109	0.005	2.52752e-05	Endothelial_C1_SOX17	AC004947.1
4.43345e-10	-0.259665	0.015	0.164	2.68769e-05	Endothelial_C1_SOX17	STC2
4.46991e-10	-0.396817	0.407	0.723	2.70979e-05	Endothelial_C1_SOX17	SRSF9
4.54884e-10	-0.305565	0.109	0.325	2.75764e-05	Endothelial_C1_SOX17	NME1
4.59861e-10	0.349289	0.109	0.005	2.78782e-05	Endothelial_C1_SOX17	PRDM16
4.66165e-10	-1.22872	0.356	0.572	2.82603e-05	Endothelial_C1_SOX17	CLU
5.1568e-10	-0.388875	0.345	0.632	3.12621e-05	Endothelial_C1_SOX17	SMDT1
5.43455e-10	-0.342884	0.295	0.587	3.29459e-05	Endothelial_C1_SOX17	NFE2L1
6.05886e-10	0.62126	0.655	0.458	3.67306e-05	Endothelial_C1_SOX17	IL32
6.18217e-10	-0.264191	0.149	0.385	3.74782e-05	Endothelial_C1_SOX17	EPB41L4A-AS1
7.48686e-10	0.974703	0.771	0.826	4.53876e-05	Endothelial_C1_SOX17	LGALS3
7.55031e-10	0.665195	0.902	0.877	4.57722e-05	Endothelial_C1_SOX17	SYNE2
7.79047e-10	-0.31717	0.142	0.368	4.72282e-05	Endothelial_C1_SOX17	SMAD9
8.06173e-10	-0.427545	0.458	0.728	4.88726e-05	Endothelial_C1_SOX17	UQCRH
8.23054e-10	-0.253338	0.073	0.272	4.9896e-05	Endothelial_C1_SOX17	PLXNB2
8.33489e-10	-0.452888	0.338	0.627	5.05286e-05	Endothelial_C1_SOX17	VGLL4
8.68362e-10	-0.315528	0.255	0.521	5.26427e-05	Endothelial_C1_SOX17	PROS1
9.17634e-10	-0.337434	0.142	0.36	5.56297e-05	Endothelial_C1_SOX17	MRPS12
9.54666e-10	0.480271	0.156	0.028	5.78747e-05	Endothelial_C1_SOX17	STXBP6
1.02146e-09	-0.296845	0	0.126	6.19239e-05	Endothelial_C1_SOX17	CDKN3
1.05882e-09	-0.549368	0.265	0.529	6.4189e-05	Endothelial_C1_SOX17	LYST
1.07262e-09	-0.383115	0.32	0.592	6.50254e-05	Endothelial_C1_SOX17	SNHG8
1.08464e-09	0.813228	0.255	0.091	6.57541e-05	Endothelial_C1_SOX17	TBX3
1.12479e-09	-0.342878	0.422	0.693	6.81882e-05	Endothelial_C1_SOX17	MGP
1.18679e-09	-0.442636	0.971	0.975	7.19467e-05	Endothelial_C1_SOX17	MT-ND3
1.28782e-09	-0.342861	0.265	0.537	7.80715e-05	Endothelial_C1_SOX17	GBP2
1.28861e-09	1.06746	0.436	0.264	7.81197e-05	Endothelial_C1_SOX17	DEPP1
1.37152e-09	-0.334171	0.284	0.559	8.31454e-05	Endothelial_C1_SOX17	TAF15
1.38818e-09	-0.293423	0.269	0.547	8.41558e-05	Endothelial_C1_SOX17	CRTAP
1.39058e-09	-0.270534	0.233	0.491	8.43009e-05	Endothelial_C1_SOX17	CNIH1
1.41353e-09	-0.271489	0.018	0.164	8.56924e-05	Endothelial_C1_SOX17	BOC
1.41941e-09	-0.402687	0.495	0.791	8.6049e-05	Endothelial_C1_SOX17	OST4
1.45646e-09	-0.431072	0.375	0.655	8.8295e-05	Endothelial_C1_SOX17	PKM
1.4678e-09	-0.371113	0.193	0.436	8.89825e-05	Endothelial_C1_SOX17	DOC2B
1.47589e-09	-0.280741	0.044	0.214	8.94726e-05	Endothelial_C1_SOX17	ZNF436
1.4767e-09	0.391773	0.116	0.01	8.95222e-05	Endothelial_C1_SOX17	CLMN
1.64486e-09	-0.274536	0.022	0.169	9.97164e-05	Endothelial_C1_SOX17	MARVELD1
1.64558e-09	0.785965	0.738	0.675	9.97602e-05	Endothelial_C1_SOX17	CRYBG3
1.64704e-09	-0.437053	0.309	0.569	9.98482e-05	Endothelial_C1_SOX17	SAMHD1
1.70369e-09	0.587676	0.222	0.068	0.000103283	Endothelial_C1_SOX17	SDC3
1.80906e-09	-0.51656	0.865	0.975	0.000109671	Endothelial_C1_SOX17	RPS29
1.84291e-09	-0.48875	0.069	0.249	0.000111723	Endothelial_C1_SOX17	FAM107B
1.94124e-09	0.899609	0.153	0.028	0.000117684	Endothelial_C1_SOX17	SYT1
2.12357e-09	1.6239	0.364	0.207	0.000128737	Endothelial_C1_SOX17	ATP13A3
2.2901e-09	0.494324	0.895	0.945	0.000138833	Endothelial_C1_SOX17	IFITM2
2.32297e-09	-0.324064	0.233	0.489	0.000140826	Endothelial_C1_SOX17	DNMT1
2.32611e-09	-0.377163	0.436	0.715	0.000141016	Endothelial_C1_SOX17	HSPD1
2.39137e-09	-0.263551	0.229	0.494	0.000144972	Endothelial_C1_SOX17	HM13
2.46595e-09	0.984072	0.433	0.272	0.000149493	Endothelial_C1_SOX17	LRRC32
2.51054e-09	-0.288086	0.356	0.63	0.000152197	Endothelial_C1_SOX17	ATP5F1A
2.54849e-09	-0.253857	0.255	0.511	0.000154497	Endothelial_C1_SOX17	CADPS2
2.55772e-09	-0.347687	0.131	0.348	0.000155057	Endothelial_C1_SOX17	SLC30A1
2.63847e-09	-0.28377	0.302	0.577	0.000159952	Endothelial_C1_SOX17	RALGAPA2
2.6882e-09	-0.419306	0.687	0.902	0.000162967	Endothelial_C1_SOX17	YBX1
2.77948e-09	-0.322977	0.018	0.161	0.000168501	Endothelial_C1_SOX17	SELL
2.99994e-09	-0.431362	0.004	0.128	0.000181865	Endothelial_C1_SOX17	CRTAC1
3.04657e-09	-0.514113	0.611	0.894	0.000184692	Endothelial_C1_SOX17	SH3BGRL3
3.0666e-09	-0.253915	0.04	0.204	0.000185907	Endothelial_C1_SOX17	PDXK
3.19896e-09	0.677642	0.298	0.126	0.000193931	Endothelial_C1_SOX17	HES4
3.26493e-09	-0.413482	0.978	0.99	0.00019793	Endothelial_C1_SOX17	MT-ATP6
3.32045e-09	-0.433489	0.687	0.894	0.000201295	Endothelial_C1_SOX17	EEF1D
3.34328e-09	-0.448364	0.131	0.35	0.00020268	Endothelial_C1_SOX17	DNAJB1
3.54601e-09	-0.344471	0.298	0.574	0.00021497	Endothelial_C1_SOX17	PPP1R14B
3.96094e-09	-0.278387	0.4	0.71	0.000240124	Endothelial_C1_SOX17	NASP
4.0009e-09	-0.337834	0.385	0.68	0.000242547	Endothelial_C1_SOX17	C19orf53
4.03535e-09	-0.386835	0.513	0.826	0.000244635	Endothelial_C1_SOX17	SLC25A3
4.30265e-09	-0.261889	0.142	0.36	0.00026084	Endothelial_C1_SOX17	RAB27A
4.57043e-09	-0.286572	0.105	0.305	0.000277073	Endothelial_C1_SOX17	ALDH2
4.62258e-09	-0.288001	0.313	0.579	0.000280234	Endothelial_C1_SOX17	EIF3L
4.78086e-09	-0.296878	0.087	0.275	0.00028983	Endothelial_C1_SOX17	SMIM10
4.78279e-09	-0.287756	0.047	0.212	0.000289947	Endothelial_C1_SOX17	TACR1
4.8498e-09	-0.583671	0.051	0.219	0.000294009	Endothelial_C1_SOX17	FYB1
4.93099e-09	0.956825	0.575	0.524	0.000298932	Endothelial_C1_SOX17	CDC42BPA
4.99295e-09	-0.294349	0.055	0.222	0.000302687	Endothelial_C1_SOX17	SIRPA
5.55092e-09	-0.46966	0.495	0.791	0.000336514	Endothelial_C1_SOX17	COMMD6
5.58319e-09	0.644026	0.804	0.872	0.00033847	Endothelial_C1_SOX17	TAGLN2
5.60523e-09	-0.353072	0.44	0.736	0.000339806	Endothelial_C1_SOX17	ANP32B
5.65095e-09	-0.288889	0.171	0.395	0.000342577	Endothelial_C1_SOX17	SZRD1
5.69902e-09	-0.370888	0.982	0.98	0.000345492	Endothelial_C1_SOX17	MT-CO2
5.84301e-09	-0.366936	0.287	0.552	0.000354221	Endothelial_C1_SOX17	REXO2
5.84845e-09	1.20857	0.556	0.441	0.00035455	Endothelial_C1_SOX17	ITGA1
6.14816e-09	-0.462169	0.684	0.866	0.00037272	Endothelial_C1_SOX17	HSPG2
6.48157e-09	1.29308	0.491	0.38	0.000392932	Endothelial_C1_SOX17	TMEM88
6.658e-09	-0.402468	0.698	0.897	0.000403628	Endothelial_C1_SOX17	AQP1
6.70578e-09	-0.347302	0.251	0.509	0.000406525	Endothelial_C1_SOX17	F2R
6.77835e-09	-0.321094	0.12	0.322	0.000410924	Endothelial_C1_SOX17	TMEM183A
6.78808e-09	-0.358228	0.593	0.879	0.000411514	Endothelial_C1_SOX17	UQCRB
7.14083e-09	0.632743	0.822	0.801	0.000432899	Endothelial_C1_SOX17	KLF2
7.21286e-09	0.717379	0.378	0.209	0.000437265	Endothelial_C1_SOX17	FXYD6
7.2967e-09	-0.262829	0.32	0.599	0.000442348	Endothelial_C1_SOX17	NCOA7
8.14753e-09	-0.3251	0.262	0.531	0.000493927	Endothelial_C1_SOX17	POLE4
8.79285e-09	0.727536	0.64	0.62	0.000533049	Endothelial_C1_SOX17	MYCT1
8.8485e-09	-0.268274	0.142	0.353	0.000536422	Endothelial_C1_SOX17	SMARCD1
9.08827e-09	0.918848	0.462	0.312	0.000550958	Endothelial_C1_SOX17	MYL9
9.28324e-09	-0.25959	0.109	0.312	0.000562778	Endothelial_C1_SOX17	ZNF462
9.42482e-09	-0.326376	0.262	0.524	0.000571361	Endothelial_C1_SOX17	CTSS
9.4338e-09	0.368977	0.12	0.015	0.000571905	Endothelial_C1_SOX17	AC104211.2
1.00377e-08	-0.277325	0.295	0.557	0.000608517	Endothelial_C1_SOX17	EIF3M
1.02397e-08	-0.413786	0.029	0.174	0.000620763	Endothelial_C1_SOX17	LCP1
1.02756e-08	-0.628113	0.124	0.31	0.00062294	Endothelial_C1_SOX17	PLAT
1.05e-08	-0.432186	0.44	0.708	0.000636542	Endothelial_C1_SOX17	HSPA5
1.06092e-08	-0.258024	0.313	0.602	0.000643163	Endothelial_C1_SOX17	POLR1D
1.06111e-08	0.534788	0.12	0.015	0.000643276	Endothelial_C1_SOX17	TNNT3
1.0697e-08	-0.264885	0.28	0.544	0.000648482	Endothelial_C1_SOX17	GTF3A
1.07726e-08	0.731634	0.52	0.373	0.000653067	Endothelial_C1_SOX17	GPRC5B
1.08228e-08	-0.295794	0.007	0.128	0.000656113	Endothelial_C1_SOX17	ADAMTS4
1.09731e-08	-0.319899	0.389	0.68	0.000665221	Endothelial_C1_SOX17	RALBP1
1.16871e-08	-0.276571	0.215	0.471	0.000708507	Endothelial_C1_SOX17	ASCC3
1.2098e-08	-0.318725	0.073	0.249	0.000733415	Endothelial_C1_SOX17	SCARB1
1.23692e-08	0.612903	0.196	0.058	0.000749859	Endothelial_C1_SOX17	CREB5
1.25437e-08	0.876512	0.436	0.285	0.000760434	Endothelial_C1_SOX17	COBLL1
1.33669e-08	-0.260644	0.487	0.768	0.000810339	Endothelial_C1_SOX17	SEC11A
1.37934e-08	0.569096	0.851	0.844	0.0008362	Endothelial_C1_SOX17	CLEC14A
1.39579e-08	0.594406	0.775	0.778	0.000846169	Endothelial_C1_SOX17	PALMD
1.39642e-08	-0.476919	0.72	0.899	0.000846552	Endothelial_C1_SOX17	FKBP1A
1.43177e-08	-0.298633	0.215	0.451	0.000867979	Endothelial_C1_SOX17	TIMM13
1.44271e-08	-0.267427	0.255	0.501	0.000874613	Endothelial_C1_SOX17	PRDX4
1.61146e-08	-0.254156	0.058	0.227	0.000976915	Endothelial_C1_SOX17	DUSP4
1.73247e-08	-0.603588	0.513	0.673	0.00105027	Endothelial_C1_SOX17	RPS4Y1
1.74866e-08	-0.258616	0.222	0.453	0.00106009	Endothelial_C1_SOX17	GALNT1
1.7798e-08	-0.345108	0.295	0.552	0.00107897	Endothelial_C1_SOX17	PMP22
1.79689e-08	-0.315776	0.262	0.509	0.00108933	Endothelial_C1_SOX17	ARPC5L
1.81119e-08	0.474127	0.996	0.995	0.001098	Endothelial_C1_SOX17	MALAT1
1.91507e-08	-0.269454	0.011	0.134	0.00116097	Endothelial_C1_SOX17	MOB3B
1.94612e-08	-0.257634	0.189	0.418	0.0011798	Endothelial_C1_SOX17	TEX264
2.05516e-08	-0.505095	0.833	0.97	0.0012459	Endothelial_C1_SOX17	HLA-DRB1
2.08198e-08	-0.288457	0.047	0.199	0.00126216	Endothelial_C1_SOX17	MPP1
2.14112e-08	-0.303463	0.076	0.242	0.00129801	Endothelial_C1_SOX17	C1R
2.15352e-08	-0.359781	0.16	0.373	0.00130553	Endothelial_C1_SOX17	GIMAP2
2.40374e-08	-0.294128	0.353	0.64	0.00145722	Endothelial_C1_SOX17	PRDX2
2.47965e-08	-0.319889	0.178	0.388	0.00150324	Endothelial_C1_SOX17	MZT2A
2.52582e-08	-0.280908	0.244	0.479	0.00153123	Endothelial_C1_SOX17	MRPS34
2.63357e-08	-0.268577	0.007	0.123	0.00159655	Endothelial_C1_SOX17	CORO2A
2.63461e-08	0.635846	0.742	0.761	0.00159718	Endothelial_C1_SOX17	ACTN4
2.67456e-08	-0.349829	0.025	0.159	0.0016214	Endothelial_C1_SOX17	CH25H
2.75579e-08	-0.350343	0.276	0.506	0.00167064	Endothelial_C1_SOX17	ATP5MC1
2.90898e-08	-0.321204	0.364	0.642	0.00176351	Endothelial_C1_SOX17	SERPINH1
2.91935e-08	-0.302576	0.109	0.292	0.0017698	Endothelial_C1_SOX17	ITGAE
3.04823e-08	-0.254596	0.28	0.524	0.00184793	Endothelial_C1_SOX17	LAMTOR2
3.09505e-08	-0.263402	0.353	0.607	0.00187631	Endothelial_C1_SOX17	HNRNPAB
3.12293e-08	0.510636	0.825	0.836	0.00189322	Endothelial_C1_SOX17	CRIP2
3.14429e-08	-0.266392	0.338	0.615	0.00190617	Endothelial_C1_SOX17	EIF3D
3.18186e-08	-0.379966	0.451	0.723	0.00192894	Endothelial_C1_SOX17	EIF3F
3.18682e-08	-0.357735	0.022	0.154	0.00193195	Endothelial_C1_SOX17	RAB11FIP1
3.20192e-08	-0.26077	0.367	0.65	0.0019411	Endothelial_C1_SOX17	SYNCRIP
3.39194e-08	-0.444799	0.931	0.995	0.0020563	Endothelial_C1_SOX17	RPS28
3.48835e-08	0.839368	0.455	0.302	0.00211474	Endothelial_C1_SOX17	CDH13
3.49189e-08	-0.341144	0.971	0.982	0.00211689	Endothelial_C1_SOX17	MT-ND4
3.56097e-08	-0.80123	0.08	0.247	0.00215877	Endothelial_C1_SOX17	PTPRC
3.56894e-08	-0.345556	0.029	0.166	0.0021636	Endothelial_C1_SOX17	GBP5
3.85245e-08	-0.266378	0.389	0.678	0.00233547	Endothelial_C1_SOX17	CLEC2B
3.91725e-08	0.385941	0.156	0.038	0.00237476	Endothelial_C1_SOX17	NDRG4
3.94666e-08	-0.266594	0.222	0.451	0.00239259	Endothelial_C1_SOX17	CD40
4.06061e-08	-0.298377	0.055	0.212	0.00246167	Endothelial_C1_SOX17	SLC4A7
4.18042e-08	-0.415586	0.887	0.975	0.0025343	Endothelial_C1_SOX17	ITM2B
4.27797e-08	-0.617514	0.062	0.219	0.00259344	Endothelial_C1_SOX17	CORO1A
4.40261e-08	-0.273257	0.222	0.456	0.00266899	Endothelial_C1_SOX17	PRPSAP1
4.71669e-08	-0.348261	0.862	0.965	0.0028594	Endothelial_C1_SOX17	RPS11
4.72367e-08	-0.401992	0.767	0.962	0.00286363	Endothelial_C1_SOX17	UBA52
4.82752e-08	0.459628	0.131	0.025	0.00292658	Endothelial_C1_SOX17	OR51E1
5.45266e-08	-0.282158	0.033	0.171	0.00330557	Endothelial_C1_SOX17	PERP
5.69613e-08	0.512187	0.931	0.945	0.00345316	Endothelial_C1_SOX17	IFI27
5.90864e-08	0.51819	0.131	0.025	0.003582	Endothelial_C1_SOX17	LINC02802
6.75375e-08	-0.300145	0.305	0.557	0.00409433	Endothelial_C1_SOX17	GSPT1
6.86999e-08	-0.279913	0.156	0.363	0.00416479	Endothelial_C1_SOX17	FBXW7
7.21053e-08	-0.3356	0.309	0.537	0.00437124	Endothelial_C1_SOX17	RELL1
7.35331e-08	0.587089	0.185	0.055	0.0044578	Endothelial_C1_SOX17	CD300LG
7.88206e-08	-0.365239	0.131	0.315	0.00477834	Endothelial_C1_SOX17	SOCS3
7.90569e-08	-0.371554	0.131	0.315	0.00479267	Endothelial_C1_SOX17	MYO1B
8.22302e-08	0.61888	0.171	0.05	0.00498504	Endothelial_C1_SOX17	C19orf33
8.29749e-08	-0.380437	0.262	0.491	0.00503018	Endothelial_C1_SOX17	AC243919.1
8.55098e-08	0.373561	0.124	0.023	0.00518386	Endothelial_C1_SOX17	LINC00840
8.9792e-08	-0.267853	0.007	0.116	0.00544346	Endothelial_C1_SOX17	CPVL
9.17814e-08	-0.393392	0.127	0.31	0.00556407	Endothelial_C1_SOX17	SESN3
9.53512e-08	0.407497	0.109	0.015	0.00578048	Endothelial_C1_SOX17	KCNA5
9.67079e-08	-0.269716	0.356	0.599	0.00586272	Endothelial_C1_SOX17	UFC1
9.90443e-08	-0.38662	0.836	0.97	0.00600437	Endothelial_C1_SOX17	ACTG1
1.01953e-07	-0.353803	0.458	0.741	0.00618068	Endothelial_C1_SOX17	CSTB
1.04345e-07	-0.276111	0.211	0.438	0.00632569	Endothelial_C1_SOX17	SEPTIN6
1.04739e-07	-0.3861	0.596	0.859	0.00634957	Endothelial_C1_SOX17	CCNI
1.06514e-07	1.2135	0.396	0.247	0.00645718	Endothelial_C1_SOX17	FN1
1.07529e-07	-0.557921	0.04	0.176	0.00651876	Endothelial_C1_SOX17	HCST
1.07683e-07	-0.358245	0.007	0.113	0.00652806	Endothelial_C1_SOX17	TMEM176A
1.09492e-07	0.325302	0.12	0.02	0.00663774	Endothelial_C1_SOX17	TFPI2
1.1193e-07	-0.325294	0.211	0.426	0.00678551	Endothelial_C1_SOX17	GPR146
1.12644e-07	-0.260296	0.324	0.589	0.00682881	Endothelial_C1_SOX17	FYN
1.16279e-07	-0.269516	0.211	0.426	0.00704916	Endothelial_C1_SOX17	GNG12
1.17625e-07	-0.252221	0.233	0.461	0.00713081	Endothelial_C1_SOX17	CIB1
1.2049e-07	-0.260056	0.342	0.617	0.00730449	Endothelial_C1_SOX17	EIF2S3
1.23767e-07	1.00891	0.305	0.164	0.00750314	Endothelial_C1_SOX17	HMCN1
1.30021e-07	0.459397	0.255	0.103	0.00788225	Endothelial_C1_SOX17	UNC5B
1.30532e-07	-0.337055	0.753	0.935	0.00791322	Endothelial_C1_SOX17	PPIA
1.32385e-07	-0.319172	0.262	0.494	0.00802558	Endothelial_C1_SOX17	FOS
1.33371e-07	-0.260988	0.095	0.264	0.00808535	Endothelial_C1_SOX17	ORAI2
1.4586e-07	0.636622	0.72	0.728	0.00884249	Endothelial_C1_SOX17	JAM2
1.46091e-07	1.09485	0.709	0.738	0.00885648	Endothelial_C1_SOX17	PHACTR2
1.46115e-07	0.415139	0.105	0.015	0.00885795	Endothelial_C1_SOX17	AC004540.2
1.48844e-07	-0.390782	0.407	0.675	0.00902338	Endothelial_C1_SOX17	TSC22D3
1.54707e-07	-0.254392	0.091	0.259	0.00937877	Endothelial_C1_SOX17	TMEM65
1.65608e-07	-0.267073	0.073	0.227	0.0100397	Endothelial_C1_SOX17	EIF4EBP1
1.72639e-07	0.952011	0.495	0.36	0.0104659	Endothelial_C1_SOX17	EMP3
1.76631e-07	-0.593387	0.018	0.134	0.0107079	Endothelial_C1_SOX17	BCL11B
1.79763e-07	-0.344729	0.029	0.154	0.0108978	Endothelial_C1_SOX17	PLA1A
1.90827e-07	-0.360422	0.076	0.237	0.0115685	Endothelial_C1_SOX17	TSPYL2
1.94975e-07	-0.473329	0.92	0.975	0.01182	Endothelial_C1_SOX17	RPS27
2.02355e-07	-0.405838	0.298	0.547	0.0122674	Endothelial_C1_SOX17	CTNNAL1
2.07087e-07	-0.280308	0.164	0.365	0.0125542	Endothelial_C1_SOX17	TNFAIP2
2.08664e-07	0.430571	0.935	0.914	0.0126498	Endothelial_C1_SOX17	A2M
2.14775e-07	0.411304	0.12	0.023	0.0130203	Endothelial_C1_SOX17	NDNF
2.14787e-07	0.781597	0.451	0.33	0.013021	Endothelial_C1_SOX17	LIMCH1
2.1758e-07	-0.318664	0.145	0.338	0.0131903	Endothelial_C1_SOX17	FAM13C
2.19062e-07	-0.359286	0.418	0.678	0.0132802	Endothelial_C1_SOX17	HSPE1
2.33605e-07	0.603971	0.247	0.108	0.0141618	Endothelial_C1_SOX17	FGF2
2.44649e-07	0.758068	0.804	0.773	0.0148314	Endothelial_C1_SOX17	FLT1
2.51846e-07	-0.256551	0.065	0.217	0.0152677	Endothelial_C1_SOX17	SLC5A3
2.51853e-07	-0.370947	0.382	0.605	0.0152681	Endothelial_C1_SOX17	SMAD1
2.57495e-07	-0.282718	0.196	0.413	0.0156101	Endothelial_C1_SOX17	MAP3K13
2.67695e-07	-0.337551	0.433	0.685	0.0162285	Endothelial_C1_SOX17	LMO2
2.69841e-07	-0.395853	0.818	0.96	0.0163586	Endothelial_C1_SOX17	RPS25
2.7295e-07	-0.335833	0.116	0.292	0.016547	Endothelial_C1_SOX17	ADM5
3.2597e-07	-0.36883	0.36	0.612	0.0197613	Endothelial_C1_SOX17	GASK1B
3.26179e-07	0.793406	0.505	0.388	0.0197739	Endothelial_C1_SOX17	NEDD9
3.26363e-07	-0.287983	0.335	0.584	0.0197851	Endothelial_C1_SOX17	HDLBP
3.32325e-07	-0.286753	0.382	0.66	0.0201466	Endothelial_C1_SOX17	XRN2
3.32813e-07	-0.411197	0.48	0.72	0.0201761	Endothelial_C1_SOX17	TSPAN7
3.41498e-07	0.688431	0.335	0.189	0.0207026	Endothelial_C1_SOX17	CX3CL1
3.60599e-07	-0.613673	0.058	0.196	0.0218606	Endothelial_C1_SOX17	CD2
3.64976e-07	0.375318	0.855	0.907	0.022126	Endothelial_C1_SOX17	GNAI2
3.65026e-07	-0.264691	0.382	0.642	0.022129	Endothelial_C1_SOX17	SNRPB
3.79356e-07	-0.442999	0.185	0.388	0.0229977	Endothelial_C1_SOX17	EZR
3.95892e-07	-0.251602	0.382	0.635	0.0240002	Endothelial_C1_SOX17	HNRNPM
4.04341e-07	-0.386236	0.022	0.136	0.0245124	Endothelial_C1_SOX17	DNASE1L3
4.30417e-07	-0.27866	0.171	0.36	0.0260932	Endothelial_C1_SOX17	OLA1
4.35027e-07	-0.344939	0.789	0.95	0.0263726	Endothelial_C1_SOX17	SERF2
4.54505e-07	-0.320377	0.844	0.982	0.0275534	Endothelial_C1_SOX17	FAU
4.62521e-07	-0.538183	0.062	0.202	0.0280394	Endothelial_C1_SOX17	RAC2
4.70596e-07	0.872824	0.564	0.531	0.0285289	Endothelial_C1_SOX17	PLS3
4.71021e-07	0.688313	0.691	0.776	0.0285547	Endothelial_C1_SOX17	ATP5PF
4.71368e-07	-0.260701	0.295	0.534	0.0285757	Endothelial_C1_SOX17	VDAC1
4.86778e-07	-0.276738	0.382	0.635	0.0295099	Endothelial_C1_SOX17	SLC25A5
4.90091e-07	0.67649	0.345	0.199	0.0297108	Endothelial_C1_SOX17	ENPP4
4.98665e-07	0.411306	0.182	0.06	0.0302305	Endothelial_C1_SOX17	GATA3
5.01945e-07	-0.349093	0.698	0.869	0.0304294	Endothelial_C1_SOX17	BTF3
5.63733e-07	-0.647397	0.058	0.194	0.0341752	Endothelial_C1_SOX17	TRAC
5.75464e-07	0.693109	0.124	0.028	0.0348863	Endothelial_C1_SOX17	CXCL2
6.11597e-07	-0.318157	0.033	0.154	0.0370769	Endothelial_C1_SOX17	THY1
6.23302e-07	0.41473	0.138	0.035	0.0377864	Endothelial_C1_SOX17	AQP7
6.88232e-07	-0.251812	0.276	0.499	0.0417227	Endothelial_C1_SOX17	CALM3
6.89571e-07	-0.778441	0.069	0.204	0.0418039	Endothelial_C1_SOX17	CD3D
6.91766e-07	0.39446	0.171	0.055	0.0419369	Endothelial_C1_SOX17	MAP2
7.42528e-07	-0.302721	0.04	0.164	0.0450143	Endothelial_C1_SOX17	PDE7B
7.94854e-07	-0.254323	0.018	0.126	0.0481864	Endothelial_C1_SOX17	BATF
8.26901e-07	-0.255884	0.225	0.443	0.0501292	Endothelial_C1_SOX17	CUL3
8.35516e-07	-0.35763	0.018	0.123	0.0506515	Endothelial_C1_SOX17	LCK
8.52925e-07	0.432922	0.149	0.043	0.0517069	Endothelial_C1_SOX17	N4BP3
8.54239e-07	-0.332762	0.011	0.108	0.0517865	Endothelial_C1_SOX17	AKR1C1
8.68242e-07	-0.386737	0.015	0.116	0.0526354	Endothelial_C1_SOX17	HLA-DQA2
8.79742e-07	-0.312109	0.535	0.768	0.0533326	Endothelial_C1_SOX17	HLA-DMA
8.81069e-07	-0.287457	0.156	0.338	0.0534131	Endothelial_C1_SOX17	OXA1L
8.87764e-07	-0.333689	0.549	0.793	0.0538189	Endothelial_C1_SOX17	SSR4
8.93575e-07	-0.272337	0.185	0.375	0.0541712	Endothelial_C1_SOX17	MRPL9
8.9779e-07	0.452301	0.978	1	0.0544267	Endothelial_C1_SOX17	TMSB10
9.39905e-07	0.772757	0.171	0.06	0.0569799	Endothelial_C1_SOX17	SERPINE2
9.48067e-07	-0.459639	0.48	0.72	0.0574747	Endothelial_C1_SOX17	ARHGDIB
9.6414e-07	0.336697	0.135	0.035	0.0584491	Endothelial_C1_SOX17	LINC02587
1.0315e-06	-0.290408	0.356	0.589	0.0625325	Endothelial_C1_SOX17	MRPS21
1.03451e-06	-0.311606	0.516	0.758	0.0627148	Endothelial_C1_SOX17	ENO1
1.10614e-06	-0.554416	0.04	0.161	0.0670578	Endothelial_C1_SOX17	CD3E
1.20082e-06	0.759248	0.575	0.489	0.0727975	Endothelial_C1_SOX17	WARS
1.25547e-06	-0.377508	0.036	0.156	0.0761104	Endothelial_C1_SOX17	CD3G
1.29795e-06	-0.320821	0.244	0.446	0.0786853	Endothelial_C1_SOX17	FSCN1
1.33573e-06	-0.281602	0.396	0.632	0.0809762	Endothelial_C1_SOX17	HMGN2
1.35167e-06	-0.310067	0.025	0.134	0.0819421	Endothelial_C1_SOX17	TRAF3IP3
1.4987e-06	-0.251047	0.662	0.851	0.0908558	Endothelial_C1_SOX17	ELK3
1.55759e-06	-0.296736	0.425	0.67	0.0944255	Endothelial_C1_SOX17	EIF2S2
1.56162e-06	0.362044	0.149	0.045	0.0946702	Endothelial_C1_SOX17	ANK1
1.63858e-06	0.565303	0.236	0.111	0.0993356	Endothelial_C1_SOX17	LTBP1
1.6503e-06	-0.250311	0.098	0.249	0.100046	Endothelial_C1_SOX17	SLC35E3
1.72377e-06	-0.362942	0.135	0.305	0.1045	Endothelial_C1_SOX17	BIRC3
1.8224e-06	-0.319915	0.149	0.317	0.11048	Endothelial_C1_SOX17	TMEM134
1.89349e-06	-0.260678	0.018	0.118	0.114789	Endothelial_C1_SOX17	CYTIP
2.13437e-06	-0.263665	0.247	0.451	0.129392	Endothelial_C1_SOX17	IL13RA1
2.16073e-06	0.784916	0.6	0.582	0.13099	Endothelial_C1_SOX17	TINAGL1
2.18919e-06	0.369909	0.942	0.952	0.132715	Endothelial_C1_SOX17	IFITM3
2.30509e-06	-0.404481	0.033	0.144	0.139742	Endothelial_C1_SOX17	PCED1B-AS1
2.32754e-06	0.820974	0.335	0.184	0.141102	Endothelial_C1_SOX17	IGFBP3
2.35013e-06	-0.262662	0.124	0.285	0.142472	Endothelial_C1_SOX17	MRPS6
2.42075e-06	0.585073	0.298	0.174	0.146753	Endothelial_C1_SOX17	TUSC3
2.47144e-06	-0.399885	0.018	0.116	0.149826	Endothelial_C1_SOX17	GZMM
2.60276e-06	0.763506	0.509	0.438	0.157787	Endothelial_C1_SOX17	MAST4
2.6159e-06	-0.300494	0.658	0.856	0.158584	Endothelial_C1_SOX17	SERBP1
2.67136e-06	0.844376	0.425	0.32	0.161946	Endothelial_C1_SOX17	SOX7
2.74542e-06	-0.25791	0.44	0.675	0.166435	Endothelial_C1_SOX17	TMEM123
2.75363e-06	-0.296143	0.615	0.851	0.166933	Endothelial_C1_SOX17	ATP5MC2
2.82044e-06	0.280537	0.967	0.992	0.170984	Endothelial_C1_SOX17	HLA-B
2.96689e-06	-0.28847	0.025	0.128	0.179862	Endothelial_C1_SOX17	TMEM176B
3.24124e-06	0.688101	0.702	0.703	0.196493	Endothelial_C1_SOX17	UACA
3.3591e-06	0.874335	0.604	0.584	0.203639	Endothelial_C1_SOX17	ATP2B4
3.58914e-06	0.577697	0.833	0.887	0.217584	Endothelial_C1_SOX17	GNG11
3.74876e-06	0.633988	0.215	0.101	0.227261	Endothelial_C1_SOX17	PLLP
3.80907e-06	-0.299383	0.371	0.577	0.230917	Endothelial_C1_SOX17	WWTR1
3.9374e-06	-0.285596	0.015	0.106	0.238697	Endothelial_C1_SOX17	TBC1D10C
4.14878e-06	0.763841	0.531	0.471	0.251512	Endothelial_C1_SOX17	LEPROTL1
4.31911e-06	0.525108	0.225	0.103	0.261837	Endothelial_C1_SOX17	CD82
4.41644e-06	0.570749	0.171	0.065	0.267738	Endothelial_C1_SOX17	CPAMD8
4.52152e-06	0.867483	0.411	0.312	0.274108	Endothelial_C1_SOX17	CLEC3B
4.54621e-06	-0.256519	0.44	0.695	0.275605	Endothelial_C1_SOX17	MZT2B
4.76031e-06	-0.327698	0.651	0.844	0.288584	Endothelial_C1_SOX17	CALR
4.85112e-06	-0.328685	0.698	0.882	0.294089	Endothelial_C1_SOX17	TPM4
5.2244e-06	-0.592692	0.149	0.295	0.316719	Endothelial_C1_SOX17	ISG20
5.47441e-06	-0.30501	0.044	0.159	0.331875	Endothelial_C1_SOX17	DOCK8
5.56549e-06	-0.259707	0.175	0.35	0.337397	Endothelial_C1_SOX17	PGM2L1
5.75117e-06	0.768677	0.495	0.428	0.348653	Endothelial_C1_SOX17	RAPGEF1
5.83098e-06	-0.275399	0.284	0.476	0.353491	Endothelial_C1_SOX17	MT-ND6
6.98564e-06	0.65226	0.655	0.723	0.423491	Endothelial_C1_SOX17	EMP2
7.42705e-06	0.383554	0.804	0.894	0.45025	Endothelial_C1_SOX17	RAC1
8.13252e-06	-0.606312	0.062	0.179	0.493018	Endothelial_C1_SOX17	CD37
8.69588e-06	-0.31502	0.015	0.101	0.527171	Endothelial_C1_SOX17	FCMR
9.24555e-06	0.326823	0.175	0.068	0.560493	Endothelial_C1_SOX17	BMP6
9.47709e-06	-0.256646	0.364	0.584	0.574529	Endothelial_C1_SOX17	LAMTOR1
9.55015e-06	0.623551	0.698	0.708	0.578959	Endothelial_C1_SOX17	MEF2A
1.05763e-05	0.571472	0.28	0.159	0.641168	Endothelial_C1_SOX17	KCNN3
1.08496e-05	0.346339	0.182	0.073	0.657734	Endothelial_C1_SOX17	RNF152
1.23564e-05	0.334911	0.938	0.937	0.749079	Endothelial_C1_SOX17	TXNIP
1.28022e-05	-0.258554	0.502	0.743	0.776108	Endothelial_C1_SOX17	ATP5MG
1.30009e-05	-0.274986	0.08	0.204	0.788154	Endothelial_C1_SOX17	APOBEC3G
1.31405e-05	0.593295	0.309	0.194	0.796614	Endothelial_C1_SOX17	SOX13
1.32067e-05	-0.26338	0.36	0.587	0.800628	Endothelial_C1_SOX17	PPM1G
1.38649e-05	0.471456	0.196	0.088	0.840534	Endothelial_C1_SOX17	MT1E
1.43916e-05	-0.372658	0.582	0.791	0.87246	Endothelial_C1_SOX17	HLA-DQB1
1.56436e-05	0.788549	0.491	0.433	0.948363	Endothelial_C1_SOX17	GFOD1
1.71874e-05	0.736402	0.505	0.466	1	Endothelial_C1_SOX17	MGAT1
1.78214e-05	0.336237	0.131	0.043	1	Endothelial_C1_SOX17	C1QTNF9B
1.80042e-05	-0.258828	0.018	0.103	1	Endothelial_C1_SOX17	PTPN7
2.03181e-05	-0.269562	0.062	0.176	1	Endothelial_C1_SOX17	IL2RG
2.03343e-05	-0.274395	0.029	0.123	1	Endothelial_C1_SOX17	ITGB2
2.11875e-05	-0.338414	0.633	0.844	1	Endothelial_C1_SOX17	HSPA8
2.19877e-05	0.600275	0.789	0.783	1	Endothelial_C1_SOX17	XAF1
2.34447e-05	0.560728	0.509	0.448	1	Endothelial_C1_SOX17	COX17
2.40413e-05	-0.26315	0.527	0.753	1	Endothelial_C1_SOX17	YWHAZ
2.51732e-05	-0.318563	0.04	0.141	1	Endothelial_C1_SOX17	ANTXR2
2.68063e-05	-0.250703	0.138	0.29	1	Endothelial_C1_SOX17	FAM162A
2.7518e-05	0.372647	0.8	0.831	1	Endothelial_C1_SOX17	EPAS1
2.79376e-05	-0.337548	0.742	0.927	1	Endothelial_C1_SOX17	HSP90AA1
2.82647e-05	0.442799	0.135	0.048	1	Endothelial_C1_SOX17	SHROOM1
3.04078e-05	0.374583	0.815	0.821	1	Endothelial_C1_SOX17	CD34
3.14137e-05	-0.308916	0.651	0.872	1	Endothelial_C1_SOX17	HSP90B1
3.19505e-05	0.520084	0.127	0.043	1	Endothelial_C1_SOX17	IDO1
3.23667e-05	-0.840951	0.051	0.154	1	Endothelial_C1_SOX17	XIST
3.37789e-05	-0.298268	0.062	0.171	1	Endothelial_C1_SOX17	CD48
3.46693e-05	0.372517	0.124	0.04	1	Endothelial_C1_SOX17	FGF12
3.51409e-05	0.504834	0.265	0.149	1	Endothelial_C1_SOX17	SPATA13
3.69833e-05	0.398661	0.789	0.882	1	Endothelial_C1_SOX17	CAVIN1
3.81428e-05	-0.304707	0.244	0.413	1	Endothelial_C1_SOX17	PGM5
3.90798e-05	-0.262978	0.56	0.811	1	Endothelial_C1_SOX17	SDCBP
3.96152e-05	0.493466	0.218	0.111	1	Endothelial_C1_SOX17	FGL2
4.15406e-05	-0.254638	0.349	0.547	1	Endothelial_C1_SOX17	APLNR
4.23956e-05	0.735664	0.371	0.28	1	Endothelial_C1_SOX17	ATP8A1
4.33541e-05	0.350792	0.156	0.063	1	Endothelial_C1_SOX17	TMEM132A
4.35589e-05	0.822657	0.458	0.375	1	Endothelial_C1_SOX17	PLPP1
4.68388e-05	0.495155	0.109	0.033	1	Endothelial_C1_SOX17	KCNJ2
4.93534e-05	0.363428	0.12	0.04	1	Endothelial_C1_SOX17	PLCD3
4.99321e-05	-0.360707	0.127	0.262	1	Endothelial_C1_SOX17	LIMD2
5.13659e-05	0.422711	0.127	0.045	1	Endothelial_C1_SOX17	SELENBP1
5.14802e-05	-0.287842	0.88	0.94	1	Endothelial_C1_SOX17	MT-ND5
5.60761e-05	-0.311233	0.393	0.577	1	Endothelial_C1_SOX17	MLEC
5.66595e-05	0.72774	0.491	0.448	1	Endothelial_C1_SOX17	MYO1C
5.97113e-05	0.649054	0.662	0.725	1	Endothelial_C1_SOX17	KLF6
6.15068e-05	-0.519127	0.029	0.113	1	Endothelial_C1_SOX17	CD69
6.42482e-05	0.634918	0.298	0.196	1	Endothelial_C1_SOX17	CD58
6.4476e-05	-0.254871	0.687	0.869	1	Endothelial_C1_SOX17	PRRC2C
6.52449e-05	-0.285904	0.6	0.786	1	Endothelial_C1_SOX17	JAK1
6.75964e-05	0.428579	0.204	0.103	1	Endothelial_C1_SOX17	CYTH3
6.84625e-05	-0.299288	0.531	0.708	1	Endothelial_C1_SOX17	MT-ND4L
6.93884e-05	0.657086	0.436	0.358	1	Endothelial_C1_SOX17	HSPA12B
7.12653e-05	-0.266097	0.051	0.149	1	Endothelial_C1_SOX17	ACAP1
7.27453e-05	0.424754	0.713	0.733	1	Endothelial_C1_SOX17	ADAM15
7.71793e-05	0.540637	0.127	0.048	1	Endothelial_C1_SOX17	SGIP1
7.73794e-05	0.383997	0.196	0.098	1	Endothelial_C1_SOX17	RAI2
8.31463e-05	0.607307	0.418	0.33	1	Endothelial_C1_SOX17	RUNX1T1
8.33396e-05	0.354877	0.225	0.121	1	Endothelial_C1_SOX17	SMS
8.40119e-05	0.492646	0.815	0.844	1	Endothelial_C1_SOX17	CD93
8.8425e-05	0.287931	0.149	0.06	1	Endothelial_C1_SOX17	GLIPR2
8.86442e-05	-0.26477	0.033	0.118	1	Endothelial_C1_SOX17	EVI2B
8.97655e-05	0.36383	0.836	0.874	1	Endothelial_C1_SOX17	GIMAP7
9.04611e-05	0.639418	0.629	0.637	1	Endothelial_C1_SOX17	MTUS1
9.54041e-05	0.833442	0.353	0.272	1	Endothelial_C1_SOX17	ARL15
9.64042e-05	0.718819	0.247	0.151	1	Endothelial_C1_SOX17	SMTN
0.000100789	0.663388	0.487	0.421	1	Endothelial_C1_SOX17	MT2A
0.000104473	0.631012	0.564	0.562	1	Endothelial_C1_SOX17	EHD2
0.000104944	-0.485111	0.284	0.451	1	Endothelial_C1_SOX17	INSR
0.00011612	-0.278601	0.778	0.927	1	Endothelial_C1_SOX17	RPL27
0.00011615	0.853057	0.371	0.297	1	Endothelial_C1_SOX17	HIPK2
0.000118241	0.680881	0.287	0.196	1	Endothelial_C1_SOX17	TMEM47
0.000184996	0.848313	0.302	0.202	1	Endothelial_C1_SOX17	EDN1
0.000188914	0.350056	0.175	0.083	1	Endothelial_C1_SOX17	ATP2A3
0.000190656	0.318206	0.102	0.033	1	Endothelial_C1_SOX17	CREB3L1
0.000199141	0.823689	0.516	0.496	1	Endothelial_C1_SOX17	ITPR2
0.000204839	0.679555	0.629	0.678	1	Endothelial_C1_SOX17	MAP4
0.00021179	0.527251	0.633	0.708	1	Endothelial_C1_SOX17	BSG
0.000213477	0.71221	0.411	0.31	1	Endothelial_C1_SOX17	CRIP1
0.000216616	0.427318	0.233	0.134	1	Endothelial_C1_SOX17	TP53I11
0.000225223	0.709681	0.371	0.302	1	Endothelial_C1_SOX17	NPTN
0.00023313	0.446718	0.182	0.093	1	Endothelial_C1_SOX17	NMT2
0.00024477	-0.304032	0.36	0.544	1	Endothelial_C1_SOX17	THBD
0.000252328	-0.644701	0.142	0.257	1	Endothelial_C1_SOX17	CD52
0.000255403	0.525162	0.255	0.159	1	Endothelial_C1_SOX17	FHL1
0.000256165	0.561819	0.611	0.625	1	Endothelial_C1_SOX17	CLIC4
0.00025727	0.682863	0.451	0.406	1	Endothelial_C1_SOX17	ENAH
0.000263496	0.723848	0.502	0.481	1	Endothelial_C1_SOX17	FERMT2
0.000267002	0.557064	0.389	0.297	1	Endothelial_C1_SOX17	VEGFC
0.000283301	-0.447287	0.044	0.126	1	Endothelial_C1_SOX17	GZMA
0.000291748	0.348959	0.204	0.111	1	Endothelial_C1_SOX17	MSX1
0.000292091	-0.260458	0.225	0.378	1	Endothelial_C1_SOX17	SGK1
0.00029743	-0.500057	0.465	0.61	1	Endothelial_C1_SOX17	TGM2
0.000302178	0.641745	0.524	0.496	1	Endothelial_C1_SOX17	RAPGEF5
0.000354571	0.305568	0.789	0.856	1	Endothelial_C1_SOX17	ITGB1
0.00036888	0.413837	0.196	0.108	1	Endothelial_C1_SOX17	ISOC1
0.000378963	0.604728	0.793	0.783	1	Endothelial_C1_SOX17	NKTR
0.000408054	-0.34752	0.72	0.914	1	Endothelial_C1_SOX17	PFN1
0.000420087	0.634455	0.345	0.27	1	Endothelial_C1_SOX17	PLXNA2
0.000432851	-0.257322	0.618	0.811	1	Endothelial_C1_SOX17	LMNA
0.000458665	0.617986	0.287	0.199	1	Endothelial_C1_SOX17	ARHGEF10
0.000529263	-0.48536	0.084	0.174	1	Endothelial_C1_SOX17	HLA-DRB6
0.000536714	0.624314	0.618	0.66	1	Endothelial_C1_SOX17	SEC14L1
0.000567717	0.342582	0.127	0.055	1	Endothelial_C1_SOX17	MERTK
0.000586895	0.510553	0.6	0.66	1	Endothelial_C1_SOX17	CYB5R3
0.000606514	0.38549	0.313	0.214	1	Endothelial_C1_SOX17	JUP
0.000618253	0.631997	0.607	0.539	1	Endothelial_C1_SOX17	JUN
0.000619777	0.433609	0.145	0.071	1	Endothelial_C1_SOX17	MAP4K2
0.000624695	-0.348286	0.04	0.116	1	Endothelial_C1_SOX17	DUSP2
0.00066325	-0.269478	0.665	0.846	1	Endothelial_C1_SOX17	CLIC1
0.000685006	0.776441	0.465	0.453	1	Endothelial_C1_SOX17	GYPC
0.000775282	0.486925	0.716	0.781	1	Endothelial_C1_SOX17	CFLAR
0.000811987	0.604723	0.604	0.61	1	Endothelial_C1_SOX17	TIE1
0.000835083	0.536328	0.215	0.131	1	Endothelial_C1_SOX17	AQP3
0.000847553	0.61748	0.589	0.607	1	Endothelial_C1_SOX17	KIAA0355
0.000863476	-0.365485	0.084	0.171	1	Endothelial_C1_SOX17	CD44
0.000873168	0.809609	0.316	0.247	1	Endothelial_C1_SOX17	ABLIM3
0.000874137	0.401312	0.196	0.113	1	Endothelial_C1_SOX17	GPX3
0.000885606	0.41859	0.142	0.068	1	Endothelial_C1_SOX17	KLF12
0.000914251	0.706737	0.495	0.486	1	Endothelial_C1_SOX17	STMN1
0.000943688	0.389149	0.829	0.887	1	Endothelial_C1_SOX17	TCF4
0.00101689	0.417155	0.28	0.191	1	Endothelial_C1_SOX17	RSAD2
0.00104095	0.378217	0.153	0.078	1	Endothelial_C1_SOX17	FLNC
0.00105369	0.316805	0.182	0.098	1	Endothelial_C1_SOX17	ADRB2
0.00107529	0.991489	0.527	0.516	1	Endothelial_C1_SOX17	GLUL
0.00116584	0.447713	0.709	0.773	1	Endothelial_C1_SOX17	CALD1
0.00122576	0.296909	0.869	0.947	1	Endothelial_C1_SOX17	CD81
0.00125669	1.46781	0.389	0.355	1	Endothelial_C1_SOX17	AMD1
0.00125894	0.435092	0.724	0.788	1	Endothelial_C1_SOX17	MMRN2
0.00127928	-0.732041	0.102	0.189	1	Endothelial_C1_SOX17	TRBC2
0.00130357	0.541283	0.509	0.471	1	Endothelial_C1_SOX17	ANKRD29
0.00137723	0.410383	0.16	0.088	1	Endothelial_C1_SOX17	CALHM5
0.00137869	0.459394	0.335	0.262	1	Endothelial_C1_SOX17	RASGRF2
0.0013946	0.426129	0.2	0.121	1	Endothelial_C1_SOX17	SEMA6C
0.00144022	0.417983	0.287	0.207	1	Endothelial_C1_SOX17	MAP4K3-DT
0.00148359	0.403801	0.64	0.683	1	Endothelial_C1_SOX17	GIMAP1
0.00156291	0.527636	0.429	0.385	1	Endothelial_C1_SOX17	TNS1
0.00159228	0.643669	0.436	0.385	1	Endothelial_C1_SOX17	VSIR
0.00174879	0.498679	0.622	0.655	1	Endothelial_C1_SOX17	IFI6
0.00176041	0.43112	0.709	0.793	1	Endothelial_C1_SOX17	IFITM1
0.00181078	-0.599838	0.08	0.161	1	Endothelial_C1_SOX17	LTB
0.001838	0.627024	0.273	0.194	1	Endothelial_C1_SOX17	PRKY
0.00185374	0.49204	0.858	0.889	1	Endothelial_C1_SOX17	DDX17
0.0018678	0.541331	0.335	0.262	1	Endothelial_C1_SOX17	MYADM
0.0019413	0.539841	0.553	0.559	1	Endothelial_C1_SOX17	ACVRL1
0.002003	0.522724	0.218	0.141	1	Endothelial_C1_SOX17	TUBB2A
0.00211184	0.429012	0.709	0.783	1	Endothelial_C1_SOX17	TJP1
0.00222972	0.641376	0.469	0.453	1	Endothelial_C1_SOX17	ERC1
0.0023439	0.443048	0.149	0.081	1	Endothelial_C1_SOX17	MYEF2
0.00245041	0.494762	0.335	0.27	1	Endothelial_C1_SOX17	IGF1R
0.00269125	-0.390396	0.607	0.753	1	Endothelial_C1_SOX17	COL4A2
0.00273638	0.433485	0.716	0.793	1	Endothelial_C1_SOX17	PSAP
0.00293825	0.557274	0.262	0.189	1	Endothelial_C1_SOX17	MAP4K3
0.003037	-0.278472	0.629	0.776	1	Endothelial_C1_SOX17	BMPR2
0.00304284	0.488539	0.72	0.793	1	Endothelial_C1_SOX17	CDC37
0.00312026	0.491397	0.52	0.479	1	Endothelial_C1_SOX17	NES
0.00330763	0.287949	0.153	0.086	1	Endothelial_C1_SOX17	MMD
0.00333679	-0.410023	0.069	0.141	1	Endothelial_C1_SOX17	NR4A2
0.00342315	0.565024	0.233	0.164	1	Endothelial_C1_SOX17	FUT8
0.00344256	0.625266	0.411	0.38	1	Endothelial_C1_SOX17	FOXN3
0.00344425	-0.452247	0.145	0.239	1	Endothelial_C1_SOX17	CXCR4
0.00347061	0.454186	0.593	0.683	1	Endothelial_C1_SOX17	TLE5
0.00364376	0.566352	0.52	0.549	1	Endothelial_C1_SOX17	TSPAN18
0.00365585	0.337617	0.171	0.103	1	Endothelial_C1_SOX17	AFAP1L2
0.00365994	0.405787	0.247	0.179	1	Endothelial_C1_SOX17	PRKX
0.0036963	0.447165	0.644	0.683	1	Endothelial_C1_SOX17	CD46
0.00370466	0.387109	0.2	0.131	1	Endothelial_C1_SOX17	PPARG
0.00384024	0.51335	0.236	0.166	1	Endothelial_C1_SOX17	PHLDB1
0.00399455	-0.705266	0.058	0.123	1	Endothelial_C1_SOX17	GZMK
0.00408822	0.571407	0.538	0.582	1	Endothelial_C1_SOX17	FDPS
0.00413881	0.358407	0.222	0.151	1	Endothelial_C1_SOX17	NFIX
0.00416399	0.48537	0.175	0.108	1	Endothelial_C1_SOX17	HRCT1
0.00464199	0.460034	0.785	0.884	1	Endothelial_C1_SOX17	N4BP2L2
0.00466141	-0.294533	0.451	0.577	1	Endothelial_C1_SOX17	DDIT4
0.00483389	0.319534	0.669	0.751	1	Endothelial_C1_SOX17	JUND
0.0048641	0.490861	0.211	0.144	1	Endothelial_C1_SOX17	SLC27A3
0.00499398	0.470249	0.375	0.332	1	Endothelial_C1_SOX17	TNFSF12
0.00513001	0.59677	0.385	0.34	1	Endothelial_C1_SOX17	LPCAT2
0.00519685	0.836444	0.313	0.244	1	Endothelial_C1_SOX17	CR381670.1
0.00529668	0.435275	0.302	0.237	1	Endothelial_C1_SOX17	USHBP1
0.00530279	0.500264	0.582	0.655	1	Endothelial_C1_SOX17	ADD1
0.00603868	-0.294159	0.047	0.108	1	Endothelial_C1_SOX17	TTN
0.00608859	0.475	0.567	0.63	1	Endothelial_C1_SOX17	PTPRM
0.00613787	0.508396	0.262	0.196	1	Endothelial_C1_SOX17	DENND3
0.0063092	0.486705	0.367	0.32	1	Endothelial_C1_SOX17	IFI35
0.00632183	0.316539	0.764	0.829	1	Endothelial_C1_SOX17	EMCN
0.00651352	0.365848	0.178	0.113	1	Endothelial_C1_SOX17	ASRGL1
0.00655776	-0.474427	0.044	0.101	1	Endothelial_C1_SOX17	IL7R
0.00659587	0.549106	0.207	0.136	1	Endothelial_C1_SOX17	CCN3
0.00665055	0.441698	0.309	0.249	1	Endothelial_C1_SOX17	ARHGAP17
0.00669717	0.446476	0.309	0.249	1	Endothelial_C1_SOX17	ITPKB
0.00682852	0.394758	0.145	0.086	1	Endothelial_C1_SOX17	PRAG1
0.00700594	0.271963	0.131	0.073	1	Endothelial_C1_SOX17	EIF5A2
0.00702928	0.524304	0.182	0.116	1	Endothelial_C1_SOX17	CCN1
0.00703784	0.471947	0.345	0.3	1	Endothelial_C1_SOX17	GABARAPL1
0.00718868	0.801595	0.64	0.713	1	Endothelial_C1_SOX17	KCTD12
0.0072912	0.494852	0.309	0.249	1	Endothelial_C1_SOX17	IQCK
0.00755377	0.436511	0.385	0.338	1	Endothelial_C1_SOX17	ASS1
0.00756565	-0.266992	0.753	0.771	1	Endothelial_C1_SOX17	HLA-DRB5
0.00786541	0.320395	0.178	0.116	1	Endothelial_C1_SOX17	SORT1
0.00787378	0.656929	0.335	0.287	1	Endothelial_C1_SOX17	SYT11
0.00813734	0.469628	0.378	0.335	1	Endothelial_C1_SOX17	CASKIN2
0.00813754	0.475424	0.185	0.123	1	Endothelial_C1_SOX17	RBP1
0.0083164	-0.298031	0.124	0.209	1	Endothelial_C1_SOX17	IGHG3
0.00836051	0.588591	0.291	0.244	1	Endothelial_C1_SOX17	LEPR
0.00854055	0.654866	0.364	0.335	1	Endothelial_C1_SOX17	KIAA1217
0.00900588	0.358266	0.196	0.128	1	Endothelial_C1_SOX17	BMX
0.00905658	0.485547	0.2	0.136	1	Endothelial_C1_SOX17	PALLD
0.00927855	0.511491	0.324	0.272	1	Endothelial_C1_SOX17	PLAC9
0.00936695	0.40682	0.12	0.065	1	Endothelial_C1_SOX17	TPM2
0.00937269	0.337036	0.105	0.055	1	Endothelial_C1_SOX17	AC007743.1
0.00982577	0.515339	0.56	0.61	1	Endothelial_C1_SOX17	LIMS2
3.15826e-101	3.5817	0.946	0.165	1.91463e-96	Endothelial_C2_ACKR1	ACKR1
5.38146e-73	1.90199	0.732	0.058	3.2624e-68	Endothelial_C2_ACKR1	SELP
2.38139e-63	1.75971	0.77	0.158	1.44367e-58	Endothelial_C2_ACKR1	IL1R1
3.12348e-52	1.5867	0.893	0.414	1.89355e-47	Endothelial_C2_ACKR1	PRCP
2.9473e-51	1.73425	0.797	0.27	1.78674e-46	Endothelial_C2_ACKR1	NR2F2
1.52536e-50	-3.12993	0.184	0.727	9.24721e-46	Endothelial_C2_ACKR1	CXCL12
7.46896e-50	1.5809	0.789	0.294	4.52791e-45	Endothelial_C2_ACKR1	DUSP23
6.28542e-49	1.48981	0.686	0.146	3.81041e-44	Endothelial_C2_ACKR1	TFPI
7.95723e-47	1.57251	0.893	0.545	4.82391e-42	Endothelial_C2_ACKR1	NPC2
1.42736e-43	1.13115	0.682	0.168	8.65309e-39	Endothelial_C2_ACKR1	RASA4
1.24296e-42	1.22467	0.966	0.771	7.53521e-38	Endothelial_C2_ACKR1	CST3
3.54072e-42	0.985396	0.471	0.036	2.14649e-37	Endothelial_C2_ACKR1	CADM3-AS1
4.31394e-42	1.16912	0.613	0.131	2.61524e-37	Endothelial_C2_ACKR1	OLFM1
6.16537e-42	1.47847	0.444	0.024	3.73763e-37	Endothelial_C2_ACKR1	MMRN1
6.7232e-42	0.850251	0.49	0.044	4.0758e-37	Endothelial_C2_ACKR1	TLL1
1.12759e-41	1.36576	0.513	0.066	6.83581e-37	Endothelial_C2_ACKR1	CCL14
1.89755e-41	1.7401	0.828	0.397	1.15035e-36	Endothelial_C2_ACKR1	ADIRF
2.24961e-38	-1.80903	0.479	0.793	1.36378e-33	Endothelial_C2_ACKR1	ADGRF5
4.45324e-38	-2.44279	0.034	0.516	2.69969e-33	Endothelial_C2_ACKR1	BTNL9
8.6875e-38	1.33642	0.793	0.392	5.26662e-33	Endothelial_C2_ACKR1	ARL4A
4.82203e-37	1.44446	0.452	0.044	2.92326e-32	Endothelial_C2_ACKR1	VCAN
1.22294e-36	1.10525	0.709	0.248	7.41383e-32	Endothelial_C2_ACKR1	PRXL2A
2.60399e-36	1.16184	0.644	0.185	1.57862e-31	Endothelial_C2_ACKR1	TGFBR3
7.55762e-36	1.08642	0.724	0.275	4.58166e-31	Endothelial_C2_ACKR1	NNMT
1.74632e-35	0.953614	0.985	0.893	1.05867e-30	Endothelial_C2_ACKR1	RPS6
1.87099e-35	0.936106	0.992	0.951	1.13425e-30	Endothelial_C2_ACKR1	CD74
2.07272e-35	-1.93682	0.632	0.815	1.25655e-30	Endothelial_C2_ACKR1	SLC9A3R2
8.63367e-35	1.08417	0.77	0.27	5.23399e-30	Endothelial_C2_ACKR1	IL33
1.41151e-34	0.672924	0.345	0.007	8.55698e-30	Endothelial_C2_ACKR1	RAB3C
1.7479e-34	-1.8146	0.782	0.91	1.05963e-29	Endothelial_C2_ACKR1	CAV1
1.75343e-34	-1.63267	0.575	0.81	1.06298e-29	Endothelial_C2_ACKR1	PODXL
7.25363e-34	1.20642	0.831	0.38	4.39737e-29	Endothelial_C2_ACKR1	TIMP1
1.14593e-33	-1.61569	0.494	0.793	6.94699e-29	Endothelial_C2_ACKR1	ICAM2
7.63196e-33	0.943622	0.969	0.786	4.62672e-28	Endothelial_C2_ACKR1	RPLP0
8.09181e-33	1.97531	0.736	0.324	4.9055e-28	Endothelial_C2_ACKR1	CLU
8.59743e-33	-2.43919	0.303	0.691	5.21202e-28	Endothelial_C2_ACKR1	LGALS1
1.37762e-32	-1.85694	0.004	0.421	8.35154e-28	Endothelial_C2_ACKR1	PPP1R14A
5.25488e-32	0.828482	0.598	0.178	3.18566e-27	Endothelial_C2_ACKR1	TSPAN12
1.87221e-31	0.861661	0.506	0.112	1.13499e-26	Endothelial_C2_ACKR1	HAPLN3
1.21701e-30	0.889688	0.992	0.92	7.37791e-26	Endothelial_C2_ACKR1	RPS18
1.67583e-30	-1.56947	0.287	0.698	1.01594e-25	Endothelial_C2_ACKR1	IL32
2.86317e-30	1.16448	0.644	0.236	1.73574e-25	Endothelial_C2_ACKR1	ZNF385D
3.03427e-30	0.954256	0.816	0.392	1.83946e-25	Endothelial_C2_ACKR1	CNN3
7.8659e-30	0.699792	0.452	0.075	4.76854e-25	Endothelial_C2_ACKR1	SYT15
9.71934e-30	-1.36268	0.065	0.489	5.89215e-25	Endothelial_C2_ACKR1	CLIC5
4.23088e-29	0.763978	0.345	0.027	2.56488e-24	Endothelial_C2_ACKR1	ADGRG6
5.60598e-29	0.904225	0.969	0.852	3.39851e-24	Endothelial_C2_ACKR1	HLA-DRA
5.66789e-29	0.897177	0.471	0.105	3.43604e-24	Endothelial_C2_ACKR1	SPHK1
6.07701e-29	0.907699	0.958	0.822	3.68407e-24	Endothelial_C2_ACKR1	IGFBP4
8.39456e-29	-1.49681	0.299	0.662	5.08903e-24	Endothelial_C2_ACKR1	NOTCH4
1.94679e-28	0.82774	0.996	0.9	1.1802e-23	Endothelial_C2_ACKR1	RPS2
2.29797e-28	-0.973183	0.935	0.934	1.3931e-23	Endothelial_C2_ACKR1	CALM1
3.88845e-28	1.0188	0.732	0.348	2.3573e-23	Endothelial_C2_ACKR1	PIM3
5.77089e-28	0.72785	1	0.959	3.49849e-23	Endothelial_C2_ACKR1	RPL13
6.73381e-28	-1.36328	0	0.365	4.08224e-23	Endothelial_C2_ACKR1	HEY1
7.15682e-28	0.759111	0.885	0.358	4.33868e-23	Endothelial_C2_ACKR1	PLVAP
2.16393e-27	-1.47032	0.307	0.662	1.31184e-22	Endothelial_C2_ACKR1	EFNB2
4.24648e-27	0.879258	0.981	0.876	2.57434e-22	Endothelial_C2_ACKR1	RPL12
8.05593e-27	0.863042	0.594	0.204	4.88375e-22	Endothelial_C2_ACKR1	CPXM2
2.24352e-26	0.745025	0.989	0.908	1.36009e-21	Endothelial_C2_ACKR1	RPS24
[truncated: 3,118 more rows]
