# Supplementary material for: Single‐cell transcriptome analysis reveals evolving tumour microenvironment induced by immunochemotherapy in nasopharyngeal carcinoma
Source: Clin Transl Med. 2024 Oct 16;14(10):e70061. doi: 10.1002/ctm2.70061 (PMC11483602; doi:10.1002/ctm2.70061)
Supplement: Supplementary file 13 — Supporting Information [file CTM2-14-e70061-s001.xlsx]

## Sheet: Sheet1
Table S4:Summary of gene signature datasets
The 29 signatures for TME	https://www.sciencedirect.com/science/article/pii/S1535610821002221
T/NK cell gene signatures
Naive signature	CCR7	TCF7	LEF1	SELL
Cytotoxic signature	GZMK	GZMA	GZMB	IFNG	GNLY	NKG7	PRF1
Exhausted signature	PDCD1	CTLA4	TIGIT	LAG3	HAVCR2	ENTPD1
Exhausted CD8+T cell gene signatures
Progenitor signature	IL7R	GPR183	LMNA	NR4A3	TCF7	MGAT4A	CD55	AIM1	PER1	FOSL2	EGR1	TSPYL2	YPEL5	CSRNP1	REL	SKIL	PIK3R1	FOXP1	RGCC	PFKFB3	MYADM	ZFP36L2	USP36	TC2N	FAM177A1	BTG2	TSC22D2	FAM65B	STAT4	RGPD5	NEU1	IFRD1	PDE4B	NR4A1
Terminally signature	NKG7	RAC2	CLIC1	GZMA	PRF1	APOBEC3C	RHOA	CCL4	COTL1	PSME2	HLA-DPA1	HMGN2	LSP1	PSMB9	LCK	SRP14	ARPC3	ARPC1B	TPI1	APOBEC3G	HLA-DPB1	LDHB	ATP5G2	MYL12B	PSMB8	PSMA7	HLA-DRB1	SUB1	ARPC4	CTSW	SUMO2	TAP1	GZMB	RARRES3	CAP1	UCP2	PPIB	RAN	CHCHD2	PARK7	HCST	GABARAP	HLA-DRA	SOD1	CAPZB	S100A4	RNASEK	PPP1CA	PKM
M1 and M2 signatures
M1 signature	IL1B	TNF	CXCL9	CXCL10	CXCL11	FCGR1A	IRF1	HLA-DPB1	CD86	MARCO	IL2RA
M2 signature	CXCR4	IL27RA	CSF1R	CCL2	CCL7	CCL17	CCL18	CCL23	CTSD	FN1	GAS7	HMOX1	PPARG	LIPA	CD209	CLEC7A	F13A1	MAF	MS4A4A
Myeloid signatures
Antigen processing and presentation	HLA	DQA2	HSPA1A	HSPA1B	LGMN	CD74	HLA	DPA1	CTSB	CD4	HLA	DMA	HLA	DPB1	HSPA8	HSP90AA1	HLA	DOA	HLA	DRA	HLA	DMB	CIITA	TAPBP	PSME2
Myeloid differentiation	DHRS2	UBD	BATF	BATF2	CSF2	RBPJ	IL4	IRF4	ITGB6	ITGB8	LTBR	NOTCH2	BATF3	PSEN1	RELB	SPI1	TGFBR2	TRAF6	CAMK4	DCSTAMP
Immune suppressive	CD274	PDCD1LG2	CD200	IDO1	EBI3	IL4I1	SOCS1	SOCS2	SOCS3
Interferon response
IFN-α response	MX1	ISG15	OAS1	IFIT3	IFI44	IFI35	IRF7	RSAD2	IFI44L	IFITM1	IFI27	IRF9	OASL	EIF2AK2	IFIT2	CXCL10	TAP1	SP110	DDX60	UBE2L6	USP18	PSMB8	IFIH1	BST2	LGALS3BP	ADAR	ISG20	GBP2	IRF1	PLSCR1	PSMB9	HERC6	SAMD9	CMPK2	IFITM3	RTP4	STAT2	SAMD9L	LY6E	IFITM2	HELZ2	CXCL11	TRIM21	PARP14	TRIM26	PARP12	NMI	RNF31	HLA-C
IFN-γ response	STAT1	ISG15	IFIT1	MX1	IFIT3	IFI35	IRF7	IFIT2	OAS2	TAP1	EIF2AK2	RSAD2	MX2	IRF1	OAS3	TNFSF10	IRF9	CXCL10	IFI44	BST2	XAF1	SP110	OASL	PSMB8	IFI44L	IFITM3	DDX60	LGALS3BP	GBP4	IRF8	PSMB9	PML	IFIH1	UBE2L6	IFI27	ADAR	LY6E	STAT2	CXCL9	IL10RA	PLA2G4A	TRIM21	USP18	PTGS2	EPSTI1	C1S	DDX58	IL15	NLRC5
Endothelial signatures
Angiogenes	VCAN	POSTN	FSTL1	LRPAP1	STC1	LPL	VEGFA	PF4	THBD	FGFR1	TNFRSF21	CCND2	COL5A2	ITGAV	SERPINA5	KCNJ8	APP	JAG1	COL3A1	SPP1	NRP1	OLR1	PDGFA	PTK2	SLCO2A1	PGLYRP1	VAV2	S100A4	MSX1	VTN	TIMP1	APOH	PRG2	JAG2	LUM	CXCL6
Oxidative phosphorylation	NDUFS3	UQCRB	NDUFS2	SDHA	UQCRC1	NDUFA9	NDUFS4	NDUFS1	NDUFA2	NDUFS8	SDHB	NNT	ATP5PO	ATP5MC3	NDUFS7	ATP5F1A	NDUFV1	COX5B	UQCRH	NDUFA1	ATP5F1C	ATP5F1B	COX7B	SDHD	CYCS	NDUFA6	NDUFAB1	COX8A	ACO2	ATP5MC1	CYC1	NDUFB6	ATP5F1E	COX5A	UQCRC2	COX6A1	ATP5F1D	COX6C	ATP5PF	NDUFB3	IDH3B	OGDH	NDUFB8	SURF1	COX6B1	NDUFB5	NDUFA4	NDUFB1	COX4I1
Endothelial cell differentation	CLDN5	EDF1	PDE2A	CDH5	SOX18	AFDN	TJP1	BMP4	MYADM	RAPGEF3	SOX17	ACVRL1	ROBO4
Hypoxia	HYPOXIA	PGK1	PDK1	GBE1	PFKL	ALDOA	ENO2	PGM1	NDRG1	HK2	ALDOC	GPI	MXI1	SLC2A1	P4HA1	ADM	P4HA2	ENO1	PFKP	AK4	FAM162A	PFKFB3	VEGFA	BNIP3L	TPI1	ERO1A	KDM3A	CCNG2	LDHA	GYS1	GAPDH	BHLHE40	ANGPTL4	JUN	SERPINE1	LOX	GCK	PPFIA4	MAFF	DDIT4	SLC2A3	IGFBP3	NFIL3	FOS	RBPJ	HK1	CITED2	ISG20	GALK1
[truncated: 152 more columns]
